# Supplementary material for: General variation in the Fusarium wilt rhizosphere microbiome
Source: Nat Commun. 2025 Dec 27;17:1017. doi: 10.1038/s41467-025-67760-y (PMC12847888; doi:10.1038/s41467-025-67760-y)
Supplement: Supplementary file 3 — Supplementary Data 1 [file 41467_2025_67760_MOESM3_ESM.xlsx]

## Sheet: Sheet1
Supplementary Data 1 The projects retrieved in this study
Bioproject	Study title	Group
PRJNA471385	No relevant literature	Insufficient metadata
PRJNA779482	Co-inoculation of Trichoderma gamsii A5MH and Trichoderma harzianum Tr906 in wheat suppresses in planta abundance of the crown rot pathogen Fusarium pseudograminearum and impacts the rhizosphere soil fungal microbiome	Insufficient metadata
PRJNA450725	No relevant literature	Insufficient metadata
PRJNA666964	No relevant literature	Insufficient metadata
PRJNA735450	Fungi-Bacteria Associations in Wilt Diseased Rhizosphere and Endosphere by Interdomain Ecological Network Analysis	Insufficient metadata
PRJEB6022	The impact of the pathogen Rhizoctonia solani and its beneficial counterpart Bacillus amyloliquefaciens on the indigenous lettuce microbiome	Insufficient metadata
PRJNA450725	No relevant literature	Insufficient metadata
PRJNA643411	Pathogen Infection and Host-Resistance Interactively Affect Root-Associated Fungal Communities in Watermelon	Insufficient metadata
PRJNA471385	Decoding wheat endosphere-rhizosphere microbiomes in Rhizoctonia solani-infested soils challenged by Streptomyces biocontrol agents	Insufficient metadata
PRJNA525322	Effects of different rotation patterns on the occurrence of clubroot disease and diversity of rhizosphere microbes	Low sequencing quality
PRJNA732466	The Decay and Fungal Succession of Apples with Bitter Rot Across a Vegetation Diversity Gradient	Low sequencing quality
PRJNA602829	The rice foot rot pathogen Dickeya zeae alters the in-field plant microbiome.	Low sequencing quality
PRJNA436828	Evidence for the plant recruitment of beneficial microbes to suppress soil-borne pathogens	Low sequencing quality
PRJNA277904	Diversity of microbiota associated with symptomatic and non-symptomatic bacterial wilt-diseased banana plants determined using 16S rRNA metagenome sequencing	Low sequencing quality
PRJEB39076	Heritable Variation in Pea for Resistance Against a Root Rot Complex and Its Characterization by Amplicon Sequencing	Low sequencing quality
PRJNA579032	Exploring the key microbial changes in the rhizosphere that affect the occurrence of tobacco root-knot nematodes	Fungal community
PRJNA643596	The phyllosphere microbiome shifts toward combating melanose pathogen	Fungal community
PRJNA742848	Microbial Communities and Functions in the Rhizosphere of Disease-Resistant and Susceptible Camellia spp	Fungal community
PRJNA549031	The influence of rhizosphere soil fungal diversity and complex community structure on wheat root rot disease	Fungal community
PRJNA667299	Disease-induced changes in plant microbiome assembly and functional adaptation	Fungal community
PRJNA762455	A simplified synthetic community rescues Astragalus mongholicus from root rot disease by activating plant-induced systemic resistance	Fungal community
PRJNA527805	Soil microbiome manipulation triggers direct and possible indirect suppression against Ralstonia solanacearum and Fusarium oxysporum	Fungal community
PRJNA540089	Fungi-Bacteria Associations in Wilt Diseased Rhizosphere and Endosphere by Interdomain Ecological Network Analysis	Other pathogens
PRJNA604489	High abundance of Ralstonia solanacearum changed tomato rhizosphere microbiome and metabolome	Other pathogens
PRJNA689361	Variations of Phyllosphere and Rhizosphere Microbial Communities of Pinus Koraiensis Infected by Bursaphelenchus Xylophilus	Other pathogens
PRJNA579032	Exploring the key microbial changes in the rhizosphere that affect the occurrence of tobacco root-knot nematodes	Other pathogens
PRJNA589989	Microbial Community Changes in the Rhizosphere Soil of Healthy and Rusty Panax ginseng and Discovery of Pivotal Fungal Genera Associated with Rusty Roots	Other pathogens
PRJNA578725	Rhizosphere community selection reveals bacteria associated with reduced root disease.	Other pathogens
PRJNA689051	Shifts in the structure of rhizosphere bacterial communities of avocado after Fusarium dieback	Used in this study
PRJNA562911	Root rot alters the root-associated microbiome of field pea in commercial crop production systems	Used in this study
PRJNA494298	Changes in the soil microbial community are associated with the occurrence of Panax quinquefolius L. root rot diseases	Used in this study
PRJNA485233	Changes in Bacterial and Fungal Microbiomes Associated with Tomatoes of Healthy and Infected by Fusarium oxysporum f. sp. lycopersici	Used in this study
PRJNA588201	Probiotic consortia: Reshaping the rhizospheric microbiome and its role in suppressing root-rot disease of Panax notoginseng	Used in this study
PRJNA664653	Microbial assembly and association network in watermelon rhizosphere after soil fumigation for Fusarium wilt control	Used in this study
PRJNA667302	Disease-induced changes in plant microbiome assembly and functional adaptation	Used in this study
PRJNA625866	Exploring the communities of bacteria, fungi and ammonia oxidizers in rhizosphere of Fusarium-diseased greenhouse cucumber	Used in this study
PRJNA634905	Outbreaks of Root Rot Disease in Different Aged American Ginseng Plants Are Associated With Field Microbial Dynamics	Used in this study
