# Supplementary material for: General variation in the Fusarium wilt rhizosphere microbiome
Source: Nat Commun. 2025 Dec 27;17:1017. doi: 10.1038/s41467-025-67760-y (PMC12847888; doi:10.1038/s41467-025-67760-y)
Supplement: Supplementary file 4 — Supplementary Data 2 [file 41467_2025_67760_MOESM4_ESM.xlsx]

## Sheet: Sheet1
	Supplementary Data 2 Significance test of principal coordinate analysis based on weight UniFrac distance at AVS level in each OAU.
	OAU	P	P.adjust	Significant test
	OAU1	0.46	0.57	anosim_test
		0.12	0.98	betadisper_test
	OAU2	0.02	0.05	anosim_test
		0.71	0.98	betadisper_test
	OAU3	0.29	0.38	anosim_test
		0.68	0.98	betadisper_test
	OAU4	0.69	0.78	anosim_test
		0.75	0.98	betadisper_test
	OAU5	0.24	0.33	anosim_test
		0.97	0.98	betadisper_test
	OAU6	0.02	0.05	anosim_test
		0.74	0.98	betadisper_test
	OAU7	0.02	0.05	anosim_test
		0.52	0.98	betadisper_test
	OAU8	0.08	0.15	anosim_test
		0.91	0.98	betadisper_test
	OAU9	0.02	0.05	anosim_test
		0.26	0.98	betadisper_test
	OAU10	0.02	0.05	anosim_test
		0.79	0.98	betadisper_test
	OAU11	0.01	0.05	anosim_test
		0.98	0.98	betadisper_test
	OAU12	0.1	0.15	anosim_test
		0.001	0.025	betadisper_test
	OAU13	0.21	0.31	anosim_test
		0.51	0.98	betadisper_test
	OAU14	0.02	0.05	anosim_test
		0.81	0.98	betadisper_test
	OAU15	0.02	0.05	anosim_test
		0.95	0.98	betadisper_test
	OAU16	0.02	0.05	anosim_test
		0.74	0.98	betadisper_test
	OAU17	0.5	0.59	anosim_test
		0.9	0.98	betadisper_test
	OAU18	0.8	0.86	anosim_test
		0.7	0.98	betadisper_test
	OAU19	0.9	0.9	anosim_test
		0.7	0.98	betadisper_test
	OAU20	0.9	0.9	anosim_test
		0.4	0.98	betadisper_test
	OAU21	0.1	0.15	anosim_test
		0.5	0.98	betadisper_test
	OAU22	0.1	0.15	anosim_test
		0.6	0.98	betadisper_test
	OAU23	0.1	0.11	anosim_test
		0.9	0.98	betadisper_test
	OAU24	0.02	0.15	anosim_test
		0.74	0.98	betadisper_test
	OAU25	0.003	0.05	anosim_test
		0.24	0.98	betadisper_test
	Note: Significance changes in the bacterial community are indicated in bold font. P values were adjusted by Benjamini‑Hochberg FDR correction
