# Supplementary material for: General variation in the Fusarium wilt rhizosphere microbiome
Source: Nat Commun. 2025 Dec 27;17:1017. doi: 10.1038/s41467-025-67760-y (PMC12847888; doi:10.1038/s41467-025-67760-y)
Supplement: Supplementary file 5 — Supplementary Data 3 [file 41467_2025_67760_MOESM5_ESM.xlsx]

## Sheet: Sheet1
Supplementary Data 3 Significance test of principal coordinate analysis based on Bray-Curtis distance at genus level in each OAU.
OAU	P	P.adjusy	Significant test
OAU1	0.47	0.61	anosim_test
	0.02	0.5	betadisper_test
OAU2	0.03	0.09	anosim_test
	0.42	0.87	betadisper_test
OAU3	0.52	0.65	anosim_test
	0.78	0.9	betadisper_test
OAU4	0.57	0.65	anosim_test
	0.6	0.87	betadisper_test
OAU5	0.25	0.34	anosim_test
	0.97	0.97	betadisper_test
OAU6	0.03	0.09	anosim_test
	0.24	0.84	betadisper_test
OAU7	0.03	0.09	anosim_test
	0.05	0.62	betadisper_test
OAU8	0.08	0.15	anosim_test
	0.27	0.84	betadisper_test
OAU9	0.05	0.11	anosim_test
	0.25	0.84	betadisper_test
OAU10	0.05	0.11	anosim_test
	0.54	0.87	betadisper_test
OAU11	0.001	0.025	anosim_test
	0.56	0.87	betadisper_test
OAU12	0.1	0.15	anosim_test
	0.1	0.83	betadisper_test
OAU13	0.2	0.29	anosim_test
	0.9	0.93	betadisper_test
OAU14	0.03	0.09	anosim_test
	0.69	0.87	betadisper_test
OAU15	0.03	0.09	anosim_test
	0.7	0.87	betadisper_test
OAU16	0.03	0.09	anosim_test
	0.56	0.87	betadisper_test
OAU17	0.6	0.65	anosim_test
	0.9	0.93	betadisper_test
OAU18	0.6	0.65	anosim_test
	0.5	0.87	betadisper_test
OAU19	0.8	0.8	anosim_test
	0.8	0.91	betadisper_test
OAU20	0.7	0.72	anosim_test
	0.6	0.87	betadisper_test
OAU21	0.1	0.15	anosim_test
	0.2	0.84	betadisper_test
OAU22	0.1	0.15	anosim_test
	0.7	0.87	betadisper_test
OAU23	0.05	0.11	anosim_test
	0.62	0.87	betadisper_test
OAU24	0.1	0.15	anosim_test
	0.7	0.87	betadisper_test
OAU25	0	0.05	anosim_test
	0.17	0.84	betadisper_test
Note: Significance changes in the bacterial community are indicated in bold font. P values were adjusted by Benjamini‑Hochberg FDR correction
