# Supplementary material for: General variation in the Fusarium wilt rhizosphere microbiome
Source: Nat Commun. 2025 Dec 27;17:1017. doi: 10.1038/s41467-025-67760-y (PMC12847888; doi:10.1038/s41467-025-67760-y)
Supplement: Supplementary file 6 — Supplementary Data 4 [file 41467_2025_67760_MOESM6_ESM.xlsx]

## Sheet: Sheet1
		Supplementary Data 4 Published studies related to root exudates of Fusarium-infected plant
		Study title	Group
		Fusarium oxysporum and the Fusarium Wilt Syndrome	Non-Root Exudate Data
		Nitrate Protects Cucumber Plants Against Fusarium oxysporum by Regulating Citrate Exudation	Non-Root Exudate Data
		Interaction of Pseudostellaria heterophylla with Fusarium oxysporum f. sp. heterophylla mediated by its root exudates in a consecutive monoculture system	Root exudates from healthy plants only
		Studies on Pseudomonas and Trichoderma-mediated root exudation pattern in chickpea against Fusarium oxysporum f. sp. ciceris	Root exudates from healthy plants only
		Companion cropping with wheat increases resistance to Fusarium wilt in watermelon and the roles of root exudates in watermelon root growth	Non-Root Exudate Data
		Compost and biochar alter mycorrhization, tomato root exudation, and development of Fusarium oxysporum f. sp. lycopersici	Root exudates from healthy plants only
		Root exudates of wheat are involved in suppression of Fusarium wilt in watermelon in watermelon-wheat companion cropping	Root exudates from healthy plants only
		Deciphering differences in the chemical and microbial characteristics of healthy and Fusarium wilt-infected watermelon rhizosphere soils	Non-Root Exudate Data
		Phenolics mediate suppression of Fusarium oxysporum f. sp. cubense TR4 by legume root exudates	Root exudates from healthy plants only
		Illumina MiSeq investigations on the changes of microbial community in the Fusarium oxysporum f. sp. cubense infected soil during and after reductive soil …	Non-Root Exudate Data
		Effects of phenolic compounds of muskmelon root exudates on growth and pathogenic gene expression of Fusarium oxysporum f. sp. melonis.	Root exudates from healthy plants only
		Rootstock rescues watermelon from Fusarium wilt disease by shaping protective root-associated microbiomes and metabolites in continuous cropping soils	Root exudates from healthy plants only
		Changes in Bacterial and Fungal Microbiomes Associated with Tomatoes of Healthy and Infected by Fusarium oxysporum f. sp. lycopersici	Non-Root Exudate Data
		Back to the roots: Understanding banana below-ground interactions is crucial for effective management of Fusarium wilt	Non-Root Exudate Data
		Nitrogen supply and intercropping control of Fusarium wilt in faba bean depend on organic acids exuded from the roots	Root exudate from healthy plant
		Cinnamic, myristic and fumaric acids in tobacco root exudates induce the infection of plants by Ralstonia solanacearum	Other pathogens
		Direct Root Penetration and Rhizome Vascular Colonization by Fusarium oxysporum f. sp. cubense are the Key Steps in the Successful Infection of Brazil Cavendish	Non-Root Exudate Data
		Aromatic carboxylic acids in barley-root exudates and their influence on the growth of Fusarium culmorum and Pseudomonas fluorescens	Root exudate from healthy plant
		Root rot-infected Sanqi ginseng rhizosphere harbors dynamically pathogenic microbiotas driven by the shift of phenolic acids	Non-Root Exudate Data
		Plant-microbe rhizosphere interactions mediated by Rehmannia glutinosa root exudates under consecutive monoculture	Root exudate from healthy plant
		Effect of some microorganisms on controlling Fusarium wilt of roselle (Hibiscus sabdariffa L.)	Non-Root Exudate Data
		Physiological response and phenolic metabolism in tomato (Solanum lycopersicum) mediated by silicon under Ralstonia solanacearum infection	Other pathogens
		Basil companionship affect root morphology and root exudate dynamics in tomato under Fusarium wilt disease stress	No mass spectrometry data available
		Root exudates and their molecular interactions with rhizospheric microbes	Non-Root Exudate Data
		Potassium deficiency and root exudates reduce root growth and increase Fusarium oxysporum growth and disease incidence in continuously cultivated strawberry	Root exudate from healthy plant
		Application of biochar reduces Ralstonia solanacearum infection via effects on pathogen chemotaxis, swarming motility, and root exudate adsorption	Other pathogens
		Rhizosphere bacterial community in watermelon-wheat intercropping was more stable than in watermelon monoculture system under Fusarium oxysporum f. sp …	Non-Root Exudate Data
		Caffeic Acid in Tobacco Root Exudate Defends Tobacco Plants From Infection by Ralstonia solanacearum	Root exudate from healthy plant
		Root exudates dominate the colonization of pathogen and plant growth-promoting rhizobacteria	Non-Root Exudate Data
		Biocontrol of Fusarium oxysporum through alteration in root exudates of maize by microbial inoculation	Non-Root Exudate Data
		Key molecular events involved in root exudates-mediated replanted disease of Rehmannia glutinosa	No mass spectrometry data available
		Identification of compounds secreted by tomato roots that elicit chemotropic growth in Fusarium oxysporum	Root exudate from healthy plant
		Effect of Environmental and Host Factors on Biological Control of Fusarium Wilt by Non-Pathogenic Fusarium oxysporum in Tomato	Non-Root Exudate Data
		Salicylic acid remodeling of the rhizosphere microbiome induces watermelon root resistance against Fusarium oxysporum f. sp. niveum infection.	Non-Root Exudate Data
		Role of phenolic compounds in plant-defensive mechanisms	Non-Root Exudate Data
		Study on the Role of Phytohormones in Resistance to Watermelon Fusarium Wilt	Non-Root Exudate Data
		Modulation in phenolic root exudate profile of Abelmoschus esculentus expressing activation of defense pathway	Non-Root Exudate Data
		Molecular evidence of the avocado defense response to Fusarium kuroshium infection: a deep transcriptome analysis using RNA-Seq	Non-Root Exudate Data
		Phytophthora sojae zoospores differ in chemotaxis to the root and root exudates of host soybean and nonhost common bean	Pathogen Phytophthora sojae
		Root exudates from two tobacco cultivars affect colonization of Ralstonia solanacearum and the disease index	Pathongen Ralstonia solanacearum
		Plant-microbe ecology: interactions of plants and symbiotic microbial communities	Non-Root Exudate Data
		Understanding plant social networking system: Avoiding deleterious microbiota but calling beneficials	Non-Root Exudate Data
		Root exudate of Solanum tuberosum is enriched in galactose-containing molecules and impacts the growth of Pectobacterium atrosepticum	Root exudate from healthy plant
		Chitosan induces plant hormones and defenses in tomato root exudates	Non-Root Exudate Data
		Pseudomonas spp. Enriched in Endophytic Community of Healthy Cotton Plants Inhibit Cotton Verticillium Wilt	Non-Root Exudate Data
		Metatranscriptomic dynamics after Verticillium dahliae infection and root damage in Olea europaea	Non-Root Exudate Data
		Role of maize root exudates in promotion of colonization of Bacillus velezensis strain S3-1 in rhizosphere soil and root tissue	Non-Root Exudate Data
		Impact of drought stress on simultaneously occurring pathogen infection in field-grown chickpea	Non-Root Exudate Data
		Application of sodium silicate enhances cucumber resistance to Fusarium wilt and alters soil microbial communities	Non-Root Exudate Data
		Multiomics Reveals the Effect of Root Rot on Polygonati Rhizome and Identifies Pathogens and Biocontrol Strain	Non-Root Exudate Data
		With Gray Blight Have Altered Root Exudates That Recruit a Beneficial Rhizosphere Microbiome to Prime Immunity Against Aboveground Pathogen Infection	Other pathogens
		Social networking in crop plants: Wired and wireless cross‐plant communications	Non-Root Exudate Data
		Investigations on Biosuppression of Wilt Disease in Tomato Using Cell-Free Culture Filtrate of Phytopathogenic Fusarium oxysporum f. sp. lycopersici	Non-Root Exudate Data
		Inhibitory effect and mechanism of Tagetes erecta L. fungicide on Fusarium oxysporum f. sp. niveum	Non-Root Exudate Data
		Current scenario of root exudate–mediated plant-microbe interaction and promotion of plant growth	Non-Root Exudate Data
		Inhibitory effects of components from root exudates of Welsh onion against root knot nematodes	Non-Root Exudate Data
		Biocontrol of cereal crop diseases using streptomycetes	Non-Root Exudate Data
		Vermicompost can suppress Fusarium oxysporum f. sp. lycopersici via generation of beneficial bacteria in a long-term tomato monoculture soil	Non-Root Exudate Data
		Arbuscular mycorrhizal colonization alleviates Fusarium wilt in watermelon and modulates the composition of root exudates	Used in this study
		Intercropping with wheat suppressed Fusarium wilt in faba bean and modulated the composition of root exudates	Used in this study
		Wheat Intercropping Enhances the Resistance of Watermelon to Fusarium Wilt	Used in this study
		Fusarium oxysporum Disrupts Microbiome-Metabolome Networks in Arabidopsis thaliana Roots	Used in this study
		Metabolomics-based biomarkers of Fusarium wilt disease in watermelon plants	Used in this study
		The plant immunity inducer pipecolic acid accumulates in the xylem sap and leaves of soybean seedlings following Fusarium virguliforme infection	Used in this study
		Application of vermicompost and biochar suppresses Fusarium root rot of replanted American ginseng	Used in this study
		Specific metabolites drive the deterministic assembly of diseased rhizosphere microbiome through weakening microbial degradation of autotoxin	Used in this study
		Maize kernel antioxidants and their potential involvement in Fusarium ear rot resistance	Used in this study
