# Supplementary material for: General variation in the Fusarium wilt rhizosphere microbiome
Source: Nat Commun. 2025 Dec 27;17:1017. doi: 10.1038/s41467-025-67760-y (PMC12847888; doi:10.1038/s41467-025-67760-y)
Supplement: Supplementary file 7 — Supplementary Data 5 [file 41467_2025_67760_MOESM7_ESM.xlsx]

## Sheet: Sheet1
			Supplementary Data 5 The enriched root exudates from Fusarium-infected plants
			Root exudates	Study title
			Benzoic acid	Arbuscular mycorrhizal colonization alleviates Fusarium wilt in watermelon and modulates the composition of root exudates
			P-Coumaric acid	Arbuscular mycorrhizal colonization alleviates Fusarium wilt in watermelon and modulates the composition of root exudates
			Cinnamic acid	Arbuscular mycorrhizal colonization alleviates Fusarium wilt in watermelon and modulates the composition of root exudates
			Ferulic acid	Arbuscular mycorrhizal colonization alleviates Fusarium wilt in watermelon and modulates the composition of root exudates
			Phthalic acid	Arbuscular mycorrhizal colonization alleviates Fusarium wilt in watermelon and modulates the composition of root exudates
			p-hydroxybenzoic acid	Arbuscular mycorrhizal colonization alleviates Fusarium wilt in watermelon and modulates the composition of root exudates
			Salicylic acid	Arbuscular mycorrhizal colonization alleviates Fusarium wilt in watermelon and modulates the composition of root exudates
			Syringic acid	Arbuscular mycorrhizal colonization alleviates Fusarium wilt in watermelon and modulates the composition of root exudates
			Vanillic acid	Intercropping with wheat suppressed Fusarium wilt in faba bean and modulated the composition of root exudates
			Benzoic acid	Intercropping with wheat suppressed Fusarium wilt in faba bean and modulated the composition of root exudates
			Salicylic acid	Intercropping with wheat suppressed Fusarium wilt in faba bean and modulated the composition of root exudates
			Salicylic acid	Wheat Intercropping Enhances the Resistance of Watermelon to Fusarium Wilt
			p-hydroxybenzoic acid	Wheat Intercropping Enhances the Resistance of Watermelon to Fusarium Wilt
			Phthalic acid	Wheat Intercropping Enhances the Resistance of Watermelon to Fusarium Wilt
			Syringic acid	Wheat Intercropping Enhances the Resistance of Watermelon to Fusarium Wilt
			Ferulic acid	Wheat Intercropping Enhances the Resistance of Watermelon to Fusarium Wilt
			Cinnamic acid	Wheat Intercropping Enhances the Resistance of Watermelon to Fusarium Wilt
			Cinnamic acid	Fusarium oxysporum Disrupts Microbiome-Metabolome Networks in Arabidopsis thaliana Roots
			Sinapic acid	Fusarium oxysporum Disrupts Microbiome-Metabolome Networks in Arabidopsis thaliana Roots
			Phthalic acid	Metabolomics-based biomarkers of Fusarium wilt disease in watermelon plants
			Nicotinic acid	The plant immunity inducer pipecolic acid accumulates in the xylem sap and leaves of soybean seedlings following Fusarium virguliforme infection
			Syringic acid	The plant immunity inducer pipecolic acid accumulates in the xylem sap and leaves of soybean seedlings following Fusarium virguliforme infection
			Vanillin	The plant immunity inducer pipecolic acid accumulates in the xylem sap and leaves of soybean seedlings following Fusarium virguliforme infection
			Aspartic acid	Intercropping with wheat suppressed Fusarium wilt in faba bean and modulated the composition of root exudates
			Arginine	Metabolomics-based biomarkers of Fusarium wilt disease in watermelon plants
			Aspartic acid	Metabolomics-based biomarkers of Fusarium wilt disease in watermelon plants
			Citrulline	Metabolomics-based biomarkers of Fusarium wilt disease in watermelon plants
			Histidine	Metabolomics-based biomarkers of Fusarium wilt disease in watermelon plants
			L-Lysine	Metabolomics-based biomarkers of Fusarium wilt disease in watermelon plants
			L-Lysine	The plant immunity inducer pipecolic acid accumulates in the xylem sap and leaves of soybean seedlings following Fusarium virguliforme infection
			Arginine	The plant immunity inducer pipecolic acid accumulates in the xylem sap and leaves of soybean seedlings following Fusarium virguliforme infection
			Histidine	The plant immunity inducer pipecolic acid accumulates in the xylem sap and leaves of soybean seedlings following Fusarium virguliforme infection
			L-Proline	The plant immunity inducer pipecolic acid accumulates in the xylem sap and leaves of soybean seedlings following Fusarium virguliforme infection
			Malic acid	Arbuscular mycorrhizal colonization alleviates Fusarium wilt in watermelon and modulates the composition of root exudates
			Succinic Acid	Arbuscular mycorrhizal colonization alleviates Fusarium wilt in watermelon and modulates the composition of root exudates
			Citric acid	Arbuscular mycorrhizal colonization alleviates Fusarium wilt in watermelon and modulates the composition of root exudates
			Oxalic acid	Arbuscular mycorrhizal colonization alleviates Fusarium wilt in watermelon and modulates the composition of root exudates
			Fumaric acid	Arbuscular mycorrhizal colonization alleviates Fusarium wilt in watermelon and modulates the composition of root exudates
			Malic acid	Intercropping with wheat suppressed Fusarium wilt in faba bean and modulated the composition of root exudates
			Tartaric acid	Intercropping with wheat suppressed Fusarium wilt in faba bean and modulated the composition of root exudates
			Citric acid	Intercropping with wheat suppressed Fusarium wilt in faba bean and modulated the composition of root exudates
			Succinic Acid	Intercropping with wheat suppressed Fusarium wilt in faba bean and modulated the composition of root exudates
			4-methoxypyridine	Specific metabolites drive the deterministic assembly of diseased rhizosphere microbiome through weakening microbial degradation of autotoxin
			Chlorogenicacid	Specific metabolites drive the deterministic assembly of diseased rhizosphere microbiome through weakening microbial degradation of autotoxin
			Fumaric acid	Specific metabolites drive the deterministic assembly of diseased rhizosphere microbiome through weakening microbial degradation of autotoxin
			Shikimic Acid	Specific metabolites drive the deterministic assembly of diseased rhizosphere microbiome through weakening microbial degradation of autotoxin
			Sodium glycolate	Specific metabolites drive the deterministic assembly of diseased rhizosphere microbiome through weakening microbial degradation of autotoxin
			Malic acid	Wheat Intercropping Enhances the Resistance of Watermelon to Fusarium Wilt
			Oxalic acid	Wheat Intercropping Enhances the Resistance of Watermelon to Fusarium Wilt
			Sucrose	The plant immunity inducer pipecolic acid accumulates in the xylem sap and leaves of soybean seedlings following Fusarium virguliforme infection
			Tocopheryl acetate	Specific metabolites drive the deterministic assembly of diseased rhizosphere microbiome through weakening microbial degradation of autotoxin
			Arabitol	Specific metabolites drive the deterministic assembly of diseased rhizosphere microbiome through weakening microbial degradation of autotoxin
			Dulcitol	Specific metabolites drive the deterministic assembly of diseased rhizosphere microbiome through weakening microbial degradation of autotoxin
			Tocopheryl acetate	Maize kernel antioxidants and their potential involvement in Fusarium ear rot resistance
