# Supplementary material for: General variation in the Fusarium wilt rhizosphere microbiome
Source: Nat Commun. 2025 Dec 27;17:1017. doi: 10.1038/s41467-025-67760-y (PMC12847888; doi:10.1038/s41467-025-67760-y)
Supplement: Supplementary file 10 — Source Data [file 41467_2025_67760_MOESM10_ESM.xlsx]

## Sheet: Fig.1
		OAU1	PC1	PC2	Group
		H1.4_1	0.0765108	0.0140508	hea
		H2.2_1	-0.0572199	0.0851821	hea
		H3.3_1	0.0878554	0.0192671	hea
		H4.1_1	0.0565226	0.00539499	hea
		H5.3_1	0.0521057	-0.145954	hea
		S1.1_1	-0.0707673	-0.00810609	dis
		S2.2_1	0.0676267	-0.0372107	dis
		S3.3_1	-0.249544	-0.0851545	dis
		S4.2_1	-0.115208	0.123831	dis
		S5.4_1	0.152118	0.0286996	dis
		OAU2	PC1	PC2	Group
		bact_Pea.Dis.Loc1.Soil1	-0.156085	-0.15009	dis
		bact_Pea.Dis.Loc1.Soil2	-0.188164	0.0510159	dis
		bact_Pea.Dis.Loc1.Soil3	-0.200059	0.0353121	dis
		bact_Pea.Dis.Loc1.Soil4	-0.104122	0.0399325	dis
		bact_Pea.Hel.Loc1.Soil1	0.156955	0.26939	hea
		bact_Pea.Hel.Loc1.Soil2	0.141468	-0.0299448	hea
		bact_Pea.Hel.Loc1.Soil3	0.120242	-0.0811712	hea
		bact_Pea.Hel.Loc1.Soil4	0.229765	-0.134445	hea
		OAU3	PC1	PC2	Group
		bact_Pea.Dis.Loc2.Soil1	-0.0752175	-0.0488644	dis
		bact_Pea.Dis.Loc2.Soil2	-0.0468171	-0.091852	dis
		bact_Pea.Dis.Loc2.Soil3	-0.111548	0.152512	dis
		bact_Pea.Dis.Loc2.Soil4	-0.0343102	-0.161847	dis
		bact_Pea.Hel.Loc2.Soil1	0.326184	0.0343265	hea
		bact_Pea.Hel.Loc2.Soil2	-0.0531786	0.16408	hea
		bact_Pea.Hel.Loc2.Soil3	-0.0183019	-0.0524036	hea
		bact_Pea.Hel.Loc2.Soil4	0.0131891	0.00404842	hea
		OAU4	PC1	PC2	Group
		bact_Pea.Dis.Loc3.Soil1	-0.202266	-0.0548443	dis
		bact_Pea.Dis.Loc3.Soil2	-0.223204	-0.00275368	dis
		bact_Pea.Dis.Loc3.Soil3	0.217297	-0.0217407	dis
		bact_Pea.Dis.Loc3.Soil4	0.153473	0.00437218	dis
		bact_Pea.Hel.Loc3.Soil1	-0.0779554	-0.144668	hea
		bact_Pea.Hel.Loc3.Soil2	0.281066	-0.029606	hea
		bact_Pea.Hel.Loc3.Soil3	-0.179499	0.0871823	hea
		bact_Pea.Hel.Loc3.Soil4	0.0310878	0.162059	hea
		OAU5	PC1	PC2	Group
		bact_Pea.Dis.Loc4.Soil1	-0.106584	-0.0839212	dis
		bact_Pea.Dis.Loc4.Soil2	-0.124149	-0.0591823	dis
		bact_Pea.Dis.Loc4.Soil3	0.211425	-0.0551749	dis
		bact_Pea.Dis.Loc4.Soil4	-0.15894	-0.00423008	dis
		bact_Pea.Hel.Loc4.Soil1	0.111962	-0.0861256	hea
		bact_Pea.Hel.Loc4.Soil2	0.0105124	0.00881217	hea
		bact_Pea.Hel.Loc4.Soil3	0.0726722	0.10025	hea
		bact_Pea.Hel.Loc4.Soil4	-0.0168978	0.179572	hea
		OAU6	PC1	PC2	Group
		bact_Pea.Dis.Loc6.Soil1	-0.307624	0.0603859	dis
		bact_Pea.Dis.Loc6.Soil2	-0.114251	0.11756	dis
		bact_Pea.Dis.Loc6.Soil3	-0.0528833	-0.0225248	dis
		bact_Pea.Dis.Loc6.Soil4	-0.14826	-0.057644	dis
		bact_Pea.Hel.Loc6.Soil1	0.0177249	-0.0421595	hea
		bact_Pea.Hel.Loc6.Soil2	0.180629	-0.123761	hea
		bact_Pea.Hel.Loc6.Soil3	0.286327	0.242894	hea
		bact_Pea.Hel.Loc6.Soil4	0.138339	-0.174751	hea
		OAU7	PC1	PC2	Group
		bact_Pea.Dis.Loc5.Soil1	-0.202622	0.112928	dis
		bact_Pea.Dis.Loc5.Soil2	-0.232256	0.109239	dis
		bact_Pea.Dis.Loc5.Soil3	-0.117148	-0.187566	dis
		bact_Pea.Dis.Loc5.Soil4	-0.126183	-0.111536	dis
		bact_Pea.Hel.Loc5.Soil1	0.184486	0.0876797	hea
		bact_Pea.Hel.Loc5.Soil2	0.0752233	0.0791679	hea
		bact_Pea.Hel.Loc5.Soil3	0.178905	-0.191428	hea
		bact_Pea.Hel.Loc5.Soil4	0.239595	0.101516	hea
		OAU8	PC1	PC2	Group
		bact_Pea.Dis.Loc7.Soil1	-0.224485	0.0124841	dis
		bact_Pea.Dis.Loc7.Soil2	-0.282776	0.0755691	dis
		bact_Pea.Dis.Loc7.Soil3	0.156155	0.130157	dis
		bact_Pea.Dis.Loc7.Soil4	-0.119746	0.112904	dis
		bact_Pea.Hel.Loc7.Soil1	0.0115734	-0.263767	hea
		bact_Pea.Hel.Loc7.Soil2	0.181525	0.0148409	hea
		bact_Pea.Hel.Loc7.Soil3	0.0650012	-0.238315	hea
		bact_Pea.Hel.Loc7.Soil4	0.212751	0.156126	hea
		OAU9	PC1	PC2	Group
		bact_Pea.Dis.Loc8.Soil1	-0.123188	-0.0294381	dis
		bact_Pea.Dis.Loc8.Soil2	-0.0986729	-0.14121	dis
		bact_Pea.Dis.Loc8.Soil3	-0.0840249	-0.0597825	dis
		bact_Pea.Dis.Loc8.Soil4	-0.0762636	-0.0645209	dis
		bact_Pea.Hel.Loc8.Soil1	0.043178	0.126925	hea
		bact_Pea.Hel.Loc8.Soil2	-0.166909	0.132961	hea
		bact_Pea.Hel.Loc8.Soil3	0.100128	0.0818648	hea
		bact_Pea.Hel.Loc8.Soil4	0.405752	-0.046799	hea
		OAU10	PC1	PC2	Group
		bact_Pea.Dis.Loc9.Soil1	-0.14259	0.0625676	dis
		bact_Pea.Dis.Loc9.Soil2	-0.182575	0.00649423	dis
		bact_Pea.Dis.Loc9.Soil3	-0.0535713	-0.234906	dis
		bact_Pea.Dis.Loc9.Soil4	-0.124703	0.0394996	dis
		bact_Pea.Hel.Loc9.Soil1	0.113507	0.122583	hea
		bact_Pea.Hel.Loc9.Soil2	0.103516	0.0453756	hea
		bact_Pea.Hel.Loc9.Soil3	0.0492369	0.0334801	hea
		bact_Pea.Hel.Loc9.Soil4	0.237181	-0.0750938	hea
		OAU11	PC1	PC2	Group
		BAR1	-0.125377	0.0885832	hea
		BAR2	-0.0874747	0.135937	hea
		BAR3	-0.128947	0.0387341	hea
		BBR1	-0.13854	0.0924206	hea
		BBR2	-0.156314	-0.0492774	hea
		BBR3	0.20083	-0.348234	hea
		BBT1	0.560167	-0.00302983	dis
		BBT2	0.484399	0.12692	dis
		BBT3	0.455937	0.0885512	dis
		BCR1	-0.158193	-0.0370406	hea
		BCR2	-0.0511471	-0.251279	hea
		BCR3	-0.153813	0.0133682	hea
		BDR1	-0.159024	-0.00711615	hea
		BDR2	-0.091605	-0.0770988	hea
		BDR3	-0.159738	-0.0696183	hea
		BER1	-0.0253531	0.0245873	hea
		BER2	-0.118899	0.0657677	hea
		BER3	-0.14691	0.167824	hea
		OAU12	PC1	PC2	Group
		Rhizosphere.soil109	-0.10886	-0.0207213	hea
		Rhizosphere.soil120	-0.041826	0.013165	hea
		Rhizosphere.soil91	0.17315	-0.0249658	dis
		Rhizosphere.soil92	0.0252911	-0.0775005	dis
		Rhizosphere.soil93	0.034324	0.116907	dis
		Rhizosphere.soil98	-0.0820794	-0.0068847	hea
		OAU13	PC1	PC2	Group
		Rhizosphere.soil84	0.0756137	-0.044717	dis
		Rhizosphere.soil85	-0.0315751	-0.0471452	dis
		Rhizosphere.soil86	0.174881	0.0499924	dis
		Rhizosphere.soil87	-0.0521078	-0.0573452	hea
		Rhizosphere.soil89	-0.0963144	0.110154	hea
		Rhizosphere.soil90	-0.0704975	-0.0109394	hea
		OAU14	PC1	PC2	Group
		D2.1.bacteria	-0.145777	-0.0145952	dis
		D2.2.bacteria	-0.0972585	-0.053559	dis
		D2.3.bacteria	-0.149585	0.0779917	dis
		D2.4.bacteria	-0.0710476	-0.0850303	dis
		H2.1.bacteria	0.129521	-0.0746455	hea
		H2.2.bacteria	0.126165	-0.0429329	hea
		H2.3.bacteria	0.0556343	0.165385	hea
		H2.4.bacteria	0.152347	0.0273861	hea
		OAU15	PC1	PC2	Group
		D3.1.bacteria	-0.00988792	0.121211	dis
		D3.2.bacteria	-0.222076	-0.0202516	dis
		D3.3.bacteria	-0.121533	-0.0176236	dis
		D3.4.bacteria	-0.15996	0.0226277	dis
		H3.1.bacteria	0.156406	0.0538003	hea
		H3.2.bacteria	0.13302	0.0163262	hea
		H3.3.bacteria	0.147357	0.0154767	hea
		H3.4.bacteria	0.0766742	-0.191566	hea
		OAU16	PC1	PC2	Group
		D4.1.bacteria	-0.144672	0.0100263	dis
		D4.2.bacteria	-0.146581	0.0317688	dis
		D4.3.bacteria	-0.140909	-0.0100772	dis
		D4.4.bacteria	-0.142353	-0.0159405	dis
		H4.1.bacteria	0.140891	0.0548488	hea
		H4.2.bacteria	0.160587	0.0557201	hea
		H4.3.bacteria	0.151925	0.0338961	hea
		H4.4.bacteria	0.121112	-0.160242	hea
		OAU17	PC1	PC2	Group
		B40	-0.0671978	0.00362377	dis
		B41	0.0486262	-0.222316	dis
		B42	-0.0950046	0.0102589	dis
		B43	0.18982	0.0927265	hea
		B44	0.0718112	0.0525695	hea
		B45	-0.148055	0.0631377	hea
		OAU18	PC1	PC2	Group
		B34	0.111197	0.126855	dis
		B35	-0.104366	-0.0723013	dis
		B36	-0.0171638	-0.0492246	dis
		B37	0.191719	-0.102664	hea
		B38	-0.0150105	0.088399	hea
		B39	-0.166375	0.00893683	hea
		OAU19	PC1	PC2	Group
		B19	0.158988	-0.0956455	dis
		B20	0.0131082	0.0532322	dis
		B21	-0.171219	-0.0628775	dis
		B22	0.149342	0.0379872	hea
		B23	-0.0502065	0.0963945	hea
		B24	-0.100012	-0.0290908	hea
		OAU20	PC1	PC2	Group
		B25	-0.03908	0.0407808	dis
		B26	-0.0259501	0.0689614	dis
		B27	0.14649	-0.0448811	dis
		B28	-0.209376	-0.0662888	hea
		B29	0.0837319	-0.100748	hea
		B30	0.0441834	0.102175	hea
		OAU21	PC1	PC2	Group
		B10	-0.26988	-0.0561481	dis
		B11	-0.140139	-0.0907213	dis
		B12	-0.0736843	0.21568	dis
		B13	0.179471	-0.0484069	hea
		B14	0.123401	-0.00701077	hea
		B15	0.180831	-0.013393	hea
		OAU22	PC1	PC2	Group
		B4	-0.284273	0.0627827	dis
		B5	-0.194843	0.0254551	dis
		B6	-0.040438	-0.176641	dis
		B7	0.202557	0.101447	hea
		B8	0.120411	0.0304591	hea
		B9	0.196587	-0.043503	hea
		OAU23	PC1	PC2	Group
		bH1	-0.145555	-0.0182542	hea
		bH2	-0.141332	0.0614053	hea
		bH3	-0.148794	-0.0332022	hea
		bR1	0.122673	-0.0684199	dis
		bR2	0.145748	0.0141918	dis
		bR3	0.16726	0.0442791	dis
		OAU24	PC1	PC2	Group
		LX.Bacteria.DS1	-0.110301	0.122137	dis
		LX.Bacteria.DS2	-0.0386745	0.146815	dis
		LX.Bacteria.DS3	-0.109064	0.0307031	dis
		LX.Bacteria.DS4	-0.218851	-0.153616	dis
		LX.Bacteria.HS1	0.121877	-0.000902486	hea
		LX.Bacteria.HS2	0.265105	-0.0243162	hea
		LX.Bacteria.HS3	0.0853402	-0.0496768	hea
		LX.Bacteria.HS4	0.00456767	-0.0711428	hea
		OAU25	PC1	PC2	Group
		raw.split.Fan10d	0.262081	0.144173	dis
		raw.split.Fan10h	-0.210815	0.108195	hea
		raw.split.Fan5d	0.0765741	-0.132789	dis
		raw.split.Fan5h	-0.107063	-0.0385493	hea
		raw.split.Fan6d	0.00978219	-0.0279973	dis
		raw.split.Fan6h	-0.138134	-0.0437624	hea
		raw.split.Fan7d	0.127955	0.0935132	dis
		raw.split.Fan7h	-0.157071	-0.0130578	hea
		raw.split.Fan8d	0.0934119	-0.254363	dis
		raw.split.Fan8h	-0.0286475	-0.0420611	hea
		raw.split.Fan9d	0.141207	0.0387362	dis
		raw.split.Fan9h	-0.0692817	0.167963	hea

## Sheet: Fig.2
	Fig.2A					Fig.2B	Fig.2C	Fig.2D	Fig.2E					Fig.2F
		P	genus	abundances(%)		Relative abundances (%)				Group				Genus	SHAP value
		0.00491956	Stenotrophomonas	1.14024		Flavobacterium	Variovorax	Stenotrophomonas	Novosphingobium					Stella	0.0545315
		0.000130568	Geodermatophilus	0.129925		0.00250445	0.0375667	0	0	dis				Sporocytophaga	0.0395368
		0.0467595	Sphingobacterium	0.448483		0.0170023	0.1093	0	0	dis				Solirubrobacter	0.0394323
		4.29848e-05	Variovorax	0.854253		0.0174419	0.0494186	0	0	dis				Williamsia	0.036752
		0.00153384	Flavobacterium	1.14079		0.00707247	0.124947	0	0	hea				Sphingobacterium	0.0344205
		0.0243794	Microvirga	0.231151		0	0.0558945	0	0.00232894	hea				Spirosoma	0.0334685
		0.000589674	Aeromicrobium	0.251964		0.0182311	0.154965	0	0	hea				Flavobacterium	0.0326186
		0.000797755	Novosphingobium	0.421407		0.0021867	0.155256	0	0	dis				Conexibacter	0.0323489
		0.0169106	Acidiferrobacter	0.0013868		0.00903791	0.0745628	0	0	dis				Streptomyces	0.0320468
		0.00351465	Taibaiella	0.0777104		0.00226562	0.156328	0	0	dis				Delftia	0.0317778
		0.000546478	Ureibacillus	0.0102964		0.0152707	0.216335	0	0	hea				Tumebacillus	0.0315964
		0.00659097	Pandoraea	0.18106		0.00922453	0.147592	0	0	hea				Aeromonas	0.0310325
		0.000105443	Williamsia	0.00179583		0.0167191	0.237411	0	0	hea				Sediminibacterium	0.0306898
						0	0.0505927	0	0	dis				Aeromicrobium	0.0304297
						0	0.0316141	0	0.00677446	dis				Pantoea	0.0302806
	B					0	0.0537692	0	0.0143385	dis
						0	0.0740412	0	0	hea
						0.00260838	0.020867	0	0.0104335	hea
						0.00487436	0.0194975	0	0	hea
						0.0716919	0.158746	0	0	dis
						0.0800622	0.272212	0	0	dis
						0.0445491	0.517618	0	0.00424277	dis
						0.0340129	0.23809	0	0	hea
						0.0845539	0.240024	0	0.00272755	hea
						0.238207	0.483859	0	0	hea
						0.00474947	0.0213726	0	0	dis
						0.0410886	0.0966791	0	0	dis
						0.0301626	0.0274205	0	0.00548411	dis
						0.0806947	0.3247	0	0.00576391	dis
						0.0510874	0.102175	0	0.00729821	hea
						0.0326491	0.0408113	0	0.00408113	hea
						0.0543286	0.309673	0	0.0108657	hea
						0.00236245	0.0283494	0	0.00236245	dis
						0.00377544	0.101937	0	0	dis
						0.0103584	0.0233064	0	0	hea
						0.00802568	0.0294275	0	0.00267523	hea
						0.00248948	0.112027	0	0	hea
						3.21843	0.640456	1.4491	0.792498	dis
						1.56207	0.778316	1.36614	0.80553	dis
						2.71629	0.54264	1.71117	0.659801	dis
						2.3488	0.795829	1.37244	0.731352	dis
						2.76427	1.39658	0.674211	1.13332	dis
						3.64962	1.78896	2.32499	1.60036	dis
						4.80333	3.17633	3.72855	0.730174	dis
						3.56315	1.11785	1.83203	0.715292	dis
						2.02779	1.04686	1.34183	1.45288	dis
						4.54026	0.500927	0.875394	0.583187	dis
						1.32598	0.776064	0.650787	0.732136	dis
						4.13368	0.70381	0.460975	0.709298	dis
						0.41361	0.77318	1.77499	0.469728	dis
						0.436925	0.564749	1.8058	0.202194	dis
						5.07588	1.13827	1.40579	0.493076	dis
						0.832141	0.566178	0.936914	0.396929	dis
						1.86696	0.417166	0.802529	0.185199	dis
						0.594584	0.292933	0.369654	0.176109	dis
						1.12396	0.408155	0.947576	0.43892	dis
						1.75898	0.374664	1.73964	0.446782	dis
						1.25155	0.662844	1.23193	0.8569	dis
						1.29466	0.745933	1.68907	0.739502	dis
						3.08873	1.73085	2.69585	1.51359	dis
						1.95711	0.653476	0.797771	0.912212	dis
						1.51542	0.488368	0.0813947	0.284141	dis
						1.88271	0.599302	0.333574	0.351948	dis
						1.11992	0.434545	0.189009	0.259667	dis
						2.02749	0.571213	0.145628	0.706798	dis
						0.692748	0.928105	1.39438	1.1235	dis
						1.35334	0.489591	2.14942	0.616965	dis
						1.23034	1.02009	1.51456	1.74622	dis
						0.745662	0.5103	2.37654	0.753994	dis
						1.53619	1.37734	1.76901	1.06401	dis
						1.12032	0.502999	3.05844	0.576866	dis
						1.65225	0.621622	8.94191	0.661489	dis
						1.86324	0.961671	1.65888	0.765902	dis
						0.70853	2.43632	6.59189	0.880967	hea
						3.17936	3.49048	9.47765	1.75103	hea
						2.39341	5.55391	3.80884	2.62776	hea
						3.10388	4.92223	14.6952	2.31881	hea
						0.845231	0.819343	2.99002	1.80048	hea
						2.15103	4.68689	2.59761	1.37706	hea
						2.24321	1.95318	3.43216	0.949789	hea
						1.57124	3.89179	4.28387	1.5146	hea
						1.03426	1.0628	0.962231	1.48684	hea
						1.17593	0.643114	1.95649	0.447974	hea
						2.57079	1.8895	2.96111	2.01547	hea
						3.53748	1.89439	4.54682	1.2388	hea
						2.405	0.991475	3.41322	0.477315	hea
						1.26308	1.13677	3.41754	0.436665	hea
						1.04533	1.42114	1.78398	0.937345	hea
						2.02449	0.891208	2.80991	0.537953	hea
						3.50119	1.65793	3.73824	1.79441	hea
						2.47146	4.16583	0.79311	2.32726	hea
						1.4106	1.32119	3.39238	1.54305	hea
						2.80654	5.5097	3.84211	3.27513	hea
						3.0692	1.81095	1.64436	1.84035	hea
						3.41834	5.91195	5.71429	2.76453	hea
						2.13303	1.47328	4.55132	1.91233	hea
						0.996699	12.7803	7.76705	2.30164	hea
						0.33786	1.40831	0.0752659	0.585402	hea
						0.359081	2.16075	0.150313	0.561587	hea
						0.136722	1.32227	0.428895	0.430768	hea
						0.361221	0.895399	1.23672	0.402547	hea
						1.07743	2.75045	1.88717	1.47226	hea
						0.854141	1.04311	0.534153	0.453526	hea
						2.24133	2.199	4.70546	1.89377	hea
						2.94606	4.36243	13.3281	1.32127	hea
						2.92466	1.86986	1.6661	1.26712	hea
						2.53237	2.79468	3.80065	1.05899	hea
						1.97032	1.89759	3.66749	1.4337	hea
						2.80307	5.52386	6.50318	1.30171	hea
						0.049717	0.0956096	0.00764877	0	hea
						0.23399	0.313186	0.0143994	0.00719968	hea
						0.203807	0.0780539	0.026018	0.00867265	hea
						0.00990442	0.0198088	0.0148566	0	hea
						0.0160914	0.0616837	0	0	hea
						0.993519	0.70922	8.00929	0.00305698	hea
						9.54181	0.342136	3.85295	2.25408	dis
						2.60622	0.913778	2.49244	0.839111	dis
						5.18779	0.964359	1.09798	0.165568	dis
						0.0700356	0.0808103	0	0.0269368	hea
						0.0637726	0.0273311	0.0136656	0	hea
						0.0667111	0.0762413	0	0.00953016	hea
						0.0311988	0.132595	0.0077997	0	hea
						0.0442008	0.0928218	0	0.0221004	hea
						0.149763	0.0748814	0.00832016	0	hea
						1.16874	0.765372	0.1086	0.0103429	hea
						0.0768098	0.0832107	0.0128016	0.00640082	hea
						0.260001	0.0260001	0.0185715	0.0111429	hea
						0.11076	0.0982546	0.0107187	0.115226	hea
						0.0988803	0.0725122	0.0103589	0.0753374	hea
						0.0835718	0.0890221	0.00635872	0.0772131	hea
						0.3549	0.907904	0.162428	0.0384944	dis
						0.343913	0.955194	0.233947	0.0420458	dis
						0.358898	1.17208	0.330607	0.0557747	dis
						0.0594498	0.0440083	0.615344	0	dis
						0.0678459	0.0294272	0.118526	0	dis
						0.159773	0.0751873	0.632257	0	dis
						0.0918505	0.0642141	0.110546	0	dis
						0.468361	0.04831	0.131829	0	dis
						0.22362	0.187669	1.33525	0	dis
						0.4258	0.250973	0.239318	0	dis
						0.780461	0.188147	0.67245	0	dis
						0.411385	0.108896	0.0763202	0	dis
						0.216964	0.138556	0.0601484	0	dis
						0.177578	0.0499771	0.403007	0	dis
						0.141137	0.0461409	0.058807	0	dis
						1.37946	0.0301101	0.00280094	0.0518175	hea
						0.838928	0.0475337	0.033357	0	hea
						1.29212	0.0240105	0.0382389	0	hea
						1.35111	0.00575289	0.00328736	0.0608163	hea
						0.572989	0.00306821	0.457931	0	hea
						0.79526	0.009356	0.0740683	0	hea
						0.076765	0.0707943	0.0673826	0	hea
						0.0822424	0.0587445	0.0579053	0	hea
						0.0623482	0.0515985	0.0881474	0	hea
						1.34787	0.0382792	0.00294455	0.0537381	hea
						0.0825732	0.143335	0.0264857	0	hea
						0.0273968	0.0124531	0.0265666	0	hea
						1.6494	0.124686	0.00153934	0.0700399	hea
						0.00540786	0.00432629	0.0389366	0	hea
						0.00196261	0.000981306	0.00981306	0	hea
						0.0151015	0.0745635	0.0377537	0	hea
						0.608657	0.0260543	0.00651357	0.0390814	hea
						1.24233	0.0628754	0.0108406	0	dis
						1.22784	0.040657	0.0542094	0	dis
						1.88459	0.0318075	0.0371087	0	dis
						1.46121	0.0105579	0.0211158	0	dis
						0.729583	0.0100864	0.0537942	0	hea
						0.278267	0.00613823	0.0900274	0	hea
						0.709595	0.00933678	0.0778065	0	hea
						0.714818	0.0210241	0.0764511	0	hea
						6.26275	0.779939	1.05886	0.255675	dis
						0.361736	0.584624	0.0767319	0.0182695	hea
						7.19266	1.09646	0.144005	0.0227376	dis
						0.564737	1.59612	0.0743075	0.0416122	hea
						3.75554	2.27105	0.225258	0.0443131	dis
						2.73474	0.710081	0.240213	0.044875	hea
						1.03641	1.94673	0.238375	0.0310924	dis
						1.44986	0.523918	0.248059	0.0620148	hea
						0.533881	0.458993	0.683657	0.0241575	dis
						0.659901	2.84198	0.815345	0.0234632	hea
						3.46533	0.721228	1.61761	0.0995982	dis
						0.704765	2.04857	0.244659	0.0876392	hea
						0.0224021	0.892012	0.232167	0.0926633	hea
						0.0299269	1.20098	0.0832748	0.0871783	hea
						0.157444	0.264655	0.0209925	0.0877186	dis
						0.0573227	0.459751	0.0409448	0.0362654	dis
						0.0510233	0.239729	0.0251067	0.119054	dis
						0.471371	0.436455	0.0613853	0.0996807	hea
						0.180928	0.319005	0.0238064	0.06761	hea
						0.216408	0.421995	0.0403305	0.0963998	hea
						0.0266956	0.789089	0.0753757	0.107567	dis
						0.09023	0.751338	0.182195	0.13708	dis
						0.0267973	0.901461	0.0257254	0.0707449	dis
						0.0373856	0.874164	0.199024	0.0945637	hea
						0.883159	0.00771992	0.000771992	0.0370556	dis
						0.874283	0.0519728	0.00142391	0.0854348	dis
						0.702598	0.000775494	0.0286933	0.0550601	dis
						3.58539	0.0381673	0.0179153	0.110607	dis
						2.2632	0.0714551	0	0.0467206	dis

## Sheet: Fig.3
	Fig. 3A				Fig. 3B					Fig. 3C	Fig. 3D	Fig. 3E	Fig. 3F			Fig. 3G	Fig. 3H
	Pcoa1	Pcoa2	Group		Pcoa1	Pcoa2	Group		Sample	Relative abundances (%)					Group	Relative abundances (%)
	-0.0775263	-0.23559	D		-0.15089	-0.0719112	H1			ASV_5	ASV_434	ASV_133	ASV_36			ASV_847	ASV_60
	0.104752	-0.248548	D		-0.177175	-0.239301	H2		D1	6.4845	0	0.533238	0		D1	0.0120835	0.0815636
	0.329302	0.270778	D		-0.22454	-0.0596252	H3		D2	0.90899	0.00552578	0.154722	0.074598		D2	0.00906262	0.178232
	0.0790682	-0.246722	D		-0.208605	-0.0759772	H4		D3	0.397856	0.88965	0.944908	0		D3	0.024167	0.468236
	0.213827	-0.0480725	D		-0.237759	-0.0447395	H5		D4	1.34829	0	0.22932	0		D4	0.0996888	0.253753
	-0.162917	-0.1851	D		-0.1237	-0.175636	H6		D5	0.268	0.00276289	0.0773609	0.00276289		D5	0.0211461	0.72501
	0.0329819	-0.250263	D		-0.233375	-0.0148894	H7		D6	0.566392	0	0.0580207	0.00276289		D6	0.0785427	0.0876054
	0.198656	0.0367034	D		-0.240457	-0.0595623	H8		D7	0.9753	0.0138144	0.306681	1.05542		D7	0.247712	0.141981
	0.154375	0.176669	D		-0.218994	-0.0228786	H9		D8	1.19909	0.00552578	0.190639	0.185114		D9	0.0453131	0.10271
	0.324425	0.339651	D		-0.209384	-0.00532874	H10		D9	0.298392	0	0.0828867	0.00828867		D10	0.0996888	0.259795
	0.307627	0.349927	D		0.195153	0.220839	D1		D10	0.489031	0.140907	0.284578	2.79604		D11	0.0543757	0.096668
	0.137585	-0.320928	D		0.131037	-0.0202451	D2		H1	1.12726	0.00276289	0.113278	0.00552578		D12	0.024167	0.610217
	-0.0291059	-0.200564	D		0.293873	-0.3492	D3		H2	0.240371	0	0.0884124	0		D13	0.00906262	0.238649
	0.0914988	-0.210214	D		0.24168	0.204466	D4		H3	0.339835	0	0.0607836	0		D14	0.0755219	0.685738
	0.0593823	-0.056575	D		0.0203169	0.307854	D5		H4	0.480743	0.00276289	0.049732	0		D15	0.072501	0.268858
	-0.336207	0.267755	H		0.0741001	0.318698	D6		H5	0.226557	0	0.0663093	0		D16	0.00604175	0.323234
	-0.24065	0.0965923	H		0.304403	0.171888	D7		H6	0.256949	0	0.0911753	0		H1	0.00906262	0.0604175
	-0.295704	0.253411	H		0.247492	0.12559	D8		H7	0.0884124	0	0.0165773	0		H2	0.0120835	0.0845845
	-0.300468	0.0236593	H		0.0551941	0.350183	D9		H8	0.0773609	0	0.0442062	0		H3	0.00604175	0.0906262
	-0.32774	0.190581	H		0.46163	-0.560223	D10		H9	0.234846	0	0.0386804	0		H4	0.00604175	0.0936471
	-0.200162	0.0541777	H						H10	0.165773	0	0.024866	0		H5	0.0302087	0.0906262
	-0.0630007	-0.057329	H												H6	0.0271879	0.17219
															H7	0.0151044	0.435006

## Sheet: Fig.4
					Fig.4B						Fig.4C
	Fig.4A				Group	Relative abundances (%)					Sample	OD(600)
	PCA1	PCA2	Group			o-toluic acid	tocopherol acetate	phenylacetamide	7-methylguanine		C	0.337
	-0.467147	0.0592702	H		D	40.0529	7.8535	6.87181	7.8535		C	0.341
	-0.227914	0.264736	H		D	13.4421	7.79893	7.22828	7.79893		C	0.338
	0.367784	0.798444	H		D	36.788	7.93076	7.06437	7.93076		Chlo	0.391
	-0.579073	-0.0862426	H		D	40.9533	7.76818	7.1549	7.76818		Chlo	0.386
	0.284307	-0.22497	D		H	17.7366	6.51549	6.16076	6.52273		Chlo	0.376
	0.0285787	-0.188578	D		H	15.2634	6.1318	5.72213	6.1318		Argi	0.395
	0.269429	-0.284626	D		H	12.2048	6.71265	6.09427	6.71265		Argi	0.407
	0.324035	-0.338033	D		H	16.1595	6.38967	6.3526	6.39708		Argi	0.404
											Oxyp	0.349
											Oxyp	0.359
											Oxyp	0.356
											Nico	0.396
											Nico	0.378
											Nico	0.392
											Fuma	0.392
											Fuma	0.397
											Fuma	0.373
											Glut	0.373
											Glut	0.369
											Glut	0.364
											Feru	0.383
											Feru	0.382
											Feru	0.382
											Succ	0.375
											Succ	0.367
											Succ	0.375
											Hist	0.371
											Hist	0.366
											Hist	0.36
											Prol	0.394
											Prol	0.402
											Prol	0.397
											Benz	0.383
											Benz	0.389
											Benz	0.38
											Lysi	0.343
											Lysi	0.347
											Lysi	0.361
											Arab	0.374
											Arab	0.372
											Arab	0.383
											Citr	0.369
											Citr	0.358
											Citr	0.363
											Tart	0.363
											Tart	0.369
											Tart	0.351
											Dihy	0.314
											Dihy	0.312
											Dihy	0.314
											Vana	0.338
											Vana	0.352
											Vana	0.359
											Sina	0.362
											Sina	0.372
											Sina	0.373
											Dulc	0.368
											Dulc	0.369
											Dulc	0.361
											Vani	0.349
											Vani	0.358
											Vani	0.354
											Coum	0.353
											Coum	0.381
											Coum	0.365
											Sucr	0.384
											Sucr	0.387
											Sucr	0.392
											Syri	0.384
											Syri	0.387
											Syri	0.392
											Sodi	0.353
											Sodi	0.342
											Sodi	0.353
											Aspa	0.382
											Aspa	0.379
											Aspa	0.386
											Tolu	0.369
											Tolu	0.396
											Tolu	0.377
											Mali	0.342
											Mali	0.346
											Mali	0.33
											Cinn	0.367
											Cinn	0.374
											Cinn	0.389
											Phth	0.338
											Phth	0.354
											Phth	0.368
											Toco	0.402
											Toco	0.429
											Toco	0.432
											Guan	0.347
											Guan	0.344
											Guan	0.347
											Phen	0.356
											Phen	0.345
											Phen	0.346
											Oxal	0.335
											Oxal	0.326
											Oxal	0.325
											Shik	0.366
											Shik	0.366
											Shik	0.338
											Sali	0.356
											Sali	0.353
											Sali	0.348

## Sheet: Fig.5
	Fig.5A					Fig.5B				Fig.5C			Fig.5D				Fig.5E					Fig.5F
	Concentration	OD600				Group	pcoa1	pcoa2		Relative abundances (%)			Funcctions	Size	Pvalue		Group	Relative expression				Group	Relative expression
	0mM	0.3038	0.2969	0.304		T	-0.0939658	0.343081		C	T		Valine, leucine and isoleucine biosynthesis	0.642857	1.93e-10		C	-0.16313	-0.99117	-1.17015		C	-4.55712	-4.8403	-4.87199
	0.05mM	0.2871	0.3089	0.3031		T	-0.219262	0.58276		1.1168	3.09948		C5-Branched dibasic acid metabolism	0.777778	3.51e-09		T	0.637163	1.81429	0.649698		T	-1.5926	-0.60041	-1.19492
	0.1mM	0.33	0.3423	0.329	0.00271639	T	-0.133964	0.351184		0.710691	3.95231		Pantothenate and CoA biosynthesis	0.294118	0.000365913
	1mM	0.4267	0.4082	0.4035	0.000300044	T	-0.477658	-0.328084		1.31115	2.9675		Taurine and hypotaurine metabolism	0.5	0.00915096
						T	-0.519593	-0.376196		0.754203	5.80011		Alanine, aspartate and glutamate metabolism	0.137931	0.0264211
						C	0.221631	-0.275734		0.938402	6.87049		beta-Alanine metabolism	0.285714	0.0296401			0.0222065					0.000286984
						C	0.310081	0.0605393					Pyruvate metabolism	0.121212	0.0405031
						C	0.252342	-0.20433
						C	0.332503	-0.212642
						C	0.327886	0.0594234

## Sheet: Fig.6
	Fig.6A					Fig.6B					Fig.6C
	Group	Colony count (CFU/ml)				Group	Colony count (CFU/ml)				Group	Disease index (%)
	C	203824	235456	145473		K	1964069	1695150	1775193		C	74.3421	99.1071	72
	T	190841	118797	86749		TK	3543833	2896798	3805291		T	46.25	29.3	40
	k	94323.1	77606.4	98037.9							k	44.3548	33.3333	40.9091
	TK	64848.7	52876.4	64207.1							TK	23.6842	26.3	18.1

## Sheet: Table1
	KO	Function	Dis1	Dis2	Dis3	Dis4	Dis5	Hea1	Hea2	Hea3	Hea4	OAU
	K00012	UDPglucose 6-dehydrogenase	426.649	370.231	349.104	344.056	348.984	348.826	363.194	356.734	367.709	OAU1
			370.605	386.673	374.723			349.008	338.391	250.343		OAU2
	K01207	beta-N-acetylhexosaminidase	300.69	297.031	294.655	295.461	293.318	282.572	262.839	276.517	232.992	OAU1
			282.409	290.561	224.707			254.467	242.096	199.839		OAU2
	K01754	threonine dehydratase	627.388	613.392	612.215	535.286	592.374	583.75	583.116	568.999	600.938	OAU1
			547.817	599.292	528.607			530.237	510.855	424.895		OAU2
	K00566	tRNA-uridine 2-sulfurtransferase	274.81	229.502	255.56	226.294	222.554	244.489	243.73	230.369	226.035	OAU1
			151.946	208.257	207.575			129.653	177.136	186.784		OAU3
	K03564	thioredoxin-dependent peroxiredoxin	350.88	328.389	358.258	383.306	382.614	322.83	336.745	320.283	336.897	OAU1
			337.392	354.065	513.71			341.892	255.405	204.248		OAU2
	K03636	sulfur-carrier protein	220.921	297.63	303.354	219.903	222.867	185.253	205.801	219.604	184.423	OAU1
			250.784	251.52	385.352			230.757	221.232	171.159		OAU2
	K05710	trans-cinnamate dioxygenase ferredoxin component	185.481	192.956	225.637	190.152	170.685	160.444	198.032	186.43	166.406	OAU1
			228.432	184.831	383.056			232.224	142.613	94.7924		OAU2
	K21147	sulfur-carrier protein adenylyl transferase	250.518	205.528	270.598	250.835	256.689	231.228	254.81	235.601	194.261	OAU1
			164.099	257.961	221.057			143.982	208.974	195.122		OAU3
	K04763	integrase/recombinase	397.857	377.136	387.776	355.594	356.516	359.129	367.541	392.562	346.874	OAU1
			418.912	375.116	597.341			391.863	356.093	230.082		OAU2
	K07636	phosphate regulon sensor histidine kinase	364.834	318.021	334.966	363.09	359.628	307.377	297.097	345.021	285.894	OAU1
			233.673	310.062	317.591			215.73	280.639	288.422		OAU3
	K17758	ADP-dependent NAD(P)H-hydrate dehydratase	223.398	191.993	230.613	225.867	238.8	205.381	214.435	194.058	178.618	OAU1
			184.103	189.13	240.291			173.331	148.248	65.7877		OAU2
	K17759	NAD(P)H-hydrate epimerase	216.1	181.82	230.201	219.472	228.455	181.082	207.483	190.898	176.646	OAU1
			178.884	184.804	234.853			169.234	139.266	51.9592		OAU2

## Sheet: Table2
		KO	Function	Dis1	Dis2	Dis3	Dis4	Dis5	Hea1	Hea2	Hea3	Hea4	OAU
		K00029	malate dehydrogenase	198.535	222.436	172.825	163.369	194.83	301.632	258.402	208.483	267.831	OAU1
				246.46	279.629	138.358			253.865	351.116	422.27		OAU2
		K00249	acyl-CoA dehydrogenase	1005.76	962.152	925.92	889.273	875.055	1175.02	1148.03	984.922	1317.75	OAU1
				1042.63	1026.09	651.013			1041.98	1243.63	1659.57		OAU2
		K00574	cyclopropane-fatty-acyl-phospholipid synthase	233.957	262.45	226.121	200.486	208	327.874	248.345	241.533	308.587	OAU1
				227.627	256.638	152.093			278.825	303.983	501.372		OAU2
		K00831	phosphoserine aminotransferase	169.611	142.552	126.193	141.341	141	217.506	214.047	169.241	200.849	OAU1
				125.601	127.019	87.8198			144.765	174.275	325.083		OAU2
		K01251	adenosyl homocysteinase	447.914	352.642	346.747	344.397	337.253	470.694	472.735	424.173	465.237	OAU1
				357.464	369.694	251.787			396.987	423.577	434.433		OAU2
		K01626	3-deoxy-7-phosphoheptulonate synthase	191.124	185.364	143.341	168.072	172.683	257.922	222.206	187.552	248.567	OAU1
				156.903	157.253	106.337			151.902	217.166	395.729		OAU2
		K01679	fumarate hydratase	318.128	238.054	241.057	250.52	230.326	326.721	309.522	275.374	335.233	OAU1
				142.041	213.339	224.417			179.068	230.822	254.076		OAU3
		K01687	dihydroxy-acid dehydratase	500.055	497.105	445.441	448.665	390.057	588.554	572.766	496.563	612.659	OAU1
				529.202	563.179	352.532			562.298	679.635	754.888		OAU2
		K03781	catalase	209.545	173.061	125.83	183.095	185.93	285.024	287.061	211.004	275.377	OAU1
				167.287	135.226	92.0721			146.313	187.094	423.791		OAU2
		K03782	catalase-peroxidase	193.681	178.987	162.269	155.008	150.154	267.532	258.528	177.971	248.079	OAU1
				116.832	153.506	166.513			150.426	174.405	179.419		OAU3
		K07716	two-component system, cell cycle sensor histidine kinase	143.402	200.761	131.287	130.388	132.059	190.351	192.422	180.191	202.75	OAU1
				161.519	186.623	77.3742			190.352	252.777	254.179		OAU2
		K21470	L,D-transpeptidase	173.823	179.869	159.651	163.459	169.461	229.628	215.994	202.754	189.382	OAU1
				128.425	148.321	51.8208			153.794	209.11	232.578		OAU2
		K03694	ATP-dependent Clp protease ATP-binding subunit	289.603	244.249	192.382	252.22	238.423	361.182	360.512	293.772	327.225	OAU1
				232.499	278.31	147.431			261.629	364.168	315.125		OAU2

## Sheet: Fig. S1
		Observed	Chao	ACE	Shannon	Simpson	PD	Group
		2032	2727.1	2794.15	5.34806	0.973621	242.078	dis
		2418	3233.54	3267.3	5.87214	0.98459	268.876	dis
		2044	2695.31	2760.14	5.91745	0.992392	241.54	dis
		2516	3231.32	3213.89	6.34974	0.995826	276.684	hea
		2536	3046.43	3154.09	6.14149	0.992498	270.464	hea
		2589	3350.23	3335.41	6.25442	0.994356	275.249	hea
		2065	2786.35	2820.34	5.049	0.956382	246.97	dis
		2436	3197.97	3300.5	5.44504	0.974795	269.29	dis
		2383	3003.72	3080.27	5.82622	0.989144	263.89	dis
		2025	2760	2887.96	5.21572	0.97256	246.17	hea
		2176	2814.52	2925.22	5.73157	0.986437	249.25	hea
		2012	2835.84	2886.45	5.60114	0.983755	244.824	hea
		2278	2935.03	2981.2	5.16842	0.96186	253.556	dis
		1826	2447.07	2503.74	4.84864	0.953182	225.274	dis
		1762	2479.36	2424.06	4.45127	0.913236	221.204	dis
		2078	2944.9	2919.99	5.31743	0.972394	252.26	hea
		1713	2434.8	2467.32	4.4915	0.911439	225.889	hea
		1861	2604.84	2644.32	4.94294	0.967103	228.524	hea
		2479	3255.14	3366.79	5.65674	0.974965	277.579	dis
		2424	3126.31	3182.6	5.68071	0.979997	273.113	dis
		2533	3240.37	3282.69	5.71693	0.977908	274.58	dis
		2337	3090.04	3104.78	5.38896	0.971136	269.128	hea
		2148	2909.84	2949.47	5.42306	0.969934	255.593	hea
		2427	3107.16	3122.94	5.95315	0.985576	275.45	hea
		1924	2610.49	2633.29	5.17191	0.963959	237.234	dis
		2430	3248.15	3222.91	5.74798	0.980537	277.6	dis
		2150	2955.86	2927.4	5.02843	0.93708	254.663	dis
		2581	3326.4	3431.02	5.5337	0.965231	282.063	dis
		2153	2834.04	2876.7	5.63234	0.984971	257.993	hea
		1977	2594.22	2628.06	5.4123	0.975132	245.564	hea
		2296	3190.46	3122.77	5.69615	0.97267	270.162	hea
		2270	2961.88	3037.92	5.54999	0.975859	260.051	dis
		1969	2660.36	2698.88	5.93644	0.991147	244.32	dis
		2477	3112.29	3096.25	6.21487	0.99338	272.714	hea
		2438	3144.53	3236.95	6.06017	0.991687	270.919	hea
		2493	3090.72	3122.94	6.34184	0.995823	271.629	hea
		3667	4315.17	4253.47	6.26447	0.98967	490.426	dis
		3490	4154.79	4065.66	6.81788	0.996842	490.563	dis
		3357	3864.47	3806.93	6.87979	0.997261	475.95	dis
		3717	4328.44	4284.65	6.9812	0.997526	512.334	dis
		3632	4318.26	4297.08	6.59913	0.995666	475.037	dis
		3603	4388.52	4361.06	6.27122	0.994632	471.923	dis
		3036	3638.23	3559.41	6.08632	0.992067	441.494	dis
		3005	3526.05	3466.32	6.25419	0.994235	415.006	dis
		3334	3977.06	3966.06	5.84845	0.986098	439.594	dis
		3404	4018.9	3945.52	5.97833	0.986449	467.413	dis
		3008	3571.65	3483.47	6.69635	0.996987	429.527	dis
		3882	4591.68	4478.37	6.86944	0.997004	494.194	dis
		3877	4660.27	4655.57	7.03979	0.997711	501.792	dis
		3894	4690.05	4733.56	7.01138	0.997234	502.468	dis
		3271	3895.64	3809.37	6.55366	0.993734	457.87	dis
		3782	4441.71	4413.29	7.04745	0.997672	490.215	dis
		3360	3968.06	3809.48	7.038	0.997954	485.988	dis
		3197	3739.75	3641.97	6.99656	0.997946	469.216	dis
		2242	2641.78	2572.27	6.79653	0.997908	392.085	dis
		2540	3017.29	2897.63	6.86614	0.997876	421.719	dis
		2793	3219.87	3154.5	6.9379	0.998068	438.701	dis
		2921	3452.48	3406.33	6.59842	0.995554	447.265	dis
		2780	3272.15	3205.29	6.51375	0.99544	442.652	dis
		2038	2477.84	2363.18	6.14135	0.987746	368.794	dis
		2407	2950.9	2901.4	5.22091	0.972058	383.419	dis
		2877	3728.58	3732.24	4.56417	0.906821	425.495	dis
		3105	3680.71	3581.98	6.7188	0.996629	446.222	dis
		3128	3636.64	3571.59	5.98879	0.987815	442.276	dis
		3072	3644.98	3562.51	6.78323	0.996301	461.018	dis
		2210	2555.79	2480.72	6.54296	0.996258	385.735	dis
		2614	3015.96	2934.91	6.67879	0.996953	426.338	dis
		2804	3299.06	3227.1	6.65028	0.995071	452.517	dis
		3816	4620.45	4569.16	6.94859	0.997231	509.711	dis
		4213	5045.4	5011.34	7.04532	0.997238	541.551	dis
		3831	4723.85	4755.18	6.19405	0.98939	513.704	dis
		3659	4205.08	4202.02	6.94417	0.99748	509.228	dis
		2576	3076.42	2985.46	5.46994	0.943002	413.329	hea
		3601	4291.56	4228.25	5.88722	0.981395	507.468	hea
		3267	3869.26	3853.15	6.05557	0.989663	473.085	hea
		3210	4016.54	3968.93	5.42098	0.977326	453.765	hea
		1999	2492.21	2437.21	5.4214	0.986588	309.767	hea
		3625	4352.13	4260.61	6.5706	0.994584	483.726	hea
		2985	3468.26	3436.05	6.15662	0.992395	421.387	hea
		3184	3857.88	3849.54	6.24328	0.993828	432.746	hea
		2660	3102.8	3012.93	6.35551	0.993967	396.243	hea
		3158	3773.25	3684.11	6.74967	0.996988	430.966	hea
		2157	2582.36	2557.42	5.83102	0.991419	345.45	hea
		2594	3059.46	3023.18	6.15155	0.993501	380.564	hea
		3765	4471.19	4365.03	6.79488	0.995664	501.547	hea
		3893	4845.27	4814.26	6.6167	0.994862	509.302	hea
		3311	4018.16	3969.97	6.7617	0.996212	472.091	hea
		3919	4656.27	4531.17	6.93662	0.995862	534.832	hea
		2532	2950.95	2883.14	6.27959	0.99435	389.452	hea
		2965	3499.25	3410.96	6.65608	0.996285	457.363	hea
		2527	2954.17	2929.16	6.25306	0.993214	404.58	hea
		2321	2677.65	2650.37	6.1293	0.993122	393.464	hea
		2372	2783.8	2799.96	6.1875	0.993271	406.365	hea
		2286	2795.44	2698.92	5.65669	0.988934	392.424	hea
		2316	2919.99	2920.22	5.23673	0.976612	340.372	hea
		2184	2582.26	2582.29	5.37427	0.976813	374.09	hea
		2067	2453.14	2445.14	4.96109	0.946425	353.881	hea
		2983	3649	3630.23	6.18683	0.990223	422.931	hea
		2443	2887.06	2867.84	5.40504	0.962345	405.667	hea
		2944	3404.94	3347.98	6.60788	0.995975	432.393	hea
		2457	2890.34	2843.86	6.36659	0.994319	404.416	hea
		2426	2975.35	2847.27	6.68342	0.997047	409.634	hea
		2564	3171.65	3059.87	6.25264	0.992935	409.232	hea
		1657	1995.96	2003.56	4.82346	0.966285	311.589	hea
		3111	3763.8	3740.11	6.43347	0.995141	459.92	hea
		3913	4795.57	4795.68	6.3158	0.992412	506.577	hea
		3559	4287.85	4282.86	6.50363	0.995303	493.931	hea
		3472	4373.23	4408.02	5.80146	0.987636	487.677	hea
		1261	1440.38	1455.36	5.49427	0.987371	151.759	hea
		1408	1581.17	1587.07	5.71025	0.989864	160.875	hea
		1347	1520.58	1513.75	5.59635	0.985186	161.255	hea
		1127	1310.05	1338.62	5.26929	0.984216	146.159	hea
		1298	1492.14	1510.54	5.22269	0.981551	155.08	hea
		1019	1235.31	1266.19	4.40968	0.95936	141.215	hea
		978	1240.65	1270.03	4.8126	0.980297	130	dis
		915	1172.02	1171.37	4.91853	0.981042	121.631	dis
		978	1222.84	1245.26	4.64419	0.969981	122.641	dis
		1210	1535.08	1543.02	5.23985	0.979018	152.704	hea
		1116	1343.14	1329.24	5.54293	0.990096	143.578	hea
		1100	1469.01	1477.43	5.64433	0.989501	145.153	hea
		1128	1362.05	1385.22	5.47388	0.985012	146.128	hea
		1223	1552.44	1517.61	5.12833	0.977867	158.82	hea
		1044	1382.8	1425.45	5.18987	0.979427	139.373	hea
		1388	1633.25	1625.88	5.71886	0.989937	158.75	hea
		1156	1375.72	1410.56	5.48464	0.988281	147.694	hea
		1144	1350.41	1333.06	5.49553	0.989522	144.678	hea
		4443	4976	4898.73	6.86594	0.996454	395.603	hea
		4355	4940.38	4824.49	6.76076	0.995404	390.018	hea
		4483	5054.37	4965.79	6.87233	0.99665	396.922	hea
		5095	5611.39	5506.51	7.11051	0.997209	428.198	dis
		4995	5490.01	5453.41	7.07573	0.996877	421.882	dis
		5206	5566.74	5512.2	7.06108	0.996551	430.391	dis
		2478	2757.05	2691.85	5.94893	0.992019	388.802	dis
		2717	2990.75	2925.96	6.18263	0.993559	404.636	dis
		2635	3033.38	2940.19	5.90838	0.990009	403.825	dis
		2691	3044.02	2948.82	6.14114	0.993624	404.407	dis
		2964	3405	3239.56	6.35242	0.993895	442.863	dis
		3556	3976.78	3891.03	5.9216	0.975952	489.002	dis
		3888	4291.37	4208.96	6.6014	0.995363	503.944	dis
		3276	3657.42	3595.19	6.57058	0.995617	458.649	dis
		4025	4298.72	4206.5	6.83756	0.995697	544.103	dis
		3766	4021.78	3959.93	6.77156	0.995358	530.94	dis
		3836	4151.7	4087.08	6.63457	0.993859	525.212	dis
		4445	4864.25	4810.32	6.67648	0.993405	559.229	dis
		4846	5230.67	5127.53	7.09338	0.99758	533.239	hea
		2534	2885	2774.7	6.11475	0.993754	391.435	hea
		2156	2602.39	2430.72	6.06504	0.993188	354.449	hea
		4654	5051.14	4957.01	7.11073	0.997671	544.7	hea
		2305	2521.38	2481.56	5.89608	0.989445	374.116	hea
		2374	2690.8	2599.2	5.98273	0.991705	375.196	hea
		2950	3302.81	3202.02	6.19361	0.992683	428.017	hea
		2973	3409.68	3273.45	6.15349	0.992766	427.712	hea
		2452	2913.03	2925.67	5.75317	0.981587	378.076	hea
		4545	4950.47	4850.27	7.06504	0.997777	536.026	hea
		3090	3352.2	3287.11	6.48394	0.994511	467.759	hea
		3393	3669.73	3615.63	6.38257	0.993224	498.754	hea
		4979	5434.81	5378.86	7.08826	0.997825	551.901	hea
		2973	3280.73	3234.81	6.3677	0.993497	443.861	hea
		2729	3051.07	2923.68	6.3028	0.993306	425.004	hea
		2739	3016.93	2891.4	6.36083	0.99377	432.088	hea
		4565	4993.43	4907.82	6.94055	0.997236	530.339	hea
		2640	2942.02	2913.93	6.60991	0.996201	270.86	dis
		2739	3064.02	3046.21	6.85213	0.997469	281.344	dis
		2579	2937.88	2935.13	6.60627	0.996068	272.095	dis
		2669	3055.7	3046.35	6.29055	0.992436	280.684	dis
		2813	3176.78	3158.57	6.98316	0.997759	288.002	hea
		2807	3087.21	3084.51	6.51767	0.993575	291.145	hea
		2891	3286.95	3246.49	6.8965	0.997398	292.016	hea
		2993	3256.37	3238.14	6.70096	0.996552	295.04	hea
		1691	2478.61	2475.31	4.92021	0.977752	216.81	dis
		1835	2566.55	2688.67	5.11935	0.978983	241.63	hea
		1728	2515.23	2649.31	4.90832	0.979026	226.741	dis
		2206	2931.54	3004.96	5.16765	0.969328	257.271	hea
		1757	2524.4	2719.46	4.96752	0.973762	228.29	dis
		2028	2719.13	2839.08	4.86516	0.962489	252.465	hea
		2227	3081.26	3069.99	4.93204	0.971066	258.054	dis
		2385	3267.56	3306.89	5.04937	0.971665	273.881	hea
		1520	2360.34	2428.76	4.32007	0.958631	206.775	dis
		1807	2713.22	2783.62	4.85349	0.971391	236.659	hea
		1610	2263.34	2426.57	4.91807	0.976181	216.84	dis
		1900	2840.73	2904.42	5.16412	0.975574	248.085	hea
		6923	9559.35	9644.14	7.08921	0.997199	733.413	hea
		6706	9247.44	9465.58	7.19682	0.997237	734.3	hea
		8876	11295.2	11197.6	7.43665	0.997765	821.873	dis
		7593	10128	10159.1	7.34649	0.997426	750.099	dis
		8154	10388.4	10606.6	7.28399	0.997521	782.041	dis
		9809	11765.4	11732.4	7.58552	0.998412	849.149	hea
		8214	10735.7	10668.7	7.33358	0.996757	782.798	hea
		8571	10963.8	10939.1	7.55891	0.998185	806.693	hea
		8199	11106.3	11005.8	7.30078	0.997895	801.829	dis
		8100	10926.4	11098.1	7.25893	0.997416	799.295	dis
		7104	9609.9	9757.39	7.10844	0.996769	746.599	dis
		7097	9612.64	9859.52	7.22277	0.997619	758.432	hea
		4716	5085.75	5036.67	7.13495	0.997962	547.378	dis
		4624	5041.82	4989.65	7.03541	0.997694	528.052	dis
		3154	3603.55	3370.07	6.91574	0.997415	450.982	dis
		4908	5407.23	5277.02	7.17412	0.997912	550.985	dis
		4449	4817.51	4709.7	6.92162	0.996921	515.609	dis

## Sheet: Fig. S2
PRJNA485233
ID	Genus	raw.split.N7d	raw.split.N7h	raw.split.B7d	raw.split.B7h	raw.split.Fan7d	raw.split.Fan7h	raw.split.N6d	raw.split.N6h	raw.split.Fan8d	raw.split.Fan8h	raw.split.N5d	raw.split.N5h	raw.split.Fan6d	raw.split.Fan6h	raw.split.Fan5d	raw.split.Fan5h	raw.split.B5d	raw.split.B5h	raw.split.B6d	raw.split.B6h	raw.split.K9h	raw.split.K9d	raw.split.K10h	raw.split.K10d	raw.split.K7h	raw.split.K7d	raw.split.N9h	raw.split.N9d	raw.split.B9h	raw.split.B9d	raw.split.Fan9h	raw.split.Fan9d	raw.split.N8h	raw.split.N8d	raw.split.B8h	raw.split.B8d	raw.split.K8h	raw.split.K8d	raw.split.K6d	raw.split.K6h	raw.split.N10d	raw.split.N10h	raw.split.K5d	raw.split.K5h	raw.split.Fan10d	raw.split.Fan10h	raw.split.B10d	raw.split.B10h
ASV_10	Sphingomonas	2.0995	1.42058	5.31202	3.79883	9.8131	10.3158	0.703081	0.867808	4.8001	8.21504	0.472042	0.633487	5.33973	6.71805	4.53994	6.53608	1.80101	1.20625	2.26161	2.62596	1.5397	0.975311	1.13254	1.06203	1.05767	0.827516	1.2259	1.23789	4.08337	2.86109	6.90159	5.8969	4.94202	4.83029	6.0908	4.01616	1.79842	1.45619	1.06181	1.12481	1.91214	1.38444	1.26319	1.12713	4.30516	4.41391	2.7079	3.38212
ASV_100	Ferrovibrio	0.704299	0.177392	0.614883	0.12374	0.262558	0.0940915	0.151261	0.0794939	0.120788	0.0703895	0.0493178	0.0969932	0.0886263	0.0527941	0.0960032	0.0832243	0.0905398	0.072317	0.180929	0.0945345	0.0201005	0.0188466	0.010855	0.00446229	0.00737055	0.013869	0.449496	0.0932304	0.617452	0.213475	0.204492	0.206065	0.121426	0.490862	0.124863	0.290605	0.00441872	0.0183554	0.0165262	0.0158871	0.0609178	0.0389983	0.00799488	0.00492199	0.067147	0.036539	0.0684307	0.0615553
ASV_1001	Planifilum	0.001489	0.00432663	0.00407208	0.00353544	0.00345471	0.0106922	0	0.00331225	0	0.00586579	0	0	0.00369276	0	0.0025264	0	0	0	0.00335053	0.00350128	0.0482412	0.0329815	0.0506567	0.0312361	0.066335	0.023115	0	0.00258973	0.00682268	0.00260335	0.0109549	0.00343442	0.00910692	0	0.00249725	0	0.0486059	0.0489476	0.045447	0.0317743	0	0.00835678	0.0279821	0.0196879	0.00258258	0.0036539	0	0.0102592
ASV_1002	Rhizocola	0.001489	0	0	0.00176772	0.00172735	0	0	0	0	0	0	0	0	0.00263971	0.0025264	0.0029723	0	0	0	0	0.0040201	0.0188466	0.0578934	0.0713967	0.0810761	0.291249	0	0	0	0	0	0	0	0	0	0	0.00883744	0.00305923	0.0123946	0.0317743	0	0.00278559	0.0559642	0.014766	0	0.0109617	0	0.00341974
ASV_1004	unknown	0.001489	0	0	0	0.00172735	0.00641533	0	0	0	0.0117316	0	0	0.00369276	0.00791912	0	0.0029723	0	0.00289268	0	0	0.0844221	0.0989446	0.0759851	0.124944	0.0442233	0.013869	0	0	0.010234	0	0.00730327	0.00686884	0	0	0.00499451	0.00290605	0.00883744	0.0122369	0.0123946	0.0127097	0	0.00278559	0.0279821	0.014766	0.0103303	0	0.00651721	0.00341974
ASV_1005	Microbispora	0.001489	0	0	0.00176772	0.00690942	0.00641533	0	0.00662449	0.00241575	0	0	0	0.00369276	0.00791912	0.0025264	0.0356676	0.00244702	0.00578536	0	0.00350128	0.0201005	0.0424048	0.0361834	0.0133869	0.0442233	0.115575	0	0	0	0.00260335	0.00365163	0.0137377	0	0	0.00249725	0	0.00883744	0.0244738	0.0206577	0.0476614	0	0.00557119	0.0759514	0.0836738	0	0.0036539	0	0
ASV_1006	Flavobacterium	0	0.00144221	0	0.00176772	0.00518206	0.0342151	0	0	0	0.00586579	0	0	0.0221566	0.0290368	0.012632	0.0059446	0.00244702	0	0	0	0.0201005	0	0.0253284	0.0178492	0.0589644	0.032361	0	0	0	0	0.00730327	0	0	0	0	0	0	0	0.0991572	0.171581	0	0	0.00799488	0.00984397	0	0	0	0
ASV_1007	Parasegetibacter	0	0	0.00203604	0	0.00172735	0.00641533	0	0	0	0.0029329	0	0	0.00738552	0	0.0025264	0.0059446	0	0	0	0	0.0562814	0.0659631	0.126642	0.00446229	0.0184264	0.023115	0	0	0	0	0.00365163	0.0103033	0	0	0	0	0.030931	0.0887176	0.0206577	0.0540163	0	0	0.035977	0.014766	0.00516516	0.0073078	0	0.00683948
ASV_1009	unknown	0	0	0	0.00176772	0.00345471	0.0213844	0	0	0	0	0	0.00303104	0	0.0131985	0	0.0386399	0	0	0	0	0.0361809	0.0471165	0.0398017	0.0401606	0.0405381	0.018492	0	0	0	0	0.00365163	0.00686884	0	0	0	0	0.0530246	0.0336515	0.0619732	0.0285968	0	0	0.0319795	0.0787518	0.0103303	0.0036539	0	0
ASV_101	Sphingobacterium	0.001489	0	0.0122162	0	0.0310924	0	0	0	0.009663	0	0.0187877	0	0	0	0.197059	0	0.0513875	0	0	0	0	0	0.00361834	0.0223115	0	0.00924599	0	0.00258973	0	0	0	0.0206065	0	0	0	0	0	0.00305923	0	0	1.12021	0	0.0239846	0	3.88678	0	2.0464	0
ASV_1010	Flavobacterium	0	0	0	0.00176772	0	0.00641533	0	0	0	0.0029329	0	0	0.00738552	0	0.0050528	0.0178338	0	0	0	0	0.0844221	0.0329815	0.010855	0.107095	0.0442233	0.0508529	0	0	0	0	0.00365163	0	0	0	0	0	0.030931	0.0214146	0.0743679	0.0508388	0	0	0.0599616	0.0738298	0.00258258	0	0	0
ASV_1012	unknown	0.00744502	0.00721105	0.00407208	0	0.0190009	0.0128307	0.00280112	0	0.009663	0.00879869	0	0	0	0.0211177	0	0.0178338	0	0	0	0.00350128	0.0160804	0.0376932	0.0289467	0.0535475	0.0405381	0.0462299	0	0.00258973	0.00682268	0	0.00365163	0.0103033	0.00303564	0	0.00499451	0.00581209	0.030931	0.0152961	0.0537101	0.0508388	0	0	0.0159898	0.0246099	0.00774773	0.0036539	0	0
ASV_1013	Glycomyces	0.00744502	0	0.00407208	0	0.0500933	0	0	0	0	0	0	0	0	0	0.0025264	0	0	0	0.00335053	0	0	0	0	0.0401606	0.00737055	0.332856	0	0	0	0	0	0	0	0	0	0	0	0	0.0413155	0.00317743	0.010153	0	0.00399744	0	0.0826425	0	0.00977581	0
ASV_1014	Taibaiella	0	0.00144221	0.00610811	0.00707089	0.0138188	0.00641533	0.00280112	0.00331225	0.00724725	0.0117316	0.0140908	0	0.0110783	0.00263971	0.133899	0.0059446	0.0415994	0	0.00670107	0	0.0080402	0.00471165	0	0.00892459	0.00737055	0	0.00255395	0.00517947	0.00341134	0.00520671	0.0109549	0.0171721	0	0	0.00499451	0.00290605	0.00441872	0.00305923	0.00413155	0	0.00676865	0	0	0	0.0516516	0.0073078	0.016293	0
ASV_1015	Kofleria	0.001489	0	0.00203604	0	0.00345471	0.00641533	0	0	0	0.0029329	0	0	0.00369276	0	0	0.0059446	0	0	0	0	0.0683417	0.0424048	0.0434201	0.0624721	0.066335	0.0554759	0	0	0.00341134	0	0	0	0	0	0.00249725	0	0.0441872	0.0611845	0.0330524	0.0540163	0	0	0.0399744	0.0738298	0.00258258	0.0036539	0	0.00341974
ASV_1016	Lysinibacillus	0	0.00144221	0	0.00707089	0.00690942	0.0470457	0	0	0.00724725	0.0263961	0	0	0.00738552	0.0105588	0.0025264	0.0118892	0.00244702	0.00289268	0.00335053	0.00350128	0.0361809	0.0282699	0.0759851	0.0937082	0.0884467	0.0647219	0	0	0.0136454	0.00260335	0.0109549	0.00686884	0.0151782	0	0.0124863	0.00871814	0.119305	0.0336515	0.0413155	0.0381291	0	0.00557119	0.0399744	0.0295319	0.00516516	0.0876937	0	0.0170987
ASV_1017	unknown	0	0	0	0	0.00345471	0.0106922	0	0	0	0	0	0	0.00369276	0.00527941	0	0.0118892	0	0	0	0	0.0683417	0.0565398	0	0.0401606	0.0810761	0.0554759	0	0	0.00341134	0	0.0328647	0.00343442	0	0	0	0	0.00883744	0.0214146	0.0743679	0.0158871	0	0.00278559	0.0799488	0.0541419	0	0.0109617	0.0032586	0
ASV_1018	unknown	0	0	0	0	0.00172735	0.00213844	0	0	0	0	0	0	0	0.00791912	0.0025264	0.0059446	0	0	0	0	0.0643216	0.0753864	0.0506567	0.0713967	0.0294822	0.027738	0	0	0	0	0.0365163	0	0	0	0.00249725	0	0.0397685	0.0428292	0.0991572	0.0540163	0	0	0.0439719	0.014766	0	0.0146156	0	0
ASV_1019	unknown	0	0	0.00203604	0	0.00518206	0.00213844	0	0	0.00241575	0.00586579	0	0	0.014771	0.0131985	0	0.00891689	0	0	0	0.00700256	0.0603015	0.0895213	0.126642	0.0401606	0.0479086	0.041607	0.00255395	0	0.00682268	0	0.0109549	0.0103033	0.00303564	0	0.00499451	0	0.0530246	0.0397699	0.0371839	0.022242	0	0	0.0439719	0.0492199	0.00516516	0.0109617	0	0.00683948
ASV_102	unknown	0.0342471	0.00432663	0.0386847	0.0176772	0.105369	0.132583	0.0196078	0.0198735	0.0893828	0.143712	0.0070454	0.00303104	0.158789	0.121426	0.0732656	0.136726	0.00489404	0.00867804	0.0167527	0.0595217	0.78392	0.899925	0.484857	0.629183	0.515939	0.480791	0.0306474	0	0.0818721	0.00520671	0.310389	0.130508	0.0607128	0.0104439	0.0449506	0.0726512	0.583271	0.624082	0.623864	0.476614	0.0203059	0.0278559	0.49968	0.423291	0.0878076	0.0950015	0	0.0205184
ASV_1020	unknown	0.00446701	0	0	0.00176772	0.00518206	0	0.00280112	0.00662449	0.00724725	0.00586579	0	0	0.0110783	0.0237574	0.012632	0.029723	0	0.00289268	0.0100516	0.00350128	0.0201005	0.0329815	0.0144734	0.0267738	0.0368528	0.036984	0	0	0.00682268	0.00520671	0.0109549	0	0.00607128	0.00522193	0.00499451	0.0116242	0.0265123	0.0214146	0.0330524	0.0540163	0	0.00278559	0.035977	0.0246099	0.00516516	0.0036539	0	0
ASV_1021	unknown	0.001489	0.00144221	0.00407208	0	0.0103641	0.00427689	0	0	0.00241575	0.00879869	0	0	0.0184638	0.0105588	0.0101056	0.0148615	0	0.00289268	0	0	0.0603015	0.0376932	0.0361834	0.0713967	0.0257969	0.041607	0.00255395	0	0	0	0.0182582	0.00343442	0	0	0.00249725	0.00290605	0.030931	0.0183554	0.0330524	0.0285968	0	0.00557119	0.0439719	0.0344539	0.00774773	0.0146156	0	0.0102592
ASV_1022	unknown	0.00297801	0	0	0	0.00863677	0.00855377	0	0	0	0.0029329	0	0.00303104	0.00738552	0.0131985	0.0075792	0.0118892	0	0.00289268	0	0.00700256	0.0120603	0.00942329	0.0470384	0.0580098	0.0405381	0.013869	0	0	0	0	0.0146065	0	0.00303564	0.00261097	0.00499451	0.00290605	0.0751182	0.0550661	0.0330524	0.0603711	0.00338432	0	0.0319795	0.0492199	0.00774773	0	0	0.00341974
ASV_1023	Steroidobacter	0.00446701	0.00144221	0.00407208	0	0.0224556	0.00641533	0.00840336	0	0.0048315	0	0	0	0	0.00263971	0.0075792	0.0148615	0.00244702	0	0	0.00350128	0.0281407	0.0376932	0.0253284	0.00446229	0.0515939	0.027738	0.00255395	0	0.0136454	0	0.0109549	0.0343442	0.00607128	0.00522193	0	0.00290605	0.0353497	0.0214146	0.0413155	0.0317743	0	0.013928	0.0279821	0.00984397	0.0129129	0.0146156	0.0032586	0.0205184
ASV_1024	unknown	0	0.00288442	0	0.00883861	0.00690942	0.0149691	0	0.00331225	0.00241575	0.029329	0.00234847	0	0.0110783	0.0131985	0.0025264	0.029723	0	0	0	0	0.040201	0.0329815	0.0398017	0.0223115	0.0294822	0.0600989	0.00255395	0	0.00341134	0	0.0182582	0.00343442	0.00303564	0.00522193	0.00998901	0	0.0397685	0.027533	0.0206577	0.0349517	0	0.00278559	0.0159898	0.0492199	0.00516516	0.0109617	0.0032586	0.00341974
ASV_1026	unknown	0	0	0	0	0	0	0	0	0.00241575	0	0	0	0	0	0.0050528	0	0	0	0	0	0.0080402	0.0329815	0.02171	0.00892459	0.0515939	0.120198	0	0	0	0	0	0	0	0	0	0	0.0132562	0.0428292	0.0371839	0.114387	0	0	0.0639591	0.103362	0	0	0	0
ASV_1027	Taibaiella	0.010423	0	0.0162883	0	0.11746	0	0	0	0	0	0.0070454	0	0.00369276	0.00263971	0.0202112	0.0059446	0.0342583	0.00867804	0.0134021	0	0	0.00471165	0	0	0	0.018492	0	0.0077692	0	0.0624805	0	0.0343442	0	0	0	0	0	0	0	0	0	0	0	0	0	0	0	0
ASV_1028	unknown	0.001489	0	0	0.00176772	0.0103641	0	0.00280112	0	0.009663	0.0029329	0	0	0.0110783	0.00527941	0.0025264	0.0029723	0	0.00289268	0	0	0.080402	0.0565398	0.0398017	0.0401606	0.0552792	0.120198	0	0	0	0	0.0146065	0	0.00303564	0	0	0.00581209	0.0220936	0.0214146	0.0289208	0.0254194	0	0.00557119	0.035977	0.0295319	0.0103303	0.0073078	0	0.00341974
ASV_1029	Bacillus	0.001489	0.00576884	0	0.00883861	0.00345471	0.0149691	0	0.00331225	0.009663	0.0146645	0	0.00303104	0.0110783	0.0158382	0	0.0237784	0.00244702	0.00289268	0	0.0105038	0.0040201	0.0471165	0.0506567	0.0803213	0.0221117	0.041607	0.0127698	0.00258973	0.010234	0	0.0109549	0	0.00607128	0	0.0124863	0.00581209	0.0530246	0.0611845	0.0330524	0.022242	0	0.0167136	0.0119923	0.0344539	0	0.0328851	0	0.0307776
ASV_103	Mesorhizobium	0.11912	0.0302864	0.0834776	0.0282835	0.114005	0.0555995	1.30532	0.00662449	0.178766	0.0791882	0.0140908	0.0242483	0.221566	0.0316765	0.0555808	0.0683629	0.0195762	0.0144634	1.08557	0.0455166	0.0241206	0.00942329	0.0144734	0.0267738	0.0257969	0.027738	0.053633	0.209768	0.0614041	0.184838	0.0365163	0.123639	0.0728553	0.122715	0.0599341	0.133678	0.0265123	0.0214146	0.0289208	0.0158871	1.77677	0.0167136	0.0399744	0.0196879	0.58108	0.036539	1.24479	0.0341974
ASV_1030	Amphiplicatus	0.00744502	0.00144221	0.00814415	0.00530316	0.00863677	0.0128307	0	0	0.00241575	0.0117316	0	0	0.0110783	0.00791912	0.0075792	0.0237784	0	0.00578536	0	0.00700256	0.0201005	0.0471165	0.0542751	0.0401606	0.0331675	0.032361	0.00255395	0	0.00682268	0	0.0146065	0.00686884	0.00303564	0	0.00499451	0	0.0530246	0.0458884	0.0413155	0.0317743	0	0	0.0279821	0.0492199	0.00516516	0.0255773	0	0.00683948
ASV_1031	unknown	0	0.00144221	0.00203604	0	0.00690942	0.0106922	0	0	0	0.00586579	0	0	0.00738552	0	0.0025264	0.0029723	0	0	0	0	0.0723618	0.0848096	0.0253284	0.0490852	0.0294822	0.0508529	0.00766186	0	0	0	0.0109549	0	0	0	0	0	0.0132562	0.0428292	0.0537101	0.0381291	0	0.00278559	0.0519667	0.0442979	0	0.0146156	0	0
ASV_1032	Geobacter	0	0	0	0	0	0.00213844	0	0	0.0048315	0.0029329	0	0	0.00738552	0	0	0.0059446	0	0	0	0	0.0241206	0.0518281	0.0976951	0.00446229	0.0331675	0.0693449	0	0	0	0	0.00365163	0.00343442	0	0	0	0	0.0883744	0.0397699	0.0289208	0.0413066	0	0	0.0399744	0.0787518	0	0.0073078	0	0
ASV_1033	unknown	0.001489	0	0	0	0	0.00213844	0	0	0.00241575	0.0029329	0	0	0	0.0105588	0	0.0148615	0	0	0	0	0.0562814	0.0565398	0.0687484	0.0535475	0.0479086	0.036984	0	0	0	0	0	0	0	0	0.00249725	0.00581209	0.0530246	0.0489476	0.0619732	0.0285968	0	0	0.0599616	0.0689078	0.00516516	0.0036539	0	0
ASV_1034	unknown	0.00446701	0.00432663	0.00407208	0.00176772	0.00345471	0.00641533	0	0	0.0048315	0.00586579	0.00469693	0	0.0110783	0.0184779	0.0075792	0.0029723	0	0.00289268	0.00335053	0.0105038	0.0321608	0.080098	0.02171	0.0267738	0.0257969	0.00924599	0	0	0.0136454	0	0.0109549	0.00686884	0.00910692	0.0078329	0.00499451	0.00871814	0.061862	0.0458884	0.0330524	0.0190646	0	0	0.035977	0.00492199	0.00258258	0.0146156	0	0.00341974
ASV_1036	Thiohalospira	0	0.00144221	0	0	0.00518206	0.00213844	0	0	0.009663	0.00879869	0	0	0.014771	0	0	0	0	0	0	0.00350128	0.080402	0.0329815	0.0832218	0.0490852	0.0368528	0.018492	0	0	0.00341134	0	0.0109549	0	0.00303564	0	0.00998901	0.00290605	0.0265123	0.027533	0.0330524	0.0603711	0	0.00278559	0.0159898	0.00984397	0.00774773	0.0255773	0	0.013679
ASV_1037	unknown	0	0	0	0	0.00345471	0.00427689	0	0	0	0	0	0.00303104	0	0.00791912	0.0025264	0.0059446	0	0	0	0	0.0603015	0.0565398	0.0615117	0.0847836	0.066335	0.041607	0	0	0	0	0.0146065	0.00343442	0	0	0.00249725	0	0.0486059	0.0397699	0.0289208	0.0349517	0	0	0.0319795	0.0393759	0.00516516	0.0073078	0	0.00341974
ASV_1038	Dokdonella	0.010423	0.0100955	0.0366487	0.00707089	0.0207283	0.00641533	0.00280112	0	0.00724725	0.00879869	0.00234847	0.00303104	0.00369276	0.0131985	0.012632	0.0178338	0.00734107	0.00289268	0.0134021	0.00350128	0.0080402	0.00471165	0.010855	0.00892459	0.00737055	0.00924599	0	0.0077692	0.010234	0.0130168	0	0.041213	0.00910692	0.0104439	0.00998901	0.0203423	0.00441872	0.0214146	0	0	0.0203059	0.00835678	0.00399744	0	0.0542341	0.0146156	0.0521376	0.00683948
ASV_1039	unknown	0.010423	0	0.0122162	0.00353544	0.0120915	0.00855377	0.00560224	0.00993674	0.00724725	0.0117316	0.00234847	0	0.0369276	0.00791912	0.012632	0.0178338	0.00244702	0.00289268	0.00335053	0.0140051	0.0241206	0.00471165	0.0253284	0.0223115	0.0184264	0.013869	0.0102158	0	0.010234	0.00260335	0.0182582	0.00343442	0.0121426	0.0078329	0.00249725	0.0261544	0.030931	0.0305923	0.0413155	0.0254194	0	0	0.00399744	0.014766	0.00774773	0.0255773	0	0
ASV_104	Sphingobacterium	0.001489	0	0.00203604	0.00353544	0.0207283	0.00855377	0	0	0.0241575	0	0.00939386	0	0	0	0.012632	0	0.0122351	0	0	0	0	0.0329815	0	0.0178492	0	0	0	0.101	0	0.164011	0	0.329704	0	0.00261097	0	0.0116242	0	0.0152961	0	0	1.53648	0	0	0	2.72462	0	2.87735	0
ASV_1040	unknown	0.00297801	0	0	0	0.00690942	0.00641533	0	0	0.00241575	0.00586579	0	0.00303104	0.00738552	0.00791912	0.0050528	0.0118892	0	0	0	0.00700256	0.0442211	0.0282699	0.0361834	0.0669344	0.0294822	0.032361	0.0051079	0	0	0.00260335	0.00730327	0	0.00607128	0	0.00499451	0.00290605	0.0441872	0.0305923	0.0578417	0.066726	0	0.00278559	0.0279821	0.0738298	0.00774773	0.0073078	0	0
ASV_1041	Lysobacter	0.00446701	0	0.00407208	0.00530316	0.0190009	0.0299382	0.00280112	0.00662449	0.00241575	0.0234632	0	0	0.0110783	0.0527941	0.0202112	0.00891689	0	0.00578536	0.00670107	0.00700256	0.0080402	0.00471165	0.0144734	0	0.00368528	0.013869	0.00255395	0	0.010234	0.00260335	0.0219098	0.0206065	0.0151782	0	0.00998901	0	0	0.00305923	0.0082631	0	0	0.013928	0.00799488	0	0.00516516	0.0548085	0.0032586	0.0341974
ASV_1042	Acinetobacter	0.001489	0.161528	0	0.044193	0	0.0320766	0.00840336	0.00662449	0	0	0	0.00606208	0.00369276	0	0	0	0	0.00867804	0	0	0	0	0	0	0	0	0	0	0	0	0	0	0	0	0	0	0	0	0	0	0	0	0	0	0	0	0	0
ASV_1043	Thioalkalivibrio	0	0	0	0.00176772	0.00518206	0.0106922	0	0	0.00241575	0.00879869	0	0	0.00738552	0.00263971	0	0.00891689	0	0	0.00335053	0	0.0603015	0.0518281	0.0832218	0.0490852	0.0221117	0.032361	0.0051079	0	0.00682268	0	0.00730327	0.00343442	0.00303564	0	0.00249725	0	0.0220936	0.0336515	0.0165262	0.0603711	0	0	0.0279821	0.0246099	0.0103303	0.0219234	0	0.00341974
ASV_1045	Microbacterium	0	0.00144221	0.00203604	0.00707089	0.00518206	0.0277998	0.00560224	0.00662449	0.009663	0.029329	0.00234847	0.00303104	0.00738552	0.0395956	0.0404224	0.0208061	0.0122351	0.00289268	0.00335053	0.00700256	0.0040201	0.0141349	0.0144734	0.0133869	0.0221117	0.00924599	0.0051079	0	0	0	0.0182582	0.0137377	0.0121426	0.00261097	0.0224753	0.0203423	0	0	0.0206577	0.022242	0.00676865	0	0.0239846	0.014766	0.00774773	0.0255773	0.0032586	0.00341974
ASV_1047	Chitinophaga	0	0	0	0	0.00690942	0	0.00280112	0	0.009663	0.0117316	0	0.00303104	0.00369276	0	0.0151584	0	0	0	0.00335053	0	0.0321608	0.00942329	0	0.00892459	0.00368528	0	0.0153237	0.0336665	0.0545814	0.0494637	0.080336	0.0549507	0.00303564	0.00261097	0.0124863	0.00581209	0.0132562	0.00917768	0.00413155	0	0.010153	0	0.00799488	0.00492199	0.0361561	0	0.0228102	0.0102592
ASV_1048	Aquihabitans	0	0	0	0	0.00172735	0	0	0	0.009663	0.0029329	0	0	0.00369276	0.0158382	0	0.0059446	0	0	0	0	0.120603	0.0329815	0.0615117	0.0401606	0.0479086	0.041607	0	0	0	0	0.00730327	0.00343442	0	0	0.00249725	0	0.0530246	0.0764807	0.0330524	0.044484	0	0	0.0679565	0.0541419	0.00258258	0	0	0.00341974
ASV_105	Terrimonas	0.0818952	0.0158643	0.228036	0.0601025	1.27651	0.337874	0.0280112	0.013249	0.103877	0.18184	0	0	0.509601	0.300927	0.159163	0.172393	0.0269172	0	0.050258	0.0595217	0.112563	0.127214	0.0578934	0.107095	0.0737055	0.115575	0.0178777	0	0.0477588	0	0.292131	0.364048	0.124461	0.0130548	0.0824093	0.0668391	0.110468	0.149902	0.152867	0.117565	0.00676865	0.0194992	0.207867	0.17227	0.224684	0.0694241	0.00651721	0.0205184
ASV_1050	Methylobacillus	0.010423	0.00721105	0.0162883	0.0159095	0.100187	0.0491842	0	0	0.009663	0.0146645	0	0	0.0295421	0.044875	0.0050528	0.00891689	0.00244702	0	0.00335053	0.0245089	0.0160804	0.00471165	0	0	0	0.00462299	0.0127698	0	0.00341134	0	0.0657294	0.0343442	0	0	0.0149835	0.0116242	0.00883744	0	0	0	0	0	0	0	0	0	0	0.0102592
ASV_1051	Methylocystis	0.00744502	0.00288442	0.0122162	0.00176772	0.0103641	0.0106922	0	0	0.009663	0.00879869	0	0.00303104	0.0110783	0.0263971	0.0050528	0.0237784	0.00244702	0.00867804	0.00335053	0	0.0361809	0.0141349	0.0361834	0.0312361	0.0589644	0.0462299	0	0	0	0.00260335	0.0109549	0.0103033	0.0121426	0.00261097	0.00499451	0.00871814	0.0132562	0.027533	0.045447	0.0571937	0	0	0.0239846	0.0393759	0.0154955	0.0146156	0	0.00683948
ASV_1052	Phaselicystis	0	0	0	0	0.00172735	0	0	0	0	0	0	0	0	0	0.0025264	0.0029723	0	0	0	0	0.0603015	0.0565398	0.0253284	0.00446229	0.0515939	0.032361	0	0	0	0	0	0	0	0	0	0.00290605	0.0353497	0.0825991	0.0289208	0.0794357	0	0	0.0239846	0.0836738	0	0	0	0
ASV_1053	Thiobacillus	0.001489	0	0	0	0.00345471	0.00427689	0	0	0.00241575	0.0029329	0	0	0	0	0.0050528	0.0237784	0.00244702	0	0	0	0.0683417	0.0188466	0.0506567	0.0356983	0.0368528	0.018492	0.00255395	0	0.00682268	0	0.00730327	0.00686884	0.00607128	0	0	0.00290605	0.0397685	0.027533	0.0247893	0.022242	0	0	0.103933	0.0393759	0	0.0073078	0	0
ASV_1054	Oceanobacillus	0.00297801	0.00288442	0.00203604	0	0.00518206	0.00427689	0	0	0	0.0117316	0	0.0151552	0	0.00527941	0.0101056	0.0564737	0.00244702	0.00578536	0	0.00350128	0.0160804	0.0329815	0.0144734	0.0401606	0.0184264	0.018492	0.00766186	0	0.010234	0	0.00730327	0.0103033	0.00607128	0	0.00249725	0.00871814	0.0397685	0.0244738	0.0330524	0.0127097	0	0	0.0319795	0.0787518	0.00516516	0.0109617	0.0032586	0.0102592
ASV_1056	Bacillus	0	0	0	0.00883861	0.00345471	0.0106922	0.00280112	0.00331225	0.00241575	0.029329	0	0.00303104	0.0110783	0.00263971	0	0.0208061	0	0.00578536	0.00335053	0.00350128	0.0160804	0.0424048	0.0398017	0.0178492	0.0184264	0.041607	0.0051079	0.00258973	0.00682268	0	0.00365163	0	0.0182138	0	0.0174808	0.00581209	0.0486059	0.0336515	0.0206577	0.0540163	0	0.00557119	0.00799488	0.0196879	0.00258258	0.0182695	0	0.0102592
ASV_1057	unknown	0	0	0	0	0.00172735	0	0	0	0	0.0234632	0	0	0	0	0	0.00891689	0	0	0	0	0.0562814	0.0612514	0.0180917	0.00892459	0.00737055	0.0785909	0	0	0	0	0.00365163	0.00686884	0	0	0	0	0.0530246	0.122369	0.0619732	0.0413066	0	0	0.0239846	0.00984397	0.00258258	0.0182695	0	0
ASV_1058	Microvirga	0.00893402	0.00288442	0.00814415	0.0106063	0.0172735	0.0213844	0	0	0.00241575	0.0175974	0	0	0.00369276	0.00527941	0.0176848	0.0326953	0	0.00289268	0	0.00350128	0.0241206	0.0235582	0.0687484	0.0223115	0.0405381	0.0554759	0	0	0	0.00260335	0	0	0	0	0.00249725	0.00290605	0.0353497	0.0152961	0.0123946	0.00953228	0.00676865	0.00835678	0.0439719	0.0639858	0.0154955	0.0438468	0.00651721	0.0170987
ASV_106	Microbacterium	0.0640272	0.0346131	0.116054	0.0724766	0.329925	0.147553	0.0392157	0.0397469	0.239159	0.736157	0.0610601	0.0484966	0.0849335	0.187419	0.373907	0.356676	0.0978809	0.130171	0.0402064	0.0700256	0.0482412	0.0424048	0.0506567	0.0624721	0.0405381	0.0554759	0.0664028	0.0258973	0.225148	0.0338436	0.332299	0.254147	0.254994	0.0966057	1.06633	0.412659	0.0486059	0.0152961	0.0661048	0.00953228	0.0981454	0.0668542	0.0559642	0.0196879	0.33057	0.124233	0.0749479	0.0820737
ASV_1060	Mycobacterium	0	0	0.00203604	0	0.00172735	0.00855377	0	0	0.0048315	0.00586579	0	0	0.00738552	0.0131985	0.0025264	0.0059446	0	0	0	0	0.0241206	0.0518281	0.032565	0.0446229	0.0331675	0.018492	0.00255395	0	0.00341134	0	0.0182582	0.00343442	0.00303564	0	0.00499451	0	0.061862	0.0581253	0.0330524	0.0508388	0	0	0.0479693	0.0393759	0.00258258	0	0	0
ASV_1061	Maritalea	0.01489	0.0158643	0.0142523	0.0159095	0.0190009	0.0106922	0.00560224	0	0.009663	0.0029329	0	0.00303104	0.014771	0.00527941	0.0025264	0.0029723	0.00734107	0	0	0.00700256	0.0080402	0.0188466	0	0	0.00737055	0.018492	0.0102158	0.0155384	0.00682268	0.0182235	0	0.0171721	0.00910692	0.0417755	0.00499451	0.0290605	0.00441872	0.00611845	0.0123946	0.00635486	0.00338432	0.00278559	0	0	0.0258258	0	0.016293	0.00341974
ASV_1062	Comamonas	0.00595601	0.00288442	0.00407208	0.00176772	0.0103641	0.019246	0.00840336	0	0.137698	0	0	0	0.0184638	0	0.0151584	0.0029723	0.00978809	0	0.0201032	0	0	0.00471165	0	0	0.00368528	0	0	0	0	0	0	0	0	0.0287206	0	0.0581209	0	0.0214146	0.00413155	0	0.0169216	0	0	0	0.0206606	0	0.0293274	0
ASV_1066	unknown	0	0	0.00610811	0	0	0.0106922	0	0	0.009663	0.0263961	0	0	0.00738552	0.00263971	0	0.0178338	0	0	0	0	0.0562814	0.0518281	0.0398017	0	0.0368528	0.0508529	0.00255395	0	0.00682268	0.00520671	0.0109549	0.00343442	0.00303564	0	0.00249725	0	0.0662808	0.0458884	0.0206577	0.0635486	0	0	0.0159898	0.0442979	0	0.0255773	0	0.00341974
ASV_1067	unknown	0.00297801	0.00432663	0.0101802	0.00530316	0.00863677	0.00855377	0	0	0.0048315	0.0029329	0	0	0	0	0	0.0029723	0	0.00289268	0	0	0.0201005	0.0188466	0.0759851	0.160643	0.0368528	0.032361	0.0102158	0	0.00682268	0	0.00365163	0.00686884	0	0	0.00249725	0.00871814	0.00441872	0.0305923	0.0206577	0.0127097	0	0.0167136	0.0199872	0.0393759	0.018078	0.0182695	0	0.0273579
ASV_1069	Steroidobacter	0.00297801	0.00432663	0.0346126	0	0.0224556	0.0128307	0.00280112	0.00331225	0.0048315	0	0.00234847	0.00909311	0.014771	0.0158382	0.0151584	0.0178338	0.00489404	0.00289268	0	0	0.0040201	0.0235582	0.00361834	0.00892459	0.00737055	0.018492	0	0.00517947	0.020468	0.00260335	0.0219098	0.0171721	0	0.0104439	0	0.00290605	0.0176749	0.00917768	0	0.0254194	0	0.0194992	0.0119923	0.014766	0.0258258	0.0219234	0.0032586	0.0205184
ASV_107	Achromobacter	0.0759392	0.0533618	0.0447928	0.0265158	0.0604574	0.038492	0.364146	0.00662449	0.333374	0.20237	0.103332	0.142459	0.0701625	0.0211177	0.0682128	0.0802521	0.0954339	0.164883	0.174228	0.0385141	0.0201005	0.0471165	0.0144734	0.0133869	0.0257969	0.036984	0.102158	0.756202	0.0682268	0.463397	0.0547745	0.182024	0.336956	0.456919	0.202277	0.26445	0.0353497	0.0367107	0.0537101	0.022242	0.497496	0.11978	0.0399744	0.0393759	0.165285	0.0328851	0.387774	0.106012
ASV_1071	unknown	0.00297801	0	0	0	0.00690942	0.0171075	0	0.00331225	0.00241575	0.00879869	0	0	0.0110783	0.00791912	0.0050528	0.00891689	0	0	0	0	0.0361809	0.0376932	0.02171	0.0133869	0.0626497	0.032361	0.0051079	0.00258973	0.0136454	0	0.0182582	0.00686884	0.00303564	0	0.00499451	0.00871814	0.0530246	0.0183554	0.0123946	0.0127097	0.00338432	0.00278559	0.035977	0.0492199	0.00258258	0.0109617	0	0
ASV_1072	Symbiobacterium	0.001489	0	0.00407208	0.00530316	0.0190009	0.00855377	0	0	0.00241575	0	0	0	0.00369276	0.00527941	0.0151584	0.0178338	0.00244702	0.00289268	0	0	0.0201005	0.0376932	0.0144734	0.075859	0.0847614	0.0508529	0.00255395	0	0	0	0.00730327	0.00686884	0	0.00261097	0	0.00581209	0	0.0214146	0.00413155	0.0158871	0.00338432	0.0111424	0.0639591	0.00984397	0.018078	0.0146156	0.0032586	0.00341974
ASV_1073	Roseiflexus	0.00297801	0	0.00203604	0	0.00690942	0.00855377	0	0	0	0.0029329	0	0	0.00738552	0.00263971	0	0	0	0.00289268	0	0	0.0763819	0.080098	0.0542751	0.0178492	0.0442233	0.018492	0	0	0	0	0	0.00343442	0	0	0	0	0.0353497	0.0336515	0.0330524	0.0317743	0	0.00557119	0.0399744	0.0196879	0.00774773	0.0146156	0	0.00683948
ASV_1074	Oceanobacillus	0	0.00288442	0.00203604	0.00353544	0.00863677	0.0128307	0.00280112	0.00662449	0.0048315	0.0117316	0	0	0	0.0131985	0.0075792	0.0267507	0.00244702	0.00289268	0	0.00350128	0.0361809	0.0565398	0.0289467	0.0178492	0.0221117	0.0462299	0.00255395	0	0.020468	0.00260335	0.0109549	0	0.0212495	0	0.019978	0.00581209	0.0530246	0.0397699	0.0165262	0.0190646	0	0.0111424	0.035977	0.0393759	0.00258258	0.0109617	0	0.0102592
ASV_1075	Nocardioides	0.001489	0.00288442	0.00203604	0.00176772	0.00863677	0.00641533	0.00280112	0.00331225	0.00724725	0.00879869	0.00234847	0	0.00738552	0.0237574	0.0151584	0.0178338	0.00244702	0.00867804	0.00670107	0.00700256	0.0080402	0.00942329	0.010855	0.0133869	0.00737055	0.00462299	0.00255395	0.00258973	0	0	0.0182582	0.00686884	0.00607128	0.00522193	0.0749176	0.0145302	0.00441872	0.0214146	0.0165262	0	0.0169216	0.00557119	0.00799488	0.0246099	0.0335735	0.0182695	0.00651721	0.013679
ASV_1076	Bordetella	0	0	0	0	0	0	0.00280112	0.00331225	0	0	0	0	0	0	0	0	0	0	0.00670107	0	0	0	0	0	0	0	0	0.0699228	0	0.0520671	0	0.0171721	0	0.00261097	0	0.00290605	0	0	0.00413155	0	0.162448	0.00278559	0	0	0.0258258	0.0036539	0.123827	0
ASV_1077	Blastochloris	0.019357	0.00288442	0.0101802	0.00353544	0.00690942	0.00641533	0	0.00331225	0.009663	0.0117316	0	0	0.00369276	0	0.0101056	0.00891689	0.00244702	0.00289268	0	0	0.0241206	0.0141349	0.0759851	0.0312361	0.0405381	0.013869	0.00255395	0.00258973	0.00341134	0.00260335	0	0.0103033	0.00607128	0.0078329	0.00998901	0.0145302	0.0265123	0.0367107	0.0619732	0.0127097	0.00338432	0.00278559	0.00399744	0.014766	0.0206606	0.0036539	0.0032586	0
ASV_1078	Clostridium_sensu_stricto	0.001489	0	0.00814415	0.00176772	0.0190009	0.0171075	0	0	0.0048315	0.00879869	0	0.00303104	0	0.00263971	0.0151584	0.0148615	0.00244702	0	0	0	0.0080402	0.0329815	0.0398017	0.0490852	0.0515939	0.041607	0	0.00258973	0	0	0.00730327	0.00343442	0	0	0.00499451	0.00581209	0.00883744	0.0458884	0.00413155	0.00317743	0	0	0.0719539	0.0344539	0.00258258	0	0	0
ASV_1079	unknown	0	0.00144221	0.00203604	0	0.00172735	0	0	0	0	0.00586579	0	0	0.00369276	0	0.0075792	0.0059446	0	0	0	0	0.0643216	0.0424048	0.0615117	0.00446229	0.0700203	0.0832139	0	0	0	0	0	0	0	0	0	0.00290605	0.0176749	0.0734214	0.0413155	0.0127097	0	0.00278559	0.0479693	0.014766	0	0	0	0.00341974
ASV_108	Chryseobacterium	0.0610492	0.113935	0.0895857	0.095457	0.0414565	0.0491842	0.162465	0.755192	0.00724725	0.114383	0.246589	0.254607	0.10709	0.0976691	0.118741	0.0386399	0.386629	0.0896731	0.117269	0.332621	0.0040201	0.00471165	0.00361834	0.0133869	0.00368528	0.00462299	0.242625	0.828715	0.167156	0.510257	0.0328647	0.288491	0.327849	0.0339426	0.17231	0.0203423	0.0132562	0.0642438	0.0247893	0.022242	0.115067	0.175492	0.0399744	0.00492199	0.0464864	0.0292312	0.0684307	0.0991724
ASV_1081	Pleomorphomonas	0.00744502	0.00288442	0.0142523	0.00353544	0.0155462	0.0213844	0.00280112	0	0.00724725	0.00586579	0.00234847	0	0.014771	0.00527941	0.0025264	0.0118892	0.00489404	0	0.00335053	0	0.0160804	0.0282699	0.02171	0.00446229	0.0294822	0.00924599	0.00766186	0.00258973	0.0238794	0.00260335	0.0182582	0.0206065	0.0151782	0.0104439	0.0124863	0.0145302	0.0265123	0.0214146	0.0123946	0.0158871	0.00338432	0.00835678	0.0199872	0.00984397	0.018078	0.0146156	0.00651721	0.00683948
ASV_1083	unknown	0.013401	0.00432663	0.00407208	0.00883861	0.024183	0.00855377	0.00560224	0.00331225	0.00241575	0.0175974	0	0	0.00738552	0.0158382	0.0050528	0.0237784	0.00244702	0.00578536	0.00335053	0.0140051	0.0160804	0.0329815	0.0398017	0.0133869	0.00368528	0.00462299	0.0102158	0.00258973	0.0170567	0	0.0109549	0.00686884	0.00910692	0.00261097	0.00998901	0	0.00441872	0.0214146	0	0.0158871	0	0.00557119	0.035977	0.00492199	0	0.0109617	0	0.00341974
ASV_1085	Phenylobacterium	0.00446701	0	0.0122162	0	0.0449112	0.0235229	0	0	0.0048315	0.0234632	0	0	0.00738552	0	0.0151584	0.0148615	0.00244702	0.00289268	0	0	0.0120603	0.00471165	0.0398017	0.0312361	0.0257969	0.018492	0	0	0.00682268	0.0104134	0.0109549	0.00343442	0	0.00261097	0.0124863	0.00581209	0.0176749	0.00917768	0.0206577	0.0127097	0.00676865	0.00835678	0.0239846	0.00984397	0.00258258	0.0146156	0.0032586	0
ASV_1086	unknown	0	0.00144221	0	0	0.00172735	0.019246	0	0	0.00241575	0.00879869	0	0	0.0258493	0.0237574	0.0050528	0.0148615	0	0	0	0.00350128	0.0361809	0.0235582	0.010855	0.0669344	0.0442233	0.00924599	0.00255395	0	0.0136454	0	0.0365163	0.0137377	0	0	0.00249725	0	0.00883744	0.0214146	0.045447	0.0127097	0	0.00557119	0.0119923	0.0344539	0.0154955	0.0109617	0	0.00341974
ASV_1087	Pseudonocardia	0.00446701	0.00144221	0.00407208	0	0.0155462	0.0128307	0	0	0	0.0146645	0	0	0.00369276	0.0105588	0.0050528	0.0059446	0	0	0.00670107	0	0.0241206	0.0235582	0.010855	0.0356983	0.0589644	0.027738	0.00255395	0	0.00682268	0	0.00365163	0.00343442	0	0	0.00749176	0	0.0486059	0.0367107	0.0371839	0.0285968	0.00676865	0.00278559	0.0159898	0.0246099	0.0258258	0.0073078	0.0032586	0.0102592
ASV_1088	Paraherbaspirillum	0.00893402	0	0.0101802	0.00530316	0.00172735	0.00213844	0	0	0	0	0	0.00303104	0	0	0	0.0029723	0	0	0	0	0	0	0	0	0	0	0.0383093	0.0699228	0.0477588	0.135374	0.00365163	0.0343442	0	0.0078329	0	0.00871814	0	0	0	0	0.0203059	0	0	0.00492199	0	0	0	0
ASV_109	Arthrobacter	0.172724	0.282673	0.248397	0.436627	0.312651	0.904561	0.117647	0.112616	0.922817	0.372478	0.462648	0.236421	0.384047	0.227015	2.15755	0.511235	0.438017	0.144634	0.113918	0.161059	0.040201	0.0424048	0.0253284	0.0803213	0.0552792	0.032361	0.135359	0.0751023	0.22856	0.0676872	0.529487	0.298795	0.346063	0.289817	0.209769	1.18567	0.0441872	0.0764807	0.0495786	0.0317743	0.443346	1.23123	0.0519667	0.0590638	0.994293	1.28252	0.482273	0.482183
ASV_1092	unknown	0	0	0	0	0.00172735	0.00213844	0	0	0.00241575	0.0029329	0	0	0	0.00527941	0	0.0029723	0	0	0	0	0.0763819	0.0612514	0.0759851	0.0356983	0.0257969	0.041607	0	0	0	0	0.0146065	0	0.00303564	0	0	0	0.030931	0.0397699	0.0413155	0.0413066	0	0	0.0239846	0.0344539	0	0.0073078	0	0
ASV_1093	unknown	0	0	0	0	0.00172735	0.00427689	0	0	0	0.00586579	0	0	0	0.00791912	0	0.0118892	0	0	0	0	0.0683417	0.0659631	0	0.0624721	0.0479086	0.0647219	0	0	0	0	0	0	0	0	0	0	0.0441872	0.0183554	0.0247893	0.066726	0	0.00278559	0.0399744	0.0689078	0.00258258	0.0036539	0	0
ASV_1095	unknown	0.001489	0	0.00407208	0.00176772	0	0.00213844	0	0.00331225	0	0.0029329	0	0	0.0406204	0.0184779	0.0025264	0.0118892	0.00244702	0.00289268	0.0100516	0	0.0201005	0.00471165	0.010855	0.0178492	0.0147411	0.0600989	0.00255395	0.00258973	0.00341134	0.00260335	0.0292131	0.0137377	0	0	0	0	0	0.0152961	0.0165262	0.00635486	0.010153	0.0222847	0.00799488	0.00984397	0.0206606	0.0913476	0.0130344	0.0205184
ASV_1096	unknown	0.001489	0.00144221	0.00203604	0	0.00345471	0	0.00280112	0	0	0.00879869	0	0	0.0110783	0.00527941	0.0050528	0.0148615	0	0	0.00335053	0.00350128	0.0281407	0.00471165	0.0253284	0.11602	0.0184264	0.027738	0	0	0	0	0.00730327	0	0.00303564	0	0	0	0.0220936	0.0214146	0.0289208	0.044484	0	0	0.0559642	0.0935177	0	0.0036539	0	0
ASV_1097	Lysobacter	0.001489	0	0.00610811	0.00176772	0.00863677	0	0.00280112	0	0	0.029329	0	0.00303104	0.00738552	0.0290368	0.0050528	0.0326953	0.00244702	0.00578536	0	0.0105038	0	0.00471165	0.00361834	0	0.0479086	0.00924599	0.0306474	0.00517947	0.0682268	0.00781006	0.0438196	0.00686884	0.0273207	0.00261097	0.019978	0	0.0176749	0.00305923	0	0	0.0169216	0.00278559	0.0119923	0.014766	0.0129129	0.0109617	0.0032586	0.013679
ASV_110	unknown	0	0	0.00203604	0.00176772	0.00863677	0.0320766	0	0	0.0169103	0.0205303	0	0	0.0184638	0.00263971	0.0050528	0.0148615	0	0	0	0	0.844221	0.626649	0.781561	1.19589	0.762852	0.226527	0	0	0	0	0.0146065	0.00686884	0	0	0.00249725	0	1.13119	1.69175	0.822178	0.448017	0	0	0.299808	0.398681	0.0103303	0.0109617	0	0.00341974
ASV_1100	Conexibacter	0	0.00144221	0	0	0.00518206	0.00213844	0.00280112	0	0.00241575	0.0029329	0	0	0.00738552	0	0	0.0148615	0	0	0.00335053	0.00350128	0.0562814	0.0753864	0.0398017	0.0446229	0.0479086	0.0462299	0	0	0	0	0.00365163	0.0103033	0	0.00261097	0	0.00290605	0.0353497	0.0550661	0.0206577	0.0190646	0.00338432	0	0.0719539	0.0492199	0.00516516	0.0109617	0	0
ASV_1103	unknown	0	0	0	0	0.00172735	0	0.00560224	0	0	0	0	0	0.0886263	0	0	0	0	0	0.0100516	0.00350128	0	0	0	0	0	0	0	0.0181281	0	0.0468604	0	0.274754	0	0	0	0	0	0	0.0661048	0	0	0	0.00399744	0	0	0	0.00651721	0
ASV_1104	unknown	0.001489	0	0.00203604	0.0106063	0.00345471	0.00213844	0	0.00331225	0.0048315	0.00879869	0.00234847	0	0.00369276	0.00527941	0.0075792	0	0	0.00289268	0.00335053	0.00350128	0.0281407	0.0376932	0.0687484	0.0267738	0.0331675	0.027738	0	0	0.0170567	0	0.0109549	0.00343442	0.00910692	0	0	0.00871814	0.0265123	0.027533	0.0165262	0.0190646	0	0	0.0119923	0.0344539	0.0129129	0.0292312	0	0
ASV_1105	unknown	0.001489	0	0	0.00176772	0.0138188	0.0106922	0	0	0.0120788	0.0146645	0.00234847	0	0.0110783	0.00527941	0	0.0118892	0	0	0	0.00350128	0.0201005	0.0518281	0.0289467	0.0446229	0.0442233	0.036984	0	0	0.00341134	0	0.00365163	0.0103033	0	0	0.00499451	0.00581209	0.00883744	0.0397699	0.0371839	0.0158871	0	0.00835678	0.0279821	0.0492199	0.00774773	0.0073078	0	0.00683948
ASV_1106	Agaricicola	0.019357	0.00288442	0.0244325	0.00883861	0.0207283	0.00427689	0.00280112	0.00662449	0.0144945	0.0029329	0	0	0.0110783	0.00527941	0.012632	0	0.00244702	0	0.0134021	0.0105038	0.0120603	0.0188466	0.010855	0	0.00737055	0.00924599	0.00766186	0.00258973	0.0170567	0.0104134	0.00365163	0.0240409	0.00303564	0.0156658	0.00499451	0.0290605	0	0.00611845	0.0123946	0.00635486	0.0135373	0.00557119	0.00799488	0.0196879	0.018078	0	0.0130344	0.00341974
ASV_1107	unknown	0	0.102397	0	0.0530316	0	0.0128307	0	0	0.00241575	0	0	0	0	0	0	0	0	0	0	0.00350128	0	0	0	0	0	0	0.00766186	0.0362563	0.00341134	0.00520671	0	0.00343442	0	0.0287206	0.00749176	0.00871814	0	0	0	0	0	0	0	0	0	0	0	0
ASV_1109	unknown	0	0	0	0	0.00690942	0.00427689	0	0	0.00241575	0.0146645	0	0	0	0.00263971	0.0025264	0.0118892	0.00244702	0	0	0.00700256	0.0683417	0.0518281	0.0434201	0.00446229	0.0221117	0.023115	0	0	0.00341134	0	0.00365163	0	0	0	0.00249725	0	0.0883744	0.067303	0.0247893	0.0158871	0	0	0.0479693	0.0639858	0	0.0073078	0	0
ASV_111	unknown	0.0223351	0.027402	0.052937	0.0212127	0.127824	0.173214	0.00560224	0.00993674	0.038652	0.126115	0.00234847	0.0121242	0.158789	0.145184	0.088424	0.0980858	0.0122351	0.0260341	0.0201032	0.0455166	0.39397	0.414625	0.426964	0.553324	0.556477	0.397578	0.0332014	0	0.122808	0	0.354209	0.171721	0.0394633	0.0156658	0.0998901	0.0348726	0.335823	0.930005	0.487523	0.492501	0	0.0473551	0.403742	0.334695	0.0748948	0.135194	0.00651721	0.0820737
ASV_1110	Saccharopolyspora	0	0	0	0.00176772	0.00690942	0.00641533	0	0	0.00241575	0.029329	0	0	0	0	0.0075792	0.0029723	0	0	0	0	0.104523	0.0282699	0	0.0133869	0.0589644	0.032361	0	0	0.010234	0	0.0255614	0	0	0	0	0.00581209	0.0839556	0.0550661	0.0123946	0.0158871	0	0	0.0159898	0.00984397	0.00258258	0.0036539	0	0.00341974
ASV_1114	unknown	0.0357361	0.0158643	0.0773694	0.031819	0.0915498	0.0705686	0.0308123	0.00993674	0.0917985	0.0909198	0.00234847	0.00303104	0.129247	0.0765515	0.0227376	0.0891689	0.0195762	0.00289268	0.0536085	0.0525192	0.0080402	0.0376932	0.00361834	0.00446229	0.00368528	0.00924599	0.0434172	0.0310768	0.0818721	0.0702905	0.105897	0.0618196	0.0303564	0.0913838	0.0474478	0.107524	0.0220936	0.0122369	0	0.0158871	0.0609178	0.0111424	0.0159898	0.00492199	0.105886	0.036539	0.0814651	0.0102592
ASV_1115	Kinneretia	0.00893402	0.00432663	0.0285045	0.0353544	0.0138188	0.0427689	0	0.00331225	0.0120788	0.0175974	0.0070454	0	0	0.00527941	0.0050528	0.0059446	0	0	0	0.0175064	0	0	0.00361834	0	0	0	0.0127698	0.00258973	0.0511701	0	0.0146065	0.00686884	0.00910692	0.0078329	0.00998901	0.0348726	0	0	0	0.00317743	0	0.00278559	0.00399744	0	0.0154955	0.0036539	0	0.00683948
ASV_1116	Lacibacterium	0.00893402	0	0.0142523	0	0.0155462	0.0171075	0	0.00662449	0.00724725	0.0117316	0.00234847	0.00303104	0.0258493	0.00527941	0.0050528	0.0029723	0.00244702	0	0.00335053	0.00350128	0.0522613	0.0141349	0.0651301	0.0178492	0.0221117	0.018492	0.00766186	0	0.0170567	0.00260335	0.0109549	0.0206065	0.00607128	0.00522193	0.00499451	0.00581209	0.030931	0.0214146	0.045447	0.0381291	0	0.00278559	0.00399744	0.00984397	0.00516516	0.0146156	0	0.013679
ASV_1117	Pseudoxanthomonas	0.00446701	0.00144221	0.00407208	0	0.00690942	0.00213844	0.0168067	0	0.0048315	0.00586579	0.0070454	0	0.0923191	0.0131985	0.0101056	0.0059446	0.0122351	0.00289268	0.0435569	0.0140051	0	0	0	0	0	0	0	0	0.00341134	0.00260335	0	0.0137377	0	0	0	0	0	0	0.00413155	0.00317743	0.0507649	0	0	0	0.0903902	0	0.0293274	0
ASV_1119	Arthrobacter	0.00297801	0.0173065	0.00610811	0.0353544	0.0190009	0.0812608	0.00280112	0.00662449	0.0169103	0.0263961	0.00469693	0.00606208	0.0369276	0.0395956	0.0707392	0.0535014	0.00489404	0.00289268	0.0134021	0.0105038	0.0080402	0.00471165	0.00361834	0.00446229	0	0.00462299	0.0127698	0	0.0375247	0	0.080336	0.00343442	0.0273207	0	0.0149835	0.0145302	0.00441872	0.00305923	0	0	0.00338432	0.103067	0	0.00492199	0	0.336159	0.0032586	0.0581356
ASV_112	Sphingobacterium	0.0387141	0	0.0346126	0	0.0725489	0	0.156863	0	0.0603938	0.055725	0.746812	0.00909311	0.0886263	0	0.853924	0.0118892	1.39725	0.0115707	0.160826	0	0	0	0	0	0	0	0	0.460973	0	0.715922	0.00365163	0.329704	0.0849979	0.0182768	0.0324643	0.0232484	0.00441872	0.0152961	0.0082631	0	0.622716	0.00557119	0.0199872	0	0.235015	0.0073078	0.540928	0.0102592
ASV_1120	unknown	0	0	0.00203604	0	0.00863677	0.00855377	0	0	0.00241575	0.0029329	0	0	0.00369276	0.00791912	0.0025264	0.0029723	0.00244702	0	0	0	0.0522613	0.0329815	0.0759851	0.0267738	0.0331675	0.027738	0	0	0.00341134	0.00260335	0	0.00686884	0	0	0	0	0.0486059	0.0520069	0.0330524	0.022242	0	0	0.035977	0.0344539	0	0.0146156	0	0.00341974
ASV_1121	unknown	0.001489	0.00144221	0.00407208	0.00353544	0.00863677	0.00641533	0.00560224	0	0.0048315	0	0	0	0.0110783	0.00263971	0.0050528	0.00891689	0	0	0	0	0.0160804	0.0471165	0.0398017	0.0356983	0.0331675	0.023115	0.00255395	0	0.010234	0	0.0109549	0.00343442	0.00607128	0	0.00749176	0	0.0220936	0.0367107	0.0413155	0.0158871	0	0.00278559	0.0319795	0.0393759	0.00258258	0.0182695	0	0.013679
ASV_1122	unknown	0.001489	0	0.00203604	0.00176772	0.00518206	0.00427689	0	0	0.00241575	0.00879869	0	0	0.00738552	0.00791912	0.0025264	0.0118892	0	0	0	0	0.0562814	0.0706747	0.104932	0.0267738	0.0479086	0.018492	0.00255395	0.00258973	0.010234	0	0.00365163	0.0240409	0	0.00261097	0.00249725	0.00290605	0.0220936	0.0336515	0.0371839	0.00317743	0.00338432	0.00278559	0.0479693	0.0442979	0.018078	0.0036539	0	0.00341974
ASV_1123	unknown	0	0	0	0.00176772	0.00172735	0.00427689	0	0	0.0048315	0	0	0.00303104	0.0110783	0.00263971	0.0050528	0	0	0	0	0	0.0281407	0.0141349	0.0723668	0.111557	0.0147411	0.032361	0.0051079	0	0	0.00260335	0.00730327	0.0103033	0	0	0.00249725	0	0.0176749	0.0183554	0.0537101	0.0158871	0	0.00557119	0.0239846	0.014766	0.0103303	0.036539	0	0.013679
ASV_1124	unknown	0	0	0	0.00353544	0.00172735	0.00641533	0	0	0.0048315	0.0469263	0	0	0.014771	0.0237574	0.0050528	0.0029723	0.00244702	0	0	0.00700256	0.120603	0.11308	0.0289467	0.0356983	0.0184264	0	0.0153237	0	0.0136454	0	0.0292131	0.0171721	0	0	0.00749176	0.00290605	0.0662808	0.0244738	0.0247893	0.044484	0	0.00835678	0.00399744	0.014766	0.00258258	0.0219234	0	0.0102592
ASV_1125	Tepidamorphus	0	0	0	0	0.00172735	0.00213844	0.00280112	0	0	0.0146645	0	0	0.0110783	0.0105588	0.0050528	0.0029723	0	0	0.00335053	0.00350128	0.0844221	0.0235582	0.0578934	0.0133869	0.0700203	0.023115	0.00766186	0	0.00682268	0	0.0109549	0.00343442	0	0	0	0	0.0530246	0.0397699	0.0289208	0.0635486	0	0.00278559	0.0319795	0.00492199	0.00258258	0.0036539	0	0.00341974
ASV_1127	Sphingobacterium	0	0	0	0	0	0	0	0	0	0	0	0	0	0	0	0	0	0	0	0	0	0	0	0	0	0	0	0	0	0	0	0	0	0	0	0	0	0	0	0	0.233518	0	0	0	0.0878076	0	0.198775	0
ASV_1128	unknown	0	0.00144221	0.00203604	0.0141418	0	0.0406304	0	0.00331225	0	0.0029329	0	0.00303104	0	0.0290368	0.0025264	0.0178338	0	0	0	0.00350128	0.0281407	0.0188466	0.00723668	0.0223115	0.0552792	0.013869	0	0	0.0170567	0	0.0146065	0.0103033	0	0	0.00499451	0	0.00883744	0.00611845	0.0123946	0.0476614	0	0	0.0159898	0.00492199	0.0154955	0.0109617	0.0032586	0.00341974
ASV_1129	unknown	0	0	0.00203604	0.00530316	0.00345471	0.0128307	0	0	0.009663	0	0	0	0.014771	0.00791912	0.0025264	0.0118892	0	0	0	0	0.040201	0.0329815	0.0144734	0.0267738	0.0221117	0.023115	0.0051079	0.00258973	0	0	0.00730327	0	0	0	0.00499451	0	0.0530246	0.0489476	0.0495786	0.0540163	0	0	0.0399744	0.0492199	0.00258258	0.0146156	0	0.00683948
ASV_1132	unknown	0	0	0.00407208	0	0.00172735	0.00427689	0	0	0.00724725	0.00879869	0	0	0.00369276	0.0105588	0	0.0118892	0	0	0	0	0.0160804	0.0612514	0.0470384	0.00446229	0.0626497	0.0785909	0.00255395	0	0	0	0	0	0.00303564	0	0.00249725	0	0.0441872	0.0458884	0.0165262	0.0730808	0	0.00557119	0.0439719	0.0246099	0	0.0073078	0	0
ASV_1134	unknown	0	0	0	0	0.00172735	0.00427689	0	0	0.00241575	0.0029329	0	0	0.0110783	0.0105588	0	0.0029723	0	0	0.00335053	0.0105038	0.0361809	0.0282699	0.0506567	0.0580098	0.0110558	0.018492	0	0	0	0	0.0182582	0.00343442	0	0	0	0	0.0486059	0.0428292	0.0371839	0.0635486	0	0	0.0239846	0.00492199	0.018078	0.0073078	0	0
ASV_1135	Povalibacter	0.00297801	0.00144221	0	0	0.0120915	0.00213844	0	0	0.0048315	0	0	0	0	0.00527941	0.0050528	0.0208061	0	0	0	0	0.0040201	0.0376932	0.0398017	0.0223115	0.0331675	0.0600989	0	0.00258973	0.00341134	0	0	0.00343442	0.00303564	0	0	0.00581209	0.0706995	0.027533	0.0289208	0.00953228	0	0.00278559	0.0799488	0.0295319	0.00516516	0.0073078	0	0.00341974
ASV_1136	Gracilibacillus	0	0.00144221	0.00203604	0.00176772	0.00345471	0.0149691	0	0.00331225	0.00724725	0.0029329	0	0	0.00738552	0	0.0050528	0.00891689	0	0.00578536	0	0.00350128	0.0361809	0.0235582	0.0180917	0.0624721	0.0184264	0.032361	0.00766186	0	0.010234	0	0.0146065	0.0274754	0	0	0.0174808	0.00871814	0.0132562	0.0122369	0.0165262	0.0254194	0.00338432	0.00557119	0.0159898	0.014766	0.0103303	0.0036539	0.00651721	0.0102592
ASV_1137	unknown	0	0	0.00203604	0.00176772	0.00172735	0.00213844	0	0	0.0048315	0.00879869	0	0	0	0.0105588	0.0101056	0.0029723	0	0	0.00335053	0.00350128	0.0120603	0.0188466	0.010855	0.0267738	0.00737055	0.0462299	0.00255395	0.00258973	0.0136454	0.00260335	0.0219098	0.0274754	0	0	0.00249725	0.00290605	0.0265123	0.0183554	0.0165262	0.0190646	0	0.00278559	0.0319795	0.00492199	0.0309909	0.0876937	0.0032586	0.0307776
ASV_1138	Thermomonas	0.001489	0.00144221	0.00814415	0	0.0103641	0.00641533	0.00560224	0	0	0.0175974	0	0.00303104	0.014771	0.0158382	0.025264	0.0564737	0.00978809	0.0202488	0.0100516	0.00700256	0.0040201	0	0	0	0	0	0.00766186	0	0.0238794	0	0.0328647	0.0171721	0.0151782	0.00261097	0.00749176	0.00581209	0.0132562	0.0152961	0.00413155	0.00317743	0.00338432	0.00835678	0.00399744	0.00984397	0.0206606	0.0182695	0.0032586	0.0102592
ASV_1139	Nitrosomonas	0.001489	0	0.00203604	0.00176772	0.00345471	0.00213844	0	0	0	0.0117316	0	0	0.00738552	0	0	0.00891689	0.00244702	0	0	0.00350128	0.0321608	0.0282699	0.0723668	0.0267738	0.0368528	0.018492	0.00255395	0.00517947	0	0.00781006	0.0146065	0.0171721	0.00910692	0.0078329	0.00499451	0	0.030931	0.0305923	0.0206577	0.0381291	0	0	0.0159898	0.00984397	0.00258258	0.0073078	0	0.00341974
ASV_114	Flavobacterium	0.00446701	0.00576884	0.00203604	0.0212127	0.0328197	0.134722	0.0140056	0.0662449	0.00241575	0.0175974	0.00939386	0.00606208	0.144018	0.166302	0.0277904	0.059446	0.0367053	0.00867804	0.0301548	0.147054	0.775879	0.645496	0.166444	0.928157	0.567533	0.383709	0.00255395	0.00258973	0.00682268	0.0208268	0.105897	0.0755572	0	0	0.00249725	0.00290605	0.243029	0.351811	0.958519	1.81431	0.0169216	0.00278559	0.619603	0.905646	0.0413212	0.036539	0.0195516	0.0102592
ASV_1140	Byssovorax	0.001489	0	0.00203604	0.00353544	0.00172735	0.0106922	0	0	0.0048315	0.0029329	0	0	0.0110783	0.00527941	0	0.00891689	0	0	0.0100516	0	0.0120603	0.00942329	0.02171	0.0267738	0.0479086	0.018492	0.0102158	0	0.00682268	0	0.0146065	0.00343442	0	0	0.00499451	0.00290605	0.0574433	0.027533	0.0619732	0.044484	0	0.00278559	0.0439719	0.0492199	0.00258258	0.0073078	0	0
ASV_1141	unknown	0	0.00144221	0	0.00176772	0.00690942	0.00213844	0	0	0	0	0	0	0.00369276	0.00263971	0.0050528	0.00891689	0	0	0	0	0.0241206	0.0518281	0.0289467	0.0178492	0.0442233	0.036984	0	0.00258973	0.00682268	0	0.00365163	0	0	0	0	0	0.0132562	0.0428292	0.0743679	0.0158871	0	0.00278559	0.123921	0.108284	0.00258258	0.0036539	0	0.00341974
ASV_1142	Labilithrix	0	0	0	0.00176772	0.00690942	0.00427689	0	0	0.00241575	0.00879869	0	0	0.00369276	0.00263971	0	0.0059446	0	0	0.00335053	0.00350128	0.040201	0.0282699	0.02171	0.0446229	0.066335	0.0600989	0	0	0	0	0.0146065	0	0	0	0.00499451	0	0.0662808	0.0305923	0.0371839	0.0254194	0	0	0.0279821	0.0246099	0.00774773	0	0	0
ASV_1143	Paenibacillus	0.00595601	0.00865326	0.00407208	0.0106063	0.0328197	0.0855377	0	0	0.00241575	0.0146645	0	0	0.00738552	0.00791912	0.0050528	0.029723	0.00489404	0	0	0.00700256	0	0.00942329	0.00361834	0	0.0147411	0.00462299	0.00255395	0	0	0	0.0365163	0	0.00910692	0	0.0174808	0	0	0.00917768	0.0247893	0	0	0.00835678	0.0119923	0	0	0.0146156	0	0
ASV_1144	unknown	0.00297801	0	0.00407208	0	0.00518206	0.00427689	0	0	0.0048315	0.0029329	0	0	0.0110783	0.00791912	0.0025264	0.0059446	0	0	0	0	0.0201005	0.0235582	0.0687484	0.0178492	0.0221117	0.013869	0	0	0.010234	0	0.0109549	0.0103033	0.00303564	0	0.00499451	0	0.0353497	0.0458884	0.0330524	0.0730808	0.00338432	0	0.0279821	0.0442979	0	0.0182695	0.0032586	0.00341974
ASV_1145	unknown	0.001489	0.00144221	0	0.00353544	0.00172735	0.00213844	0	0	0.00241575	0.00586579	0	0.00303104	0	0.0184779	0.0050528	0.00891689	0	0	0	0.00350128	0.0241206	0.0188466	0.0144734	0.0446229	0.0257969	0.013869	0.00255395	0	0	0	0.00365163	0.00686884	0	0	0.00499451	0.00871814	0.0397685	0.0428292	0.045447	0.0476614	0	0.00278559	0.0799488	0.00984397	0.00258258	0	0	0
ASV_1147	unknown	0	0.00288442	0	0	0.00172735	0.00855377	0	0	0	0.0263961	0	0	0.00369276	0.00791912	0.0050528	0.0059446	0	0	0	0	0.040201	0.0471165	0.0506567	0.0178492	0	0.0508529	0	0	0.00341134	0.00260335	0.0109549	0.00686884	0.00303564	0	0	0	0.0397685	0.0305923	0.0330524	0.066726	0	0	0.00399744	0	0	0.0109617	0	0
ASV_1148	Solirubrobacter	0	0	0	0	0.0103641	0.00427689	0	0	0.0048315	0	0	0	0.00738552	0	0	0.00891689	0	0	0	0	0.0321608	0.0235582	0.0940768	0.138331	0.0331675	0.023115	0	0	0.00682268	0	0.00730327	0.00686884	0	0	0.00499451	0	0.0265123	0.0520069	0.0206577	0.0190646	0.00338432	0.0362127	0.035977	0.014766	0.018078	0.0657702	0.0032586	0.0547158
ASV_1149	unknown	0	0	0	0	0	0.00427689	0	0	0	0	0	0	0.00738552	0.00263971	0	0.0029723	0	0	0	0	0.0643216	0.0424048	0.0470384	0.129407	0.0221117	0.036984	0	0	0	0	0	0.00686884	0	0	0	0	0.0397685	0.0336515	0.045447	0.0190646	0	0	0.0119923	0.014766	0	0.0146156	0	0
ASV_115	Massilia	0.0833842	0.0432663	0.109946	0.0989924	0.0915498	0.132583	0.0784314	0.115929	0	0.055725	0.0234847	0.0212173	0.225258	0.306206	0.0555808	0.0980858	0.0562815	0.0781024	0.160826	0.325619	0.0643216	0.080098	0.0470384	0.0133869	0.0110558	0.023115	0.301366	0.217538	0.726615	0.398313	0.17893	0.144246	0.0698197	0.0156658	0.0599341	0.0145302	0.154655	0.0520069	0.0330524	0.0285968	0.0812238	0.370484	0.111928	0.0196879	0.118799	0.44943	0.0977581	0.612133
ASV_1150	Thermomonas	0.001489	0.00144221	0.00814415	0	0.0500933	0.019246	0.00560224	0.00662449	0.00724725	0.0263961	0.00234847	0	0.014771	0.0580735	0.0025264	0.0208061	0.00489404	0	0	0.0350128	0	0.00942329	0	0.00446229	0	0	0	0.00258973	0.0136454	0	0.0146065	0.0240409	0.00607128	0	0.0124863	0.00581209	0.00441872	0	0	0	0	0	0.00799488	0	0.00774773	0	0	0.00341974
ASV_1152	unknown	0	0	0	0	0.00172735	0.00213844	0	0	0	0	0	0	0	0.00263971	0.0025264	0.0029723	0	0	0	0	0.0361809	0.0282699	0.0542751	0.0133869	0.136355	0.0508529	0	0	0	0	0	0	0	0	0	0	0.0220936	0.0214146	0.0289208	0.0571937	0	0	0.0279821	0.0295319	0	0	0	0
ASV_1153	unknown	0.00446701	0.00288442	0.00407208	0.00353544	0.00690942	0.00427689	0	0	0.00724725	0.00879869	0	0.00909311	0.00369276	0.00791912	0.0075792	0.0148615	0	0.00867804	0.00335053	0.00350128	0.0160804	0.0376932	0.0434201	0.0267738	0.0110558	0.00924599	0.0051079	0.00517947	0.0136454	0.00260335	0.0146065	0.0103033	0	0.00261097	0.0149835	0	0.0265123	0.027533	0.0123946	0.0127097	0.00338432	0.00278559	0.035977	0.0246099	0.00774773	0.0036539	0	0.00341974
ASV_1154	unknown	0.001489	0.00144221	0.00203604	0.00176772	0.00345471	0.00855377	0.00280112	0.00662449	0.0048315	0	0	0	0.00369276	0.00263971	0	0.00891689	0	0	0.00335053	0.0140051	0.040201	0.0329815	0.0180917	0.0401606	0.0294822	0.018492	0.0051079	0	0.010234	0	0.00730327	0	0	0.00522193	0.00749176	0	0.0265123	0.0305923	0.0743679	0.0413066	0	0	0.00799488	0.0393759	0.00774773	0.0036539	0	0.013679
ASV_1155	unknown	0.001489	0	0.00203604	0	0.00518206	0.00641533	0	0	0.00241575	0	0	0.00303104	0	0.00527941	0.0025264	0.0029723	0	0	0	0.00350128	0.0562814	0.0518281	0.0361834	0.0937082	0.0147411	0.023115	0.0051079	0	0.0136454	0	0.00365163	0	0.00303564	0	0	0	0.0397685	0.0336515	0.0082631	0.0476614	0	0	0.0119923	0.00984397	0.00774773	0	0	0
ASV_1158	unknown	0	0	0	0	0.00172735	0.00213844	0	0	0.00241575	0	0	0	0	0.00263971	0	0.0059446	0	0	0	0	0.0201005	0.0329815	0.101313	0.200803	0.0221117	0.013869	0	0	0	0	0	0	0	0	0	0.00290605	0.0176749	0.0581253	0.0165262	0.00953228	0.010153	0	0.00399744	0.00492199	0.018078	0.0146156	0.00651721	0.00341974
ASV_1159	unknown	0	0	0	0	0	0.00213844	0	0	0	0	0	0	0.00369276	0	0	0.0237784	0	0	0	0	0.0201005	0.0188466	0.0180917	0	0.0257969	0.0647219	0	0	0	0	0.00730327	0	0	0	0	0	0.0176749	0.0152961	0.0702363	0.0635486	0	0	0.035977	0.162426	0	0	0	0
ASV_116	Enterobacter	0.00893402	0.161528	0.00203604	0.0335867	0.00172735	0.0106922	0.218487	0.0463714	0.09663	0.164242	2.3015	0.0848691	0	0.00263971	0.179374	0	0.932315	0.0144634	0.0234537	0.0315115	0	0	0	0	0	0	0	0.0647434	0	0.00260335	0	0.00686884	0.370348	0.368146	0.17231	0.0988056	0	0	0	0	0	0.0696398	0	0	0	0.0073078	0	0.0170987
ASV_1161	Filomicrobium	0.00297801	0	0.00203604	0.00707089	0.00172735	0.0106922	0	0	0	0.0029329	0	0	0	0.00527941	0	0.00891689	0	0	0	0.00350128	0.0080402	0.0282699	0.0651301	0.0401606	0.0405381	0.032361	0.00766186	0	0.00341134	0.00260335	0.00365163	0	0.00607128	0	0	0	0.0176749	0.0458884	0.0537101	0.0285968	0	0.00557119	0.0239846	0.0246099	0.00516516	0.0109617	0.0032586	0
ASV_1163	unknown	0.001489	0	0	0	0.00863677	0.00855377	0	0	0.00241575	0.0029329	0	0.00303104	0.00738552	0.00527941	0.0075792	0.0148615	0	0.00578536	0	0	0.040201	0.0471165	0.0651301	0.0267738	0.0479086	0.032361	0	0	0	0	0	0.0103033	0	0	0.00249725	0	0.0176749	0.0244738	0.0371839	0.022242	0	0.00557119	0.0199872	0.0344539	0.00258258	0.0219234	0	0.0102592
ASV_1165	unknown	0.0372251	0.00432663	0.0366487	0.0194449	0.0155462	0.0128307	0.00280112	0.00331225	0	0.00586579	0.0070454	0	0.00369276	0.0131985	0.0050528	0.0118892	0.00489404	0.00578536	0.0100516	0.0175064	0	0.00471165	0	0	0	0	0.00766186	0.0207179	0.010234	0.0182235	0.00365163	0.0103033	0	0.0078329	0	0	0	0	0.00413155	0	0	0	0	0	0.00258258	0	0	0
ASV_1166	Thioalkalivibrio	0	0.00144221	0.00203604	0	0.00863677	0.0171075	0	0	0	0	0	0	0.014771	0.0105588	0.0050528	0	0	0	0	0.00350128	0.0241206	0.0141349	0.0144734	0.0490852	0.0515939	0.013869	0	0	0	0	0.00365163	0	0.00303564	0	0.00749176	0	0.0176749	0.0122369	0.0784994	0.066726	0	0.00835678	0.0199872	0.00492199	0.0103303	0.0109617	0	0
ASV_1167	Paenibacillus	0	0.00432663	0	0.00883861	0.00863677	0.0149691	0.00280112	0	0.0338205	0.00879869	0	0	0.00738552	0.0105588	0.0101056	0.0178338	0.00244702	0	0.00335053	0.00350128	0.0120603	0	0.00723668	0.00446229	0.00368528	0.00462299	0	0	0.010234	0	0.0219098	0.00343442	0.0121426	0.00522193	0.00499451	0.0348726	0.030931	0.00917768	0.0123946	0.0158871	0	0.00557119	0.00799488	0	0	0.0621163	0	0.0102592
ASV_117	Arthrobacter	0.0327581	0.0519196	0.054973	0.236875	0.0950045	0.951607	0.00840336	0.0430592	0.565286	0.13198	0.0211362	0.081838	0.110783	0.184779	0.338538	0.448817	0.0146821	0.0781024	0.0268043	0.0595217	0.0442211	0.0188466	0.0180917	0.0267738	0.0405381	0.027738	0.0459711	0.00258973	0.105752	0.00260335	0.660946	0.0377786	0.0728553	0.109661	0.0824093	0.479498	0.030931	0.0214146	0.0165262	0	0.0236903	0.105853	0.0479693	0.0246099	0.0284084	1.06329	0.00651721	0.153888
ASV_1171	unknown	0.001489	0	0	0	0.00172735	0.00855377	0	0.00331225	0.00241575	0.00586579	0	0	0.0110783	0.00527941	0.0025264	0.00891689	0	0	0	0	0.0241206	0.0376932	0.0253284	0.00892459	0.0257969	0.0832139	0	0	0	0	0	0.00686884	0	0	0.00249725	0.00581209	0.0353497	0.0336515	0.0578417	0.088968	0	0.00278559	0.0119923	0.014766	0	0.0073078	0	0.00683948
ASV_1172	unknown	0.001489	0.00144221	0	0	0.00345471	0.00641533	0	0	0.00241575	0.0029329	0.00234847	0	0.00738552	0.0105588	0.0050528	0.0148615	0	0	0	0	0.0321608	0.0141349	0.0615117	0.107095	0.0221117	0.013869	0.00255395	0	0.00341134	0	0.00730327	0.00343442	0	0	0	0.00871814	0.0132562	0.00305923	0.0413155	0.044484	0	0	0.00799488	0.0246099	0.0154955	0.036539	0.0032586	0.013679
ASV_1174	unknown	0.00297801	0	0	0	0.00172735	0.00213844	0	0	0	0.00586579	0	0.00303104	0	0.00527941	0	0.0267507	0	0	0	0	0.0201005	0.0188466	0.0578934	0.00892459	0.0110558	0.023115	0	0	0	0	0	0	0	0	0	0	0.0574433	0.0734214	0.0165262	0.0317743	0	0	0.00799488	0.0984397	0.00258258	0.0036539	0	0
ASV_1175	unknown	0	0	0	0	0.00690942	0.0235229	0	0	0.009663	0.0146645	0	0	0.00369276	0.0184779	0	0.0029723	0.00244702	0	0	0.00350128	0.0643216	0.00942329	0.00723668	0.0178492	0.0442233	0.013869	0.00255395	0	0	0	0.0146065	0.0103033	0.00607128	0	0.00499451	0	0.0662808	0.027533	0.0165262	0.022242	0	0	0.0119923	0.014766	0	0.0036539	0.0032586	0
ASV_1177	unknown	0.00297801	0	0.00203604	0.00176772	0.0103641	0.00855377	0	0	0.00724725	0.0117316	0.00234847	0	0.00738552	0	0.0151584	0.0148615	0	0	0	0	0.0080402	0.0471165	0.00361834	0.0178492	0.0405381	0.0462299	0.00255395	0	0.010234	0	0.0109549	0	0.00910692	0	0.00249725	0.00871814	0.0265123	0.0183554	0.0206577	0.00317743	0	0	0.0599616	0.0541419	0.00516516	0.0036539	0	0
ASV_1178	unknown	0.001489	0	0.0142523	0.00530316	0.0518206	0.0128307	0	0	0.0120788	0.0117316	0.00234847	0	0.0295421	0.0290368	0.0277904	0.0059446	0.00489404	0	0.00335053	0.0105038	0.0040201	0	0	0	0	0.013869	0	0	0.020468	0.00260335	0.0109549	0.0103033	0.00910692	0.00261097	0.00249725	0	0	0.00917768	0	0.00317743	0.00676865	0	0.00399744	0	0.0284084	0.0036539	0.0032586	0
ASV_1179	unknown	0	0.00288442	0	0.00353544	0.00690942	0.00427689	0.00280112	0	0.00241575	0.0029329	0	0	0.0184638	0	0	0	0	0.00289268	0	0.00700256	0.0241206	0.0471165	0.0180917	0.0580098	0.0405381	0.018492	0.00255395	0	0.0170567	0	0.00365163	0	0.00303564	0	0.00249725	0.00290605	0.0132562	0.027533	0.0867625	0.0285968	0	0.00557119	0	0.0196879	0.00774773	0.0109617	0	0.00341974
ASV_118	Nocardioides	0.0312691	0.0360553	0.0305406	0.0512639	0.108823	0.166799	0.0112045	0.026498	0.103877	0.20237	0.0140908	0.0212173	0.110783	0.240213	0.0909504	0.166449	0.0367053	0.0433902	0.0368559	0.0945345	0.494472	0.537128	0.578934	0.276662	0.497512	0.221904	0.0408632	0.0284871	0.10234	0.0364469	0.233705	0.161418	0.0728553	0.0417755	0.292179	0.119148	0.424197	0.82905	0.446207	0.206533	0.0169216	0.0974958	0.439719	0.388837	0.185946	0.336159	0.0391032	0.157308
ASV_1180	Rhodovulum	0	0	0	0.00353544	0	0.00855377	0	0.00331225	0.00241575	0.0029329	0	0	0.00369276	0.0184779	0.0075792	0.0059446	0	0	0	0	0.0522613	0.0141349	0.0615117	0.00892459	0.0257969	0.00924599	0.00255395	0.00258973	0.00682268	0	0.0182582	0	0.00303564	0	0.00749176	0.00290605	0.0176749	0.0183554	0.0867625	0.0349517	0	0	0.0119923	0.00492199	0.00774773	0.0073078	0	0.00341974
ASV_1181	Rhodococcus	0	0.00144221	0	0	0.00345471	0.0171075	0	0.00331225	0.0241575	0.00586579	0.00234847	0	0.00738552	0.00263971	0.0101056	0.00891689	0.00244702	0	0	0.00350128	0	0.00942329	0.032565	0.00446229	0.0294822	0.00462299	0	0	0	0	0.00730327	0.00686884	0.00303564	0	0.0149835	0.0145302	0.0176749	0.0703622	0.0082631	0.00953228	0	0	0.099936	0.00984397	0	0.0146156	0	0
ASV_1182	unknown	0	0	0	0.00176772	0	0.00641533	0	0	0	0.0029329	0	0	0.00369276	0.0290368	0	0.0178338	0	0	0	0	0.160804	0.0376932	0.0289467	0	0.0405381	0.036984	0	0	0.00341134	0	0.0109549	0	0	0	0	0	0.0265123	0.00917768	0.0743679	0.0317743	0	0	0.0279821	0.0738298	0	0	0	0
ASV_1185	Acidovorax	0.00893402	0.00288442	0.0101802	0.00530316	0.00172735	0.00641533	0.0112045	0	0.0048315	0.00586579	0.00234847	0	0	0.00791912	0.0050528	0	0.00978809	0.00289268	0	0.0105038	0.0080402	0.0141349	0	0	0	0	0.0766186	0.0129487	0.0716381	0.0208268	0.040168	0	0.00910692	0.0156658	0.00749176	0.00290605	0	0	0	0	0.010153	0	0	0	0.00516516	0.0036539	0	0
ASV_1186	unknown	0.0208461	0.0216332	0.0203604	0.00707089	0.0172735	0.019246	0.00280112	0.0231857	0.0048315	0.00879869	0	0	0.0184638	0.0211177	0.0101056	0.00891689	0	0	0.0201032	0.00700256	0.0080402	0	0.00361834	0.00446229	0.0110558	0	0.00766186	0.0077692	0.0238794	0.00781006	0.0146065	0.0206065	0.0182138	0.00522193	0.00749176	0.00581209	0.00441872	0.0122369	0.00413155	0.00317743	0.00338432	0	0.00399744	0.00492199	0.0103303	0.0036539	0	0.00341974
ASV_1187	Flavobacterium	0.00297801	0	0	0	0.00518206	0.00213844	0.00280112	0	0.0241575	0.00586579	0	0	0	0	0	0	0	0.00289268	0.00670107	0	0.0040201	0	0	0	0	0	0	0.00517947	0.0136454	0.0208268	0.00730327	0.065254	0.00303564	0.0104439	0.00749176	0.104618	0	0	0.0495786	0	0.0304589	0	0	0	0.0258258	0.0073078	0.016293	0.0102592
ASV_1188	unknown	0.00297801	0.00432663	0.00407208	0.00353544	0.0172735	0	0.00560224	0.00331225	0	0	0.0117423	0	0.0406204	0	0.0227376	0	0.0220232	0	0.0301548	0	0	0	0	0	0	0.00462299	0	0	0	0	0	0.0103033	0	0.0078329	0	0.00290605	0	0	0.00413155	0	0.0643022	0	0.00399744	0	0.0723122	0	0.0684307	0.00341974
ASV_119	Bacillus	0.0253131	0.0432663	0.0244325	0.10076	0.0708215	0.226675	0.0252101	0.0463714	0.038652	0.0938527	0.0117423	0.0394035	0.129247	0.0844706	0.0480016	0.169421	0.0244702	0.0549609	0.0770623	0.112041	0.217085	0.386355	0.361834	0.312361	0.434863	0.272757	0.130252	0.0129487	0.242205	0.0156201	0.416286	0.0480819	0.0910692	0.00522193	0.0674258	0.0348726	0.34466	0.232501	0.227235	0.20971	0.0135373	0.197777	0.259834	0.226411	0.0568167	1.18386	0.0195516	0.383011
ASV_1193	Thermobifida	0	0	0.00203604	0.00176772	0.00172735	0.0149691	0	0	0	0.00586579	0	0	0.0258493	0.0131985	0	0.0029723	0	0	0	0	0.0160804	0.0141349	0.02171	0.124944	0.066335	0.023115	0	0	0.00341134	0	0.00730327	0	0.00607128	0	0	0	0.0265123	0.00611845	0.0495786	0.0190646	0	0	0.00399744	0.00984397	0.0154955	0.0182695	0	0
ASV_1195	Solirubrobacter	0.001489	0	0	0	0.00172735	0.00427689	0	0.00331225	0	0.0029329	0	0	0.00369276	0.00527941	0.0025264	0.0029723	0	0	0	0	0.0321608	0.0565398	0.0289467	0.0446229	0.0405381	0.023115	0.00255395	0	0	0	0.0109549	0.00686884	0	0	0	0	0.0353497	0.0183554	0.0206577	0.0190646	0	0	0.0599616	0.0738298	0.00516516	0.0036539	0	0.00341974
ASV_1196	unknown	0.00893402	0.00144221	0.00814415	0.00530316	0.00863677	0.00427689	0.00280112	0	0.0144945	0.00879869	0	0.00303104	0.00369276	0.0105588	0.012632	0.0178338	0	0.00578536	0	0	0.0040201	0.0188466	0.0289467	0.0312361	0.00368528	0.013869	0.0127698	0	0.0136454	0	0	0.0206065	0.00607128	0.00261097	0.00998901	0.00290605	0.0353497	0.00611845	0.0123946	0.00635486	0	0.0167136	0.0439719	0.0393759	0.0154955	0.0036539	0	0.0102592
ASV_1197	Ammoniibacillus	0	0	0	0.00176772	0	0.0106922	0.00280112	0	0.00241575	0.00586579	0	0	0.0110783	0.00527941	0	0.0029723	0	0.00289268	0	0.00700256	0.0281407	0.0235582	0.032565	0.0312361	0.0331675	0.018492	0.00255395	0	0.0136454	0	0.00365163	0	0.00303564	0.00261097	0	0	0.0441872	0.0367107	0.0413155	0.0349517	0	0.00278559	0.0319795	0.014766	0.00516516	0.0109617	0	0.00341974
ASV_1198	unknown	0.001489	0	0	0	0.00172735	0.00427689	0	0	0.00241575	0.00586579	0	0	0	0.0105588	0	0.0208061	0	0	0	0.00350128	0.0442211	0.0376932	0.0470384	0.00892459	0.0184264	0.032361	0	0	0.00341134	0	0	0.00686884	0	0	0.0124863	0.00290605	0.0265123	0.0917768	0.0206577	0.0190646	0	0	0.0279821	0.0393759	0	0.0073078	0	0.0102592
ASV_120	Hydrogenophaga	0.279933	0.151432	0.435712	0.192682	0.298832	0.213844	0.047619	0.0364347	0.057978	0.0821211	0.0493178	0.0606208	0.17356	0.0871103	0.234955	0.163476	0.144374	0.0752097	0.160826	0.0945345	0.0080402	0.0329815	0.00723668	0.00446229	0.0110558	0.00462299	0.132806	0.0725126	0.272907	0.124961	0.211795	0.202631	0.0698197	0.16188	0.0474478	0.11043	0.00441872	0.027533	0.0082631	0	0.199675	0.0640686	0.00399744	0	0.211771	0.0767319	0.172706	0.0889132
ASV_1200	Sinibacillus	0.001489	0.00144221	0	0.00353544	0.00518206	0.00213844	0.00280112	0	0	0.0117316	0	0.00303104	0.00369276	0.00263971	0	0.00891689	0	0.00289268	0.00670107	0.0105038	0.0241206	0.0235582	0.0253284	0.0446229	0.0294822	0.027738	0.00766186	0	0	0	0.00730327	0.00343442	0.00303564	0	0.00499451	0	0.00883744	0.0152961	0.0661048	0.0508388	0	0	0.0199872	0.0246099	0	0	0	0.00683948
ASV_1203	Pedobacter	0.001489	0.00865326	0	0	0.00518206	0.0128307	0	0	0	0.0029329	0.0070454	0	0.00738552	0	0.0656864	0.0029723	0.0538345	0	0.00670107	0	0	0	0	0	0	0	0.0127698	0.0103589	0.0170567	0.0260335	0.0292131	0.0583851	0	0.00261097	0.00249725	0	0	0	0	0	0.0203059	0.00835678	0.00799488	0	0.0387387	0.0109617	0.032586	0
ASV_1204	Kribbella	0.00297801	0	0	0.00176772	0.00345471	0.00855377	0	0.00662449	0.00241575	0.0117316	0	0	0.0221566	0.0105588	0.0075792	0.0059446	0	0	0	0	0.0643216	0.0471165	0.0506567	0.0312361	0.0552792	0.036984	0	0	0.020468	0	0.0146065	0.00343442	0	0	0.0124863	0.00581209	0.0176749	0.0244738	0.0371839	0.0508388	0	0.00835678	0.0119923	0.0196879	0.0154955	0.0182695	0.00977581	0.013679
ASV_1205	Fulvitalea	0	0	0	0.00176772	0.00690942	0.0213844	0	0	0.00241575	0.00586579	0	0	0	0.0211177	0	0.0118892	0	0	0	0	0.0844221	0.0329815	0.010855	0.0267738	0.0184264	0.00924599	0	0	0.00682268	0	0.00730327	0	0	0	0.00249725	0	0.030931	0.0183554	0.0289208	0.0190646	0	0.00835678	0.0279821	0.0344539	0.00774773	0.0182695	0	0
ASV_1207	unknown	0	0	0	0	0.00345471	0.00213844	0	0	0	0	0	0	0.00738552	0	0.0050528	0.0118892	0	0	0	0	0.040201	0	0.0542751	0	0.0626497	0.0647219	0	0	0	0	0	0	0	0	0	0	0.0353497	0.0428292	0.045447	0.0413066	0	0	0.0279821	0.0492199	0	0.0036539	0	0
ASV_1209	unknown	0.0357361	0.027402	0.00203604	0.00883861	0	0	0.00280112	0.0198735	0	0.0117316	0.00234847	0.0909311	0	0	0	0	0	0.0694244	0	0	0	0	0	0	0	0	0.00766186	0.00258973	0	0	0	0	0.0121426	0	0.00499451	0	0	0	0	0	0	0	0	0	0	0	0	0
ASV_121	Nocardioides	0.00744502	0.00288442	0.00203604	0.00353544	0.029365	0.0641533	0	0	0.0217418	0.0674566	0	0	0.0295421	0.0950294	0.0227376	0.0713352	0	0	0	0.00700256	0.848241	0.659631	0.709194	0.705042	0.519624	0.203412	0.0051079	0	0.010234	0.00260335	0.116852	0.0583851	0.0242851	0.0078329	0.119868	0.0174363	0.455128	1.07991	0.64039	0.355872	0	0.0250703	0.331788	0.251021	0.0903902	0.0803859	0	0.0444566
ASV_1210	unknown	0.00446701	0.00144221	0.00203604	0.00176772	0.0120915	0.00213844	0	0	0	0	0.00234847	0	0	0.0131985	0.0050528	0.0148615	0	0	0	0.0175064	0.0241206	0.0329815	0.032565	0.0267738	0.0589644	0.013869	0.00255395	0	0	0.00260335	0	0	0.00303564	0	0.00249725	0.00581209	0.0265123	0.027533	0.0247893	0.0730808	0	0	0.035977	0.0590638	0.00258258	0	0	0
ASV_1211	Stella	0.001489	0	0.00407208	0.00353544	0.00690942	0.00427689	0	0	0	0	0	0	0	0.00263971	0.0050528	0	0.00244702	0.00289268	0.00335053	0	0.0040201	0.00471165	0.0651301	0.0223115	0.0368528	0.0693449	0	0.0077692	0	0	0	0.00686884	0	0	0	0	0.0486059	0.0336515	0.0206577	0.0254194	0	0	0.0239846	0.0492199	0.0154955	0.0036539	0.0032586	0
ASV_1212	unknown	0.001489	0.00144221	0	0.00176772	0.00863677	0.0106922	0.00280112	0.00331225	0.00241575	0	0	0	0.00738552	0.00527941	0	0	0	0.00289268	0	0.00350128	0.0482412	0.0518281	0.0144734	0.0490852	0.0368528	0.013869	0.0127698	0	0.010234	0	0.0109549	0.00343442	0.00303564	0	0	0	0.0176749	0.027533	0.0247893	0.0254194	0.00338432	0	0.0319795	0.00984397	0.0103303	0.0109617	0	0
ASV_1213	unknown	0	0	0	0	0.00172735	0.00641533	0	0	0	0.00879869	0	0	0.014771	0.00527941	0	0	0	0	0	0	0.0321608	0.0565398	0.0651301	0	0.0331675	0.00924599	0.00255395	0.00258973	0	0	0	0	0	0	0	0.00290605	0.101631	0.0214146	0.0247893	0.0413066	0	0.00278559	0.0199872	0.0295319	0	0.0182695	0	0
ASV_1214	Glycomyces	0.001489	0	0	0	0.00172735	0	0	0	0	0.0703895	0	0.00303104	0.0110783	0	0	0.0208061	0	0	0.00670107	0.00350128	0.0241206	0	0	0	0	0.00462299	0.0178777	0	0.0682268	0.00260335	0.0547745	0	0.033392	0	0.00998901	0	0.00883744	0.00305923	0	0	0.00338432	0.013928	0	0.00984397	0	0.0073078	0.00651721	0.0102592
ASV_1215	Paenibacillus	0.00297801	0.00144221	0.00203604	0.00530316	0	0.00427689	0	0	0	0.00586579	0	0	0.014771	0.0131985	0	0.0118892	0	0	0	0.00350128	0.0120603	0.0282699	0.0144734	0.0401606	0.0110558	0.023115	0	0	0.010234	0	0.00730327	0.00343442	0.00303564	0	0.00249725	0.00290605	0.0220936	0.067303	0.0247893	0.044484	0.00338432	0	0.0199872	0.0196879	0	0.0109617	0	0.00341974
ASV_1216	Kofleria	0.00297801	0.00576884	0	0.00530316	0.00518206	0.0171075	0.00280112	0.013249	0.0048315	0.0117316	0	0.00303104	0.00738552	0.0131985	0.0050528	0.0059446	0	0.00578536	0	0.0105038	0.0120603	0.0282699	0.0144734	0.0312361	0.0221117	0.013869	0.0102158	0.00258973	0.0170567	0	0.0547745	0.00343442	0	0	0.00749176	0	0.0220936	0.0122369	0.0165262	0.0254194	0	0.00557119	0.00799488	0.00984397	0.00258258	0	0.0032586	0.00683948
ASV_1217	unknown	0	0	0	0.00530316	0.00172735	0.00641533	0.00560224	0	0.00241575	0.0029329	0	0	0.014771	0	0.0075792	0.0029723	0	0	0	0.00350128	0.0160804	0.0329815	0.00723668	0.0312361	0.0331675	0.0508529	0.00255395	0	0.00682268	0	0.00730327	0.00343442	0	0	0	0	0.0353497	0.0305923	0.0206577	0.0317743	0	0	0.0439719	0.0246099	0.00516516	0.0073078	0	0
ASV_1218	unknown	0	0	0	0	0	0.00213844	0	0	0	0	0	0	0	0.00263971	0	0	0	0	0	0	0.0241206	0.0471165	0.0759851	0.0401606	0.0147411	0.036984	0	0	0	0	0.00365163	0	0	0	0	0	0.0441872	0.0458884	0.0495786	0.044484	0	0	0.0199872	0.0295319	0	0	0	0
ASV_1219	unknown	0	0	0	0	0.00172735	0.00213844	0	0	0	0	0	0	0	0.0158382	0.0025264	0	0	0	0	0.00700256	0.0241206	0	0	0	0.0147411	0	0	0	0.00341134	0	0.00365163	0	0	0	0	0	0.00883744	0.00611845	0.0702363	0.174759	0	0	0.0639591	0.0442979	0	0	0	0
ASV_1222	unknown	0	0.00144221	0	0	0.00863677	0.0128307	0	0	0	0.0234632	0	0.00303104	0	0.00791912	0.0050528	0.0029723	0	0	0	0	0.040201	0.0235582	0.0361834	0	0.0331675	0.0600989	0	0	0	0	0.00730327	0.0103033	0.00303564	0	0.00249725	0	0.0795369	0.0489476	0.0165262	0.044484	0	0	0.0439719	0.0344539	0	0	0	0
ASV_1223	unknown	0	0.00144221	0.00610811	0	0.00172735	0.00855377	0	0	0.00241575	0.0117316	0.00234847	0	0.0110783	0.00263971	0.0075792	0.0059446	0	0	0	0	0.0482412	0.0282699	0.0434201	0.0223115	0.0331675	0.018492	0	0	0.00341134	0.00520671	0.00365163	0.0171721	0	0.0104439	0.00249725	0	0.0441872	0.027533	0.0123946	0.0413066	0.00338432	0	0.0119923	0.0344539	0.00258258	0	0.00651721	0
ASV_1224	Steroidobacter	0	0	0	0.00530316	0.00345471	0.00213844	0	0	0	0.0029329	0	0	0.00369276	0.00527941	0.0025264	0.0118892	0	0	0	0	0.0160804	0.0188466	0.032565	0	0.0368528	0.0508529	0.00255395	0	0	0	0.00365163	0.00343442	0	0	0	0.00290605	0.0486059	0.0367107	0.0413155	0.0476614	0	0	0.0559642	0.0541419	0.00258258	0	0	0.00341974
ASV_1228	Agromyces	0.00446701	0.00432663	0.00203604	0.00176772	0.0172735	0.019246	0.00560224	0	0.009663	0.0234632	0	0	0.0110783	0.00527941	0.0075792	0.0059446	0	0	0	0	0.0120603	0.00942329	0	0	0.0147411	0.00462299	0.00255395	0	0.00682268	0.00781006	0.0182582	0.0206065	0.00303564	0.00522193	0.0224753	0.00581209	0.0176749	0.0122369	0.0247893	0.00317743	0	0.00278559	0.0199872	0.014766	0.00516516	0.0073078	0.0032586	0.0102592
ASV_1229	unknown	0.0282911	0.00576884	0.0366487	0.0247481	0.0190009	0.0149691	0.00560224	0.00331225	0.0048315	0	0	0.00303104	0.0184638	0.00791912	0.0101056	0.0148615	0.00734107	0	0.00335053	0.00700256	0.0040201	0	0.00361834	0	0	0	0.00766186	0.00258973	0.0136454	0.00260335	0	0.0240409	0.00607128	0.00261097	0	0	0	0	0.00413155	0	0.00338432	0.00557119	0	0	0.0129129	0	0.00651721	0.00341974
ASV_1230	unknown	0	0.00144221	0	0	0.00345471	0.00213844	0	0	0	0	0	0	0	0	0.012632	0.0118892	0	0	0.00335053	0.00350128	0.0482412	0.0376932	0.0470384	0.0223115	0.0331675	0.032361	0	0	0	0	0.0109549	0.00686884	0	0	0.00499451	0.00581209	0.0176749	0.0244738	0.0247893	0.0349517	0	0	0.0159898	0.0196879	0	0.0146156	0	0.00683948
ASV_1232	unknown	0	0	0	0.00176772	0.00172735	0.00427689	0	0	0.0048315	0	0	0	0	0	0	0	0	0	0	0.00350128	0.0080402	0.0141349	0.0144734	0.0133869	0.0700203	0.134067	0	0	0	0	0	0	0	0	0	0	0.0265123	0.0397699	0.0289208	0.0699034	0	0	0.00799488	0.0246099	0	0	0	0
ASV_1233	Roseateles	0	0	0	0	0.00345471	0	0	0	0.0048315	0.0029329	0	0	0.00369276	0	0	0.0059446	0	0	0	0	0.0361809	0.0471165	0.0434201	0.0490852	0.00737055	0.013869	0	0	0	0	0.0146065	0	0	0	0.00499451	0.00290605	0.0397685	0.0367107	0.0578417	0.022242	0	0.0111424	0.0199872	0.00492199	0	0.0036539	0	0.00683948
ASV_1235	unknown	0	0	0	0	0.00690942	0.00213844	0	0	0.00241575	0.0029329	0	0	0.0110783	0	0.0025264	0.0059446	0	0	0	0	0.0281407	0.0329815	0.0253284	0.00892459	0.0368528	0.0970829	0	0	0.00341134	0	0.00365163	0	0.00607128	0	0.00249725	0	0.0795369	0.0214146	0.0371839	0.0476614	0	0	0.0279821	0.0541419	0.00516516	0.0109617	0.0032586	0.00341974
ASV_1237	unknown	0	0	0	0	0	0.00427689	0	0	0.00724725	0.0029329	0	0	0.00738552	0.0131985	0.0050528	0.0029723	0	0	0	0	0.0361809	0.0329815	0.0144734	0.00446229	0.0773908	0.027738	0	0	0	0	0.0109549	0.00343442	0	0	0	0	0.0176749	0.0183554	0.10742	0.00635486	0	0	0.0319795	0.0246099	0.00258258	0.0036539	0	0
ASV_124	Agromyces	0.0729612	0.0360553	0.0916217	0.0512639	0.224556	0.134722	0.0308123	0.0430592	0.152192	0.460465	0.0234847	0.0606208	0.125554	0.300927	0.174322	0.312091	0.0220232	0.0404975	0.0603096	0.101537	0.136683	0.11308	0.0868401	0.120482	0.0921319	0.0693449	0.0766186	0.00258973	0.139865	0.0182235	0.273873	0.133942	0.154818	0.0339426	0.564379	0.23539	0.141399	0.143784	0.0991572	0.0540163	0.0236903	0.0417839	0.18788	0.142738	0.0568167	0.105963	0.0195516	0.064975
ASV_1240	Labilithrix	0.00297801	0	0.00814415	0.00353544	0.00345471	0.019246	0	0	0.00241575	0.0029329	0	0	0	0	0.0025264	0.0059446	0	0	0.00335053	0	0	0	0	0.00446229	0.128985	0.018492	0	0	0	0	0	0	0	0	0	0	0.00883744	0.0642438	0	0.0826131	0	0	0.0119923	0.0393759	0	0	0	0
ASV_1242	unknown	0	0	0	0.00530316	0.00345471	0.00855377	0	0	0.00241575	0.029329	0	0	0.014771	0.0158382	0.0101056	0.0118892	0.00244702	0	0.00335053	0.00350128	0.0281407	0.0329815	0.0289467	0	0.0221117	0.027738	0.0051079	0	0.0170567	0	0.0219098	0.0103033	0	0	0.00499451	0.00290605	0.0132562	0.0183554	0.0247893	0.0190646	0	0	0.0239846	0.00984397	0.00516516	0	0	0
ASV_1243	unknown	0.00893402	0.00432663	0.00610811	0.00707089	0.0190009	0.0299382	0	0.00331225	0.00241575	0.0205303	0.00234847	0.00606208	0.00738552	0.0237574	0.0050528	0	0.00244702	0.00289268	0.00670107	0.0280102	0	0.00471165	0.00361834	0	0	0	0.0127698	0	0.0136454	0	0.0182582	0.00686884	0.0182138	0.00261097	0.0174808	0.00581209	0	0	0.00413155	0	0.00676865	0.00278559	0.00399744	0	0.00774773	0	0.00651721	0.013679
ASV_1244	unknown	0	0	0.00407208	0.00707089	0.0103641	0.0128307	0	0	0.00241575	0	0.00234847	0.00303104	0.00369276	0.0105588	0.0050528	0.0178338	0	0.00289268	0.00335053	0	0.0080402	0.00471165	0	0.0178492	0.0294822	0.032361	0	0	0	0	0	0.00343442	0	0	0.00249725	0	0.0176749	0.0122369	0.045447	0.0413066	0	0	0.0599616	0.0246099	0.0129129	0	0	0.00341974
ASV_1246	unknown	0	0.00288442	0.00203604	0.00176772	0.0120915	0.00427689	0	0	0.00241575	0.00586579	0.00234847	0	0	0.00263971	0	0.00891689	0.00244702	0	0	0.00700256	0.0160804	0.0753864	0.0470384	0.0267738	0.0294822	0.041607	0.00255395	0	0.010234	0.00260335	0	0.00686884	0	0.00261097	0.00249725	0.00290605	0.0220936	0.0367107	0.0165262	0.0158871	0	0.013928	0.0159898	0.0442979	0.00258258	0.0073078	0.0032586	0.00683948
ASV_1247	unknown	0	0.00144221	0	0	0.00863677	0.00213844	0.00280112	0	0.009663	0.0029329	0	0	0.0184638	0.00791912	0	0.0148615	0.00489404	0.00578536	0	0	0.040201	0.0376932	0.0506567	0.0223115	0.0257969	0.041607	0.0102158	0.00517947	0.010234	0.00260335	0.0292131	0.00686884	0.00303564	0.00261097	0.00249725	0.00290605	0.0220936	0.0397699	0.0165262	0.0285968	0	0.00835678	0.0239846	0.0541419	0.00774773	0.0255773	0.0032586	0.00683948
ASV_1249	Methylobacillus	0.001489	0.00144221	0.0203604	0.00353544	0.0725489	0.0256613	0	0.00662449	0.0048315	0.0322618	0	0	0.00738552	0.0237574	0.0202112	0.0059446	0.00244702	0	0.0100516	0.00700256	0	0	0	0	0	0	0	0	0.00341134	0	0.00730327	0.0274754	0.00910692	0	0.0149835	0.00581209	0	0	0	0	0	0.00278559	0	0	0	0.0073078	0	0.00341974
ASV_125	Lacibacterium	0.126565	0.0201909	0.181207	0.044193	0.155462	0.102645	0.0112045	0.0364347	0.0434835	0.108517	0.0140908	0.0242483	0.118168	0.158382	0.088424	0.109975	0.0342583	0.0289268	0.0536085	0.0350128	0.365829	0.259141	0.517422	0.151718	0.309563	0.221904	0.112374	0.0181281	0.197858	0.0390503	0.193537	0.0961638	0.100176	0.0600522	0.0674258	0.0406847	0.388847	0.27533	0.363576	0.422598	0.00338432	0.0306415	0.3118	0.393759	0.018078	0.124233	0.016293	0.0752343
ASV_1250	unknown	0	0	0	0	0.00172735	0.00213844	0	0	0	0	0	0	0	0	0.0025264	0.0029723	0	0.00867804	0	0	0.0080402	0.0329815	0.0398017	0.0178492	0.0847614	0.106329	0	0	0	0	0	0	0	0	0	0	0.0132562	0.0122369	0.0289208	0.0381291	0	0	0.035977	0.0541419	0	0.0036539	0	0
ASV_1251	Kofleria	0.00297801	0.00288442	0.00407208	0	0.00172735	0.00855377	0.00280112	0.00331225	0.00241575	0.0117316	0	0	0	0.0211177	0.0075792	0.0267507	0.00489404	0.0115707	0	0.00350128	0.040201	0.00942329	0.010855	0.0267738	0.00368528	0.00462299	0.00255395	0	0.0170567	0	0.0255614	0.0137377	0.00607128	0	0	0	0.00883744	0.0152961	0.00413155	0.0158871	0	0.0111424	0.0399744	0.0196879	0.00258258	0.0182695	0	0.0170987
ASV_1253	unknown	0.001489	0.00144221	0.00610811	0.00530316	0	0.00641533	0	0	0.00241575	0.0117316	0	0	0.0295421	0.0105588	0.0075792	0	0.00244702	0	0	0.00350128	0.0201005	0.0282699	0.0759851	0.0847836	0.0626497	0.032361	0.00766186	0	0.00341134	0	0.0109549	0.00343442	0.00303564	0	0.00499451	0	0.0265123	0.0305923	0.0578417	0.0540163	0	0.0167136	0.00799488	0.0393759	0.00516516	0.0182695	0.0032586	0.0205184
ASV_1255	Paracoccus	0	0	0.00203604	0.00176772	0.00172735	0.00427689	0.00280112	0	0.00241575	0	0	0	0.00369276	0.00527941	0.0025264	0	0	0	0.00335053	0.00350128	0.0040201	0	0	0	0	0.00462299	0	0	0	0	0	0	0	0	0	0	0	0.00305923	0.0082631	0.00317743	0.111683	0	0	0.014766	0.0800599	0	0.146637	0
ASV_1258	unknown	0	0	0	0	0	0	0	0	0	0	0	0	0.00738552	0	0.0025264	0.0267507	0	0	0	0	0.0683417	0.00942329	0.0180917	0	0.00737055	0.00924599	0	0	0.00341134	0	0.00365163	0.00686884	0	0	0	0	0.0265123	0.0214146	0.0413155	0.0476614	0	0	0.00799488	0.132894	0	0.0109617	0	0.00341974
ASV_1259	Cerasibacillus	0.001489	0.00144221	0.00610811	0.00530316	0.0103641	0.0106922	0	0	0	0.00586579	0	0	0.00738552	0.00263971	0.0050528	0.0208061	0	0	0	0.00700256	0.0201005	0.0282699	0.0144734	0.0267738	0.0331675	0.00924599	0.00255395	0	0.00341134	0	0	0	0.00303564	0	0.00499451	0.00581209	0.0132562	0.00917768	0.0330524	0.022242	0	0.00278559	0.0199872	0.0492199	0	0.0146156	0	0.00683948
ASV_126	Lysobacter	0.0938072	0.0879748	0.0732974	0.0742443	0.105369	0.104784	0.114846	0.0861184	0.0410678	0.105584	0.0234847	0.0303104	0.062777	0.0950294	0.0454752	0.059446	0.0195762	0.0318195	0.0737117	0.0980358	0.124623	0.155484	0.0868401	0.111557	0.103188	0.0924599	0.298812	0.134666	0.296787	0.150994	0.13511	0.140811	0.0789266	0.0391645	0.0649286	0.0145302	0.167911	0.186613	0.111552	0.0413066	0.128604	0.618402	0.17189	0.132894	0.129129	0.336159	0.0847237	0.738664
ASV_1260	unknown	0	0	0.00203604	0	0.00172735	0.00213844	0.00280112	0	0.00241575	0.0175974	0	0.00303104	0	0.0105588	0.0101056	0.0059446	0	0	0	0.00350128	0.0522613	0.0376932	0.032565	0.0223115	0.0110558	0.00924599	0	0	0	0	0.00730327	0.00686884	0.00303564	0.00261097	0	0	0.0486059	0.0336515	0.0206577	0.0349517	0	0	0.0159898	0.0492199	0	0.0073078	0	0
ASV_1261	unknown	0	0	0.00203604	0.00707089	0.00690942	0.0149691	0	0.00331225	0.00241575	0.00879869	0	0	0.00369276	0.0343162	0	0	0	0	0	0.0175064	0.0281407	0.00471165	0.00361834	0.00892459	0.00368528	0.00924599	0.0051079	0	0.010234	0	0.0438196	0.00343442	0.00303564	0.00261097	0.00499451	0.00290605	0.00441872	0.0152961	0.0247893	0.022242	0.00676865	0.00557119	0.00399744	0.0196879	0.00774773	0.0073078	0.00651721	0.013679
ASV_1264	unknown	0	0	0	0	0.00690942	0.0128307	0	0	0.00241575	0.00879869	0	0	0.00738552	0.00791912	0	0.0029723	0	0	0	0	0.0281407	0.0235582	0.00723668	0.00892459	0.0589644	0.023115	0	0	0	0.00260335	0.0146065	0.00686884	0.00607128	0	0	0	0.0353497	0.0244738	0.0247893	0.0254194	0	0.00278559	0.0519667	0.014766	0.00516516	0	0	0
ASV_1265	Luteolibacter	0	0	0	0	0.00172735	0.00427689	0.0168067	0.00331225	0	0.0029329	0.0140908	0.00303104	0.00738552	0.00791912	0.0025264	0.00891689	0.00244702	0	0.00670107	0	0.0040201	0	0	0.00446229	0.00737055	0.00462299	0	0.088051	0.0136454	0.00520671	0.0109549	0.0309098	0	0	0.00249725	0.00290605	0	0.00305923	0.0165262	0.00317743	0.0236903	0.00278559	0	0	0.00516516	0.0036539	0.00977581	0.00341974
ASV_1266	unknown	0	0	0	0	0	0.00427689	0	0	0.00241575	0.0029329	0	0	0	0.00527941	0.0025264	0	0	0	0	0	0.0442211	0.0282699	0.0578934	0.0223115	0.0257969	0.013869	0	0	0.00341134	0	0.00730327	0	0	0	0.00499451	0.00290605	0.0441872	0.0611845	0.0247893	0.0381291	0	0.00278559	0.0199872	0.00984397	0	0.0182695	0	0
ASV_1267	Sphingobacterium	0	0	0	0	0.00172735	0	0.00280112	0	0.009663	0	0.0516662	0	0.00369276	0	0.0783184	0	0.0929868	0	0	0	0	0	0	0	0	0	0	0.00517947	0	0.00781006	0	0.00686884	0.0151782	0	0.00749176	0	0	0	0	0	0.0203059	0	0.0119923	0	0.00258258	0	0.0195516	0
ASV_1268	Acinetobacter	0	0.00288442	0	0	0	0	0	0.013249	0	0.258095	0	0.00606208	0	0	0	0.0029723	0	0	0	0	0	0	0	0	0	0	0	0	0	0	0	0	0.075891	0	0.019978	0	0	0	0	0	0	0.00278559	0	0	0	0	0	0
ASV_1269	unknown	0	0	0	0.00176772	0	0.0128307	0	0	0	0.00879869	0	0	0.00738552	0.0369559	0.0050528	0	0	0	0	0.0140051	0.0643216	0.0282699	0.00723668	0.0535475	0.0110558	0.041607	0	0	0	0	0.0219098	0.00343442	0	0	0	0	0.0220936	0.0214146	0.0537101	0.0317743	0	0.00278559	0.0199872	0.0344539	0.00258258	0.0109617	0	0.00341974
ASV_1270	Nocardioides	0	0	0	0	0.00518206	0	0	0	0.009663	0.00879869	0	0.00303104	0	0.00263971	0	0.0029723	0	0.00289268	0	0	0.0321608	0.0188466	0.0759851	0.00446229	0.0331675	0.032361	0	0	0	0	0.00365163	0.00343442	0.00303564	0	0.00249725	0	0.0530246	0.0397699	0	0.0127097	0	0	0.0319795	0.0344539	0	0.0073078	0	0
ASV_1274	unknown	0.00297801	0	0.0101802	0	0.0259103	0.0149691	0.00280112	0	0.009663	0	0	0.00303104	0.0110783	0.00263971	0.0202112	0.0029723	0	0	0	0.00350128	0	0.0235582	0.00361834	0.00446229	0.0221117	0.0693449	0	0	0.00341134	0	0	0	0	0	0.00249725	0.00581209	0.00441872	0.0183554	0.0330524	0.00317743	0	0	0.13991	0	0.00258258	0.0036539	0	0
ASV_1275	Brevundimonas	0.00595601	0.00144221	0.00814415	0.00530316	0.00345471	0.00641533	0.00280112	0.0231857	0.0169103	0.0029329	0	0	0.00369276	0.0395956	0.0050528	0.0059446	0.00244702	0	0.0100516	0.0525192	0.0120603	0	0.0361834	0.00446229	0	0	0	0	0.00682268	0	0.0109549	0.0103033	0.00303564	0.00261097	0	0.0116242	0	0.0122369	0.0082631	0	0	0	0.00799488	0	0.0232432	0.0073078	0	0.00341974
ASV_1277	Paenibacillus	0	0.00576884	0.00407208	0.00530316	0.00863677	0.038492	0.00280112	0.00331225	0.009663	0.0029329	0	0.00303104	0.00369276	0.0818309	0.0025264	0.00891689	0.00244702	0	0.00335053	0.0210077	0	0	0.00361834	0	0.00737055	0	0.00255395	0	0.010234	0.00260335	0.0109549	0.00343442	0.0121426	0	0.00998901	0.00581209	0.00441872	0.00917768	0	0	0.00338432	0.00278559	0.00399744	0.00492199	0	0	0	0.0102592
ASV_1278	unknown	0	0	0.00407208	0.00176772	0.00518206	0.0149691	0	0	0	0.0117316	0	0	0.0110783	0.00527941	0	0.0059446	0	0	0	0.00350128	0.0241206	0.0329815	0	0.0401606	0.0294822	0.023115	0	0	0.00341134	0	0.040168	0	0	0	0	0	0.0486059	0.0183554	0.0206577	0.022242	0	0	0.00799488	0	0.00774773	0.0036539	0	0
ASV_1279	Flavobacterium	0	0	0	0.00176772	0.0103641	0.0171075	0.00560224	0.00331225	0.0048315	0.0175974	0.00469693	0	0.0553914	0.0184779	0.0101056	0.0029723	0.00978809	0	0.0134021	0.00700256	0.0241206	0.00471165	0.00723668	0	0.00737055	0.00462299	0	0.00517947	0.0238794	0.00260335	0.0511229	0.0240409	0.0121426	0	0.00749176	0.00290605	0.0397685	0.0122369	0.00413155	0.00953228	0	0	0	0	0.0335735	0.0073078	0.00977581	0.0102592
ASV_128	Catelliglobosispora	0.01489	0.00432663	0.0264685	0.012374	0.053548	0.0791224	0	0	0.0265733	0.117316	0	0.00909311	0.0590842	0.0237574	0.037896	0.0891689	0.00244702	0.0144634	0.0201032	0.0245089	0.136683	0.339239	0.893729	0.615797	0.409066	1.58569	0.0178777	0.00258973	0.0238794	0	0.0985941	0.0274754	0.0182138	0.00261097	0.0449506	0.0174363	0.44629	0.35487	0.375971	0.413066	0.010153	0.0194992	0.439719	0.251021	0.049069	0.0840398	0.0032586	0.0752343
ASV_1280	Haloferula	0	0	0	0.00353544	0.00345471	0.0128307	0.00560224	0	0	0.0029329	0.00469693	0	0.0184638	0.0105588	0.0151584	0.0683629	0	0	0.00335053	0	0.0160804	0.0188466	0	0.0133869	0	0	0.0051079	0.00258973	0.0443474	0	0.0219098	0.00686884	0.00303564	0	0	0.00290605	0.00441872	0.00305923	0.0123946	0.00317743	0.00338432	0.0306415	0.00399744	0.00492199	0.00516516	0.0219234	0	0
ASV_1281	unknown	0	0.00144221	0	0.00176772	0.00345471	0.00641533	0	0	0	0	0	0	0.00369276	0.0105588	0.0025264	0.0118892	0	0	0	0	0.0321608	0.0471165	0.0615117	0.00446229	0.0294822	0.032361	0	0	0.00682268	0	0.00730327	0	0	0	0.00249725	0.00581209	0.00883744	0.0367107	0.0495786	0.022242	0	0	0.0679565	0.0295319	0	0	0	0
ASV_1284	unknown	0	0	0	0	0	0.00641533	0	0	0	0	0	0	0.0110783	0.00263971	0.0025264	0	0	0	0	0	0.0160804	0.0518281	0.0180917	0.00446229	0.0331675	0.027738	0	0	0	0	0.00730327	0	0	0	0.00749176	0.00290605	0.0486059	0.0305923	0.0206577	0.0762583	0	0	0.0239846	0.0442979	0	0.0036539	0	0
ASV_1285	unknown	0.00297801	0.0634573	0.00203604	0.0265158	0	0.00213844	0	0.0231857	0.0048315	0	0.00234847	0	0	0	0	0	0	0	0	0.00350128	0	0	0	0	0	0	0	0	0	0	0	0	0	0	0	0	0	0	0	0	0	0.0974958	0	0	0	0.0109617	0	0.00683948
ASV_1286	unknown	0	0.00144221	0.00203604	0	0.00863677	0.00641533	0	0	0.0048315	0	0	0	0.0110783	0	0	0	0	0	0	0	0.0241206	0.0141349	0.0434201	0.0803213	0.0479086	0.023115	0.0051079	0	0.00341134	0	0.00365163	0.00343442	0	0.00261097	0	0	0	0.0122369	0.0289208	0.0158871	0	0.00835678	0.00799488	0.0196879	0.00516516	0.0182695	0	0
ASV_1288	unknown	0	0	0	0	0.00690942	0.00213844	0	0	0	0	0	0	0.00369276	0	0.0025264	0.0029723	0	0	0	0	0.0160804	0.0282699	0.0361834	0.00446229	0.0442233	0.101706	0	0	0	0	0.00365163	0	0	0	0	0.00290605	0.0265123	0.027533	0.0206577	0.066726	0	0	0.035977	0.0344539	0	0	0	0
ASV_1289	Herminiimonas	0	0.00144221	0.00610811	0.00353544	0.00518206	0.00641533	0.0308123	0.00331225	0.057978	0	0.00234847	0.00303104	0.0221566	0.0211177	0.0075792	0.0326953	0.00244702	0.00578536	0.0167527	0.0105038	0	0.00471165	0	0	0	0.00924599	0.0051079	0.00517947	0.00341134	0.00781006	0.00365163	0.00343442	0.00910692	0.0287206	0.00749176	0.0319665	0.00883744	0.0214146	0.00413155	0.022242	0.010153	0.00278559	0.0199872	0	0.00258258	0	0.0260688	0
ASV_1291	unknown	0	0	0	0	0	0	0	0.00331225	0.00241575	0	0	0	0.00369276	0.00791912	0	0.0029723	0	0.00289268	0	0	0.0321608	0.0424048	0.0506567	0.075859	0.0294822	0.032361	0.00255395	0	0	0	0.00365163	0	0	0	0	0	0.0132562	0.0336515	0.0165262	0.0381291	0	0	0.0159898	0.0246099	0.00258258	0.0036539	0	0.00341974
ASV_1292	Achromobacter	0.00744502	0.00144221	0.00610811	0.00176772	0.0120915	0	0	0	0.0362363	0.0029329	0.00469693	0	0	0	0.0025264	0	0.00244702	0	0	0	0	0.00471165	0	0.00446229	0	0	0.00255395	0.0077692	0	0.0104134	0	0.00343442	0.00303564	0.125326	0.00249725	0.0232484	0	0.00305923	0	0.00317743	0.00676865	0.00278559	0.0119923	0	0	0	0.0130344	0.00341974
ASV_1294	unknown	0.001489	0	0	0.00176772	0.00345471	0	0	0	0	0	0.0070454	0.00303104	0	0.00263971	0.0101056	0	0	0	0	0	0.0241206	0.0376932	0.00361834	0.0446229	0.0737055	0.041607	0	0	0	0.00260335	0.0146065	0.00343442	0	0	0	0.00290605	0.00883744	0.0122369	0.0247893	0.022242	0.00676865	0	0.0239846	0.0492199	0.00258258	0	0	0
ASV_1296	Bacillus	0.00297801	0.00144221	0.00814415	0	0.00345471	0.00427689	0.00280112	0	0.00241575	0	0	0	0.00369276	0.00263971	0.0050528	0.0118892	0	0.00289268	0.00670107	0	0.0040201	0.0329815	0.0289467	0.0490852	0.0184264	0.036984	0	0.00258973	0.020468	0	0.0109549	0.00686884	0	0.00261097	0.00249725	0.00581209	0.0132562	0.0183554	0.0123946	0.00953228	0	0.00557119	0.035977	0.0196879	0.00258258	0.0036539	0	0.00683948
ASV_1297	Chelativorans	0.010423	0.00576884	0.0203604	0.0141418	0.0362744	0.038492	0.00280112	0.00662449	0.019326	0.0322618	0	0.00606208	0.0184638	0.0422353	0.0303168	0.0267507	0.00489404	0.00289268	0.0134021	0.0245089	0.120603	0.0895213	0.101313	0.0847836	0.0921319	0.0693449	0.0102158	0.00258973	0.010234	0.00520671	0.0547745	0.0137377	0.0151782	0.0078329	0.0274698	0.0203423	0.0883744	0.116251	0.0743679	0.0953228	0.010153	0.00557119	0.0839463	0.0984397	0.0258258	0.0255773	0	0.0170987
ASV_1298	unknown	0.001489	0.00144221	0.00203604	0.00176772	0.00690942	0.00855377	0	0	0.00241575	0.00586579	0	0.00303104	0.00738552	0	0.0025264	0.0237784	0	0	0	0.00350128	0.0201005	0.0141349	0.010855	0.0223115	0.0294822	0.0554759	0.00255395	0	0.00682268	0	0.00730327	0.00343442	0	0	0.00499451	0	0.030931	0.0152961	0.0123946	0.0158871	0	0	0.0799488	0.0246099	0	0.0146156	0	0.00341974
ASV_13	Sphingobium	1.26119	0.908593	4.1128	2.55082	5.93519	8.2052	0.708683	1.21891	3.33374	8.83975	0.21371	0.260669	7.14919	13.9957	1.65227	3.74807	0.729213	0.514897	2.72733	4.63219	0.273367	0.0989446	0.0759851	0.0401606	0.151096	0.0739679	1.06755	0.611177	4.01856	1.83797	7.62826	2.69945	4.58685	5.34987	6.14824	4.47531	0.282798	0.146843	0.227235	0.273259	1.40449	0.431767	0.0639591	0.0787518	3.19981	1.7831	2.49283	1.37815
ASV_130	Pedobacter	0.0833842	0	0.12827	0	0.551026	0.00855377	0.277311	0.013249	0.00241575	0	0.00469693	0	1.15583	0.044875	0.0227376	0.0029723	0.00734107	0	1.53789	0.0455166	0	0	0.00361834	0.00446229	0	0.0739679	0.00255395	0.00517947	0.00341134	0.0338436	0.00730327	0.0309098	0	0.00261097	0	0	0	0.00611845	0.0289208	0	0.439962	0.00557119	0	0	0.612071	0.0073078	0.609359	0.0102592
ASV_1300	Paenibacillus	0	0	0.00203604	0.00530316	0.00518206	0.019246	0.00280112	0.00662449	0.0048315	0.00879869	0	0.00303104	0.00738552	0.00527941	0.0025264	0.0059446	0	0.00289268	0.00335053	0.00350128	0.0120603	0.0235582	0.00361834	0.00446229	0.0184264	0.036984	0	0	0	0	0.00730327	0.00343442	0	0	0.00998901	0.00871814	0.0176749	0.0183554	0.0247893	0.0158871	0	0	0.0279821	0.0541419	0.00258258	0.0146156	0	0.00341974
ASV_1301	Gracilibacillus	0	0	0.00203604	0.00176772	0.00172735	0.00427689	0	0	0.00241575	0.00586579	0	0.00303104	0.014771	0.00263971	0.012632	0.0237784	0.00244702	0	0.00335053	0.00700256	0.040201	0.0235582	0.00723668	0.00446229	0.0221117	0.013869	0.00766186	0	0.00682268	0	0.00730327	0	0.00303564	0	0.00249725	0	0.0132562	0.00917768	0.0289208	0.044484	0	0	0.0159898	0.0246099	0.00516516	0.0036539	0	0.013679
ASV_1302	unknown	0	0	0	0.00176772	0.00345471	0.00213844	0	0	0	0.0029329	0	0	0	0.00791912	0.0025264	0.0059446	0	0	0	0	0.0241206	0.0471165	0.032565	0.00446229	0.0221117	0.018492	0.00255395	0	0	0	0	0	0	0	0.00749176	0	0.0265123	0.0489476	0.0330524	0.0381291	0	0.00278559	0.0519667	0.0344539	0	0.0036539	0	0.00341974
ASV_1303	Verrucosispora	0	0	0.00203604	0.0141418	0.0103641	0.00855377	0	0.00331225	0.00724725	0.0234632	0.00234847	0	0.00738552	0.0105588	0.0050528	0.0148615	0	0	0.00335053	0.00350128	0.0160804	0.0188466	0.02171	0.0133869	0.0442233	0.0508529	0	0	0.00341134	0	0.0109549	0	0.00910692	0.00522193	0.00249725	0.00290605	0.0706995	0.0458884	0.0082631	0.0317743	0	0	0.0119923	0.0196879	0	0.0292312	0	0.013679
ASV_1304	unknown	0.001489	0	0	0.00176772	0.00172735	0.00213844	0.00560224	0	0	0.00586579	0	0	0.014771	0.00527941	0.0025264	0.0148615	0	0.0115707	0.0167527	0	0.0160804	0	0.00723668	0	0.0110558	0.00924599	0.0127698	0	0.0579928	0.00781006	0.0146065	0.00343442	0.00607128	0	0.00499451	0	0.0132562	0.00611845	0	0.00317743	0.010153	0.0111424	0.0159898	0.0295319	0.0129129	0.0328851	0.00977581	0.0170987
ASV_1305	unknown	0	0	0	0	0.00172735	0.0149691	0	0	0	0.00879869	0	0	0.00369276	0.00791912	0	0.00891689	0	0	0	0	0.0482412	0.0424048	0.010855	0.0133869	0.0331675	0	0	0	0	0	0.00365163	0	0	0	0	0	0.0662808	0.067303	0.0371839	0.0254194	0	0	0.0199872	0	0.00516516	0	0	0
ASV_1306	Nocardia	0	0	0	0	0.00172735	0	0	0	0.00241575	0.0117316	0	0	0.00369276	0.00527941	0	0.00891689	0	0	0	0	0.0522613	0.0188466	0.0976951	0.0133869	0.0147411	0.0647219	0	0	0	0	0.00365163	0.00686884	0	0	0	0	0.0220936	0.0489476	0.0371839	0.022242	0	0	0.0159898	0.0393759	0.00516516	0	0	0
ASV_1308	Cupriavidus	0.0223351	0.0100955	0.00814415	0.00883861	0.0190009	0.019246	0	0	0.0048315	0.00879869	0.00234847	0.0121242	0.00369276	0.00791912	0.0050528	0.0208061	0.00244702	0.00578536	0	0	0	0	0.00361834	0	0.0110558	0.00462299	0	0	0	0	0.0109549	0	0	0	0	0.00290605	0	0.00611845	0.00413155	0.00317743	0	0	0.0399744	0.0196879	0	0.0036539	0	0.0102592
ASV_131	Pantoea	0.00744502	0.0403819	0	0.00883861	0	0.00427689	0.00560224	0.00993674	0.0144945	0.029329	2.24748	0.0181862	0	0	0.838765	0.00891689	1.50981	0.00867804	0	0	0	0	0	0	0	0.00462299	0.191546	0	0.0170567	0	0	0	0.148746	0.0078329	0.0349615	0.00290605	0.00441872	0	0	0	0	0.0167136	0.0119923	0	0	0	0.00977581	0.0102592
ASV_1310	unknown	0.00446701	0.00144221	0	0.00176772	0.0103641	0.0106922	0	0	0	0.0029329	0	0	0.00369276	0.00527941	0.0025264	0	0	0	0	0.0105038	0.0361809	0.0329815	0.0434201	0.0446229	0.0626497	0.0554759	0	0	0	0	0.00730327	0.00343442	0	0	0	0	0.0132562	0.027533	0.045447	0.0317743	0	0.00557119	0.035977	0.00984397	0.00516516	0.0036539	0	0.00341974
ASV_1311	Clostridium_XlVa	0.001489	0	0.00203604	0	0.00863677	0.00641533	0	0	0.0048315	0.0029329	0	0.00909311	0.00738552	0.00527941	0.0025264	0.0148615	0	0	0	0	0.0120603	0.0235582	0.0361834	0.0356983	0.0331675	0.041607	0.00255395	0	0	0	0.0109549	0.00343442	0	0	0.00249725	0.00290605	0.0132562	0.0428292	0.0082631	0.0127097	0	0.00835678	0.00799488	0.014766	0.00774773	0.0255773	0	0.00341974
ASV_1312	unknown	0	0	0.00610811	0	0.00518206	0.00427689	0	0	0.0048315	0.0146645	0	0	0.00738552	0.00263971	0.0025264	0	0	0	0	0	0.040201	0.0188466	0.0398017	0.0446229	0.0479086	0.0693449	0	0	0	0	0.0109549	0.00343442	0.00303564	0	0.00749176	0	0.0486059	0.027533	0.0371839	0.101678	0	0.00278559	0.0319795	0.0442979	0.00258258	0	0	0.00341974
ASV_1315	unknown	0	0	0	0	0	0.00213844	0	0	0	0	0	0	0	0.00263971	0	0.0059446	0	0	0	0.00350128	0.0241206	0.0612514	0.0470384	0.0446229	0.0221117	0.032361	0	0	0.00341134	0	0	0	0	0	0	0	0.0353497	0.0244738	0.0247893	0.0254194	0	0	0.0119923	0.0196879	0.00774773	0.0109617	0	0.00341974
ASV_1317	unknown	0.00297801	0.00144221	0.0325766	0.0106063	0.0362744	0.019246	0	0	0.00241575	0	0	0	0.00369276	0.00791912	0	0.0118892	0	0.00289268	0	0.00700256	0.0241206	0	0.0180917	0.00892459	0.0184264	0.018492	0	0	0.00682268	0	0.00365163	0.00343442	0.00303564	0	0	0	0.00883744	0.00305923	0.0082631	0.00635486	0	0	0.0119923	0	0.0103303	0	0	0
ASV_1318	Fulvivirga	0.00297801	0.00144221	0.00407208	0.00176772	0.0138188	0.00855377	0	0.00993674	0.009663	0.0175974	0	0	0.00738552	0.0158382	0	0.0029723	0	0	0.00335053	0.0140051	0.0241206	0.0188466	0.010855	0.00892459	0.00368528	0	0.00766186	0	0.010234	0	0.0109549	0.0137377	0.00607128	0.0078329	0.00998901	0	0.0265123	0.00917768	0.0082631	0.00317743	0.00338432	0.0222847	0.00399744	0.00492199	0.00516516	0.0073078	0	0.00683948
ASV_1319	unknown	0	0	0	0.00176772	0.00345471	0.00213844	0	0	0.0048315	0.00586579	0	0	0.00369276	0.0131985	0.0025264	0.0059446	0	0.00289268	0.00335053	0.00700256	0.0321608	0.00942329	0.0253284	0.0356983	0.0294822	0.027738	0	0	0	0	0.00730327	0.0103033	0	0	0.00249725	0	0.0397685	0.0336515	0.0784994	0.0317743	0	0.00278559	0.0279821	0.0442979	0.00258258	0.0036539	0	0.00341974
ASV_132	Bacillus	0.0238241	0.027402	0.0447928	0.0512639	0.126097	0.218121	0	0.0198735	0.0942143	0.190638	0.00939386	0.0363725	0.0738552	0.0791912	0.0682128	0.273451	0.0195762	0.0347122	0.0234537	0.0245089	0.233166	0.711459	0.441437	0.321285	0.515939	0.434562	0.0434172	0.0103589	0.0784608	0.0104134	0.215446	0.0721228	0.0910692	0.0156658	0.0899011	0.116242	0.556758	0.489476	0.140473	0.152517	0.00338432	0.114209	0.423729	0.354383	0.0284084	0.409237	0.00977581	0.143629
ASV_1320	Ureibacillus	0	0	0	0.00176772	0.00345471	0	0	0	0	0	0	0	0.00738552	0	0	0.0118892	0	0	0	0	0.0321608	0.0471165	0.0289467	0.0223115	0.0479086	0.023115	0.00255395	0	0.00341134	0	0.0109549	0	0	0	0	0.00581209	0.0220936	0.0122369	0.0123946	0.022242	0	0	0.0319795	0.0492199	0.00258258	0.0182695	0	0.0102592
ASV_1327	unknown	0	0	0	0.00176772	0.00172735	0.0106922	0	0	0	0.0175974	0	0	0	0.00791912	0	0.00891689	0	0	0	0	0.0281407	0.0188466	0.02171	0.0446229	0.0257969	0.036984	0.00766186	0	0	0	0.0146065	0.00343442	0.00910692	0	0.00749176	0	0.030931	0.0305923	0.0206577	0.0381291	0	0.00557119	0.0199872	0.0196879	0.00258258	0.0073078	0	0.00341974
ASV_1328	unknown	0	0	0	0	0.00172735	0.00213844	0	0.00331225	0.0048315	0.0029329	0	0	0.00369276	0	0	0.0029723	0	0	0	0.00350128	0.0603015	0.0424048	0.0578934	0.00446229	0.0515939	0.018492	0	0	0	0	0.00730327	0.00686884	0	0	0.00249725	0.00581209	0.0220936	0.0336515	0.0247893	0.0349517	0	0	0.0239846	0.0492199	0	0.0073078	0	0
ASV_1330	Niabella	0.00744502	0	0.0264685	0	0.101914	0	0.00280112	0	0	0	0	0	0.0221566	0	0.0025264	0	0	0	0.0201032	0.00350128	0	0	0	0	0	0.00924599	0	0	0.00341134	0.00781006	0	0	0	0	0	0	0	0	0	0	0	0	0	0	0.0154955	0.0146156	0	0.00341974
ASV_1331	unknown	0	0.0995125	0	0.0247481	0	0	0	0.00331225	0.0048315	0.0029329	0	0	0	0	0	0	0	0	0	0	0	0	0	0	0	0	0.0051079	0.0155384	0	0.0130168	0.00365163	0	0.00607128	0.0156658	0.00749176	0.00290605	0	0	0	0	0	0.00278559	0	0	0	0	0	0
ASV_1332	unknown	0	0	0	0	0.00518206	0.00641533	0	0	0	0	0	0	0.00369276	0.00527941	0.0025264	0.0178338	0	0	0	0	0.0040201	0.0282699	0.0144734	0.00446229	0.066335	0.036984	0	0	0	0	0.00365163	0.00343442	0	0	0	0	0.00883744	0.0183554	0.0950256	0.0158871	0	0	0.0519667	0.0689078	0	0	0	0
ASV_1333	unknown	0	0	0	0	0.00172735	0.00213844	0	0	0	0	0	0	0.00369276	0.00263971	0	0	0	0	0	0	0.0080402	0	0.0434201	0.0981705	0.0405381	0.032361	0	0	0	0	0	0	0	0	0	0	0.00883744	0.00917768	0.082631	0.0699034	0	0	0.0119923	0.00984397	0	0	0	0
ASV_1335	unknown	0	0	0	0	0	0.00213844	0	0	0	0.0029329	0	0	0	0.00263971	0.0050528	0.0059446	0	0	0	0.00350128	0.0884422	0.0282699	0.0144734	0.0178492	0.0294822	0.013869	0	0	0	0	0.0146065	0	0	0	0	0	0.0176749	0.0152961	0.0578417	0.0571937	0	0.00278559	0.0239846	0.0196879	0	0.0073078	0	0
ASV_1336	Pedobacter	0	0	0	0	0	0	0.00560224	0	0.00241575	0.0029329	0	0.00303104	0	0	0.0050528	0.0029723	0	0.00289268	0.0100516	0	0	0	0	0.00446229	0	0	0	0.0103589	0.00682268	0.0598771	0	0.0480819	0	0	0	0.00290605	0	0	0	0	0.0372276	0	0	0	0.0697296	0	0.0553962	0
ASV_1338	Hydrogenispora	0.001489	0	0	0	0.00345471	0.00855377	0	0	0	0.0029329	0	0.00303104	0.0184638	0	0.0025264	0.0267507	0	0	0	0.00350128	0.040201	0.0376932	0.010855	0.0312361	0.0294822	0.013869	0	0.00258973	0.00682268	0	0.0255614	0.00686884	0.0151782	0	0	0	0.0176749	0.0122369	0.0413155	0.0158871	0	0.00835678	0.0239846	0.0836738	0.00774773	0.0182695	0	0
ASV_1339	unknown	0	0.00144221	0.00203604	0.00707089	0.00345471	0.00855377	0	0.00331225	0.00241575	0	0	0.00303104	0.00369276	0	0	0.0118892	0.00244702	0	0	0	0.0160804	0.00942329	0.02171	0.00446229	0.0442233	0.036984	0.00255395	0	0.00682268	0	0	0	0	0	0	0	0.00883744	0.0244738	0.0206577	0.0476614	0	0	0.0399744	0.0541419	0.00258258	0.0146156	0.0032586	0.00341974
ASV_134	unknown	0.00446701	0.00144221	0.00610811	0.0106063	0.0414565	0.0555995	0.00560224	0.00331225	0.0434835	0.0498592	0	0.00909311	0.00738552	0.0659927	0.0530544	0.14267	0.0146821	0.00578536	0.0100516	0.0140051	0.510553	0.603091	0.770706	0.307898	0.390639	0.41607	0.0051079	0.0077692	0.0136454	0	0.040168	0.0480819	0.00303564	0.00261097	0.0624313	0.0319665	0.600946	0.587372	0.363576	0.394001	0.00676865	0.0222847	0.927406	0.86627	0.0232432	0.105963	0.0032586	0.0239382
ASV_1340	unknown	0	0	0.00203604	0.00176772	0.00518206	0.00213844	0	0	0	0.0205303	0	0	0	0	0.0025264	0.0029723	0	0	0	0	0.0321608	0.0141349	0.0180917	0.0223115	0.0110558	0.0785909	0	0	0	0	0.00730327	0.00343442	0	0	0.00499451	0	0.0441872	0.0244738	0.0247893	0.0317743	0	0.00278559	0.0119923	0.0393759	0	0.0073078	0	0.00341974
ASV_1341	Parasegetibacter	0	0	0	0.00176772	0	0	0	0	0	0.0029329	0	0	0	0	0	0	0	0	0	0	0.0281407	0.0235582	0.00723668	0.00446229	0.0221117	0.036984	0	0	0	0	0.00730327	0.00686884	0	0	0	0	0.030931	0.0428292	0.0619732	0.0921454	0	0	0.0279821	0.00984397	0	0	0	0
ASV_1342	unknown	0	0	0	0.00176772	0.00345471	0.00427689	0	0	0	0	0	0	0.00738552	0.00527941	0	0.0059446	0	0	0.00335053	0	0.0241206	0.0188466	0.0180917	0.00892459	0.0257969	0.032361	0	0	0	0	0.00365163	0	0	0	0	0	0.030931	0.0244738	0.0537101	0.022242	0	0	0.0639591	0.0442979	0.00258258	0.0036539	0	0
ASV_1344	Enhygromyxa	0	0	0	0	0.00172735	0.00427689	0	0	0	0.00586579	0	0	0.00369276	0	0.0050528	0.0029723	0	0	0	0	0.0241206	0.0471165	0.0144734	0.00446229	0.0626497	0.032361	0	0	0.00341134	0	0.00365163	0	0	0.00261097	0.00499451	0.00581209	0.0176749	0.0367107	0.0289208	0.0476614	0	0	0.0279821	0.00492199	0.00258258	0	0	0
ASV_1346	unknown	0.00446701	0	0.00203604	0	0.00518206	0.00427689	0	0	0.0048315	0.0029329	0.00234847	0	0	0	0	0.0029723	0.00244702	0.00289268	0	0	0.0201005	0.0282699	0.0615117	0.0312361	0.0147411	0.041607	0	0.00258973	0.00682268	0	0.0109549	0	0	0	0	0.00290605	0.00883744	0.0214146	0.0123946	0.0127097	0	0	0.0319795	0.0295319	0	0.0109617	0	0.00341974
ASV_1347	unknown	0.001489	0.00432663	0.00407208	0.0106063	0.00690942	0.00855377	0	0	0	0.00586579	0.00234847	0	0	0.00263971	0.0050528	0.0029723	0.00244702	0	0	0	0.0201005	0.0235582	0.0144734	0.00892459	0.0479086	0.027738	0	0	0.00341134	0	0.00365163	0.00343442	0	0.00261097	0.00249725	0.00290605	0.0662808	0.0367107	0.00413155	0.00953228	0	0	0.0479693	0.0344539	0	0	0	0
ASV_1348	Flavobacterium	0	0.00144221	0	0.00530316	0.00345471	0.0277998	0.00280112	0.013249	0.00241575	0.0117316	0	0	0.0110783	0.110868	0.0050528	0.0029723	0.0122351	0	0.00335053	0.0560204	0	0	0	0	0	0	0	0	0.00341134	0	0.00365163	0.0171721	0	0.00261097	0.00249725	0.00581209	0	0.00611845	0	0.00953228	0.00676865	0	0	0	0.018078	0.0036539	0.00977581	0.00683948
ASV_1349	Actinomadura	0	0.00144221	0	0	0	0.00641533	0	0	0.0048315	0.0117316	0	0	0	0.0158382	0.0025264	0.0029723	0	0	0	0	0.0281407	0.0659631	0.0398017	0.0267738	0.0257969	0.027738	0	0	0	0	0.00365163	0.0103033	0	0	0.00249725	0	0.0132562	0.0458884	0.0247893	0.0285968	0	0.00278559	0.00799488	0.0295319	0.00258258	0	0	0
ASV_135	Sphingosinicella	0.0625382	0.0403819	0.122162	0.111366	0.255648	0.374227	0.0336134	0.013249	0.173934	0.0498592	0.0187877	0.0242483	0.166174	0.17686	0.229902	0.118892	0.0807517	0.0173561	0.0938149	0.0420153	0.100503	0.080098	0.141115	0.0401606	0.0442233	0.027738	0.0715107	0.0725126	0.129631	0.143184	0.186233	0.515163	0.0364277	0.120104	0.0449506	0.0958996	0.0662808	0.100954	0.0537101	0.0413066	0.287668	0.075211	0.0919412	0.0492199	0.779939	0.179041	0.452946	0.13679
ASV_1351	unknown	0.00297801	0.00432663	0.00203604	0.00707089	0.00863677	0.0106922	0	0	0.00241575	0	0	0.00606208	0.00369276	0.0184779	0	0.0445845	0	0	0	0	0	0.0188466	0.00361834	0.0223115	0.0221117	0.036984	0.0051079	0	0.00682268	0	0.00730327	0	0	0	0	0	0.00441872	0.00611845	0.0165262	0.0158871	0	0	0.0239846	0.0541419	0.00258258	0.0073078	0	0
ASV_1352	unknown	0.00595601	0	0.00610811	0.00530316	0.00518206	0.00855377	0.00280112	0	0	0	0	0	0.00738552	0	0.0025264	0.0356676	0	0	0	0	0.0040201	0.00471165	0	0.0223115	0.0331675	0.041607	0	0	0	0	0.00365163	0	0	0	0	0	0.0265123	0.00611845	0.0082631	0.022242	0	0	0.0639591	0.0738298	0.00258258	0	0	0
ASV_1353	unknown	0.00297801	0.00144221	0.00203604	0.00176772	0.00172735	0.00427689	0	0.00662449	0.00724725	0.00879869	0.00234847	0	0.00738552	0.00791912	0	0.0118892	0	0.00578536	0	0	0.0201005	0.0235582	0.032565	0.0223115	0.0294822	0.032361	0.0051079	0	0.0136454	0	0.00365163	0	0.00303564	0	0.00499451	0	0.0706995	0.027533	0.0082631	0.0254194	0	0.00835678	0.0159898	0.00984397	0	0.0146156	0	0.00683948
ASV_1354	unknown	0.001489	0	0	0	0.0120915	0.0128307	0	0.00331225	0.0048315	0	0	0	0	0.0131985	0.0025264	0.00891689	0	0.00289268	0.00335053	0	0.0361809	0.00942329	0.0506567	0	0.0294822	0.018492	0	0	0.00682268	0	0	0.00343442	0	0	0.00749176	0	0.0132562	0.0183554	0.0082631	0.0127097	0	0	0.0279821	0.0246099	0.00258258	0.0438468	0	0.0102592
ASV_1356	Povalibacter	0	0.00288442	0	0.00353544	0.00690942	0.0149691	0	0	0	0.0117316	0	0	0.00369276	0.0158382	0	0.0029723	0	0.00289268	0	0	0.0241206	0.0376932	0.0144734	0.0312361	0.0257969	0.032361	0	0	0	0	0.0109549	0.00343442	0.00607128	0	0	0	0.030931	0.0152961	0.0082631	0.0285968	0	0.00278559	0.0319795	0.0295319	0	0.0073078	0	0
ASV_1357	Comamonas	0	0.00144221	0	0.00353544	0	0.00427689	0.0560224	0.013249	0	0	0.0070454	0.00303104	0.00738552	0.00263971	0.0025264	0	0.00244702	0.0115707	0.0469075	0.00700256	0	0	0.00361834	0	0	0	0.00255395	0	0	0	0	0	0	0	0	0	0	0	0	0	0	0.075211	0.00399744	0	0	0.0219234	0	0.0410369
ASV_1358	Planifilum	0	0.00288442	0	0	0.00172735	0.00213844	0.00560224	0.00662449	0	0	0	0	0.00738552	0	0.0025264	0.0059446	0	0.00578536	0	0.00350128	0.0281407	0.0188466	0.0398017	0.0178492	0.0294822	0.036984	0.00255395	0	0.00682268	0	0	0	0	0	0.00499451	0.00290605	0.0486059	0.027533	0.0289208	0.0158871	0	0	0.0119923	0.014766	0	0.0036539	0	0.0170987
ASV_1359	Ilumatobacter	0	0.00288442	0.00814415	0	0.00518206	0.00855377	0.00280112	0.00331225	0.00724725	0.00879869	0	0.00303104	0.014771	0.0184779	0.0050528	0.0059446	0	0	0.0100516	0	0.0241206	0.0376932	0.0144734	0.0356983	0.0221117	0.018492	0.00255395	0	0.00682268	0	0.00365163	0.00686884	0	0.00522193	0.00249725	0.00290605	0.0220936	0.0458884	0.0330524	0.0317743	0	0	0.0239846	0.00984397	0.00516516	0.0036539	0	0
ASV_136	unknown	0.132521	0.0432663	0.124198	0.0972247	0.373109	0.459765	0.32493	0.178861	0.357531	0.835875	0.0563632	0.078807	0.860414	1.4096	0.530544	0.781714	0.0685166	0.112815	0.459023	0.857813	0.651256	0.574821	0.274994	1.04864	0.475401	0.263511	0.293705	0.0906407	0.631098	0.137978	1.08088	0.484253	0.336956	0.0678851	0.586854	0.450437	0.733507	0.370166	0.648653	0.559227	0.886693	0.49305	0.579629	0.59556	1.65027	1.37387	0.915667	0.748923
ASV_1360	unknown	0	0	0	0.00176772	0.00518206	0.019246	0	0	0	0	0.00234847	0	0.00369276	0.0554338	0.0176848	0.0416122	0	0.00578536	0	0.00350128	0.0040201	0.0282699	0.00361834	0.00892459	0.0184264	0.00462299	0	0	0	0.00260335	0.00730327	0.0171721	0	0.00261097	0	0	0.0176749	0.00917768	0.0289208	0	0	0	0.035977	0.0196879	0.0206606	0	0	0
ASV_1361	unknown	0	0	0	0.00176772	0.00172735	0	0	0	0	0	0	0.00606208	0	0.00263971	0.012632	0.00891689	0	0	0	0	0	0.0471165	0.0180917	0	0.0221117	0.036984	0	0	0	0	0.00365163	0	0.00303564	0	0	0	0.0132562	0.0214146	0.0743679	0.0127097	0	0	0.0479693	0.108284	0	0.0073078	0	0.00341974
ASV_1362	unknown	0	0	0	0	0.00345471	0	0	0	0	0.00586579	0	0	0	0.00791912	0.0025264	0.0059446	0	0	0	0.00700256	0.0562814	0.0141349	0.0180917	0.00892459	0.0184264	0.023115	0.00255395	0	0	0	0.0146065	0	0.00303564	0	0.00998901	0.00581209	0.030931	0.0183554	0.0123946	0.0413066	0	0	0.0319795	0.0344539	0.00258258	0.0109617	0	0.00341974
ASV_1363	Demequina	0.001489	0	0	0	0.00518206	0	0	0	0.00241575	0.0029329	0	0	0.00369276	0.0105588	0.0101056	0.00891689	0	0.00289268	0.00335053	0	0.0321608	0.00471165	0.032565	0.0624721	0.0589644	0.032361	0	0	0	0	0.0109549	0.00343442	0	0	0	0	0.0397685	0.0458884	0.0165262	0.0254194	0	0.00278559	0.00399744	0.0196879	0.00258258	0	0	0.00341974
ASV_1366	unknown	0.001489	0	0	0.00176772	0.00690942	0.00213844	0	0	0.00241575	0	0	0.00606208	0.00369276	0.00263971	0.0025264	0.0059446	0	0.00289268	0	0	0.0120603	0.0329815	0.02171	0.0178492	0.0405381	0.036984	0	0	0.00341134	0	0.00730327	0.00343442	0	0	0.00499451	0.00290605	0.0353497	0.0152961	0.0206577	0.0413066	0	0	0.0479693	0.014766	0	0.0036539	0	0
ASV_1367	unknown	0.001489	0	0	0.00176772	0	0.00427689	0	0	0	0.0029329	0	0	0	0.00527941	0.0025264	0.0059446	0	0	0.00335053	0	0.0241206	0.0188466	0.02171	0.00446229	0.0479086	0.0508529	0	0	0	0	0	0	0	0	0	0	0.0265123	0.027533	0.00413155	0.0349517	0	0	0.0439719	0.0787518	0.00258258	0.0073078	0	0
ASV_1368	Labilithrix	0	0.00288442	0.00407208	0	0.00345471	0.0106922	0.00840336	0	0.00241575	0.0029329	0.00234847	0	0	0.0131985	0.0025264	0.0118892	0	0	0.00335053	0.00350128	0.0321608	0.0188466	0.010855	0.0133869	0.0110558	0.027738	0	0	0.00341134	0	0.0146065	0	0.00303564	0	0	0.00290605	0.0220936	0.0428292	0.0165262	0.022242	0.00338432	0	0.0559642	0.0196879	0	0.0036539	0	0.0102592
ASV_1369	unknown	0	0	0.00814415	0	0.00690942	0.00855377	0	0	0.0048315	0.0029329	0.00234847	0	0.00738552	0.00263971	0.0050528	0.0148615	0.00489404	0	0	0	0.0120603	0.0188466	0.0289467	0.0133869	0.0368528	0.041607	0	0.00258973	0	0	0.00365163	0	0	0	0.00249725	0.00290605	0.030931	0.0214146	0.0330524	0.022242	0	0.00278559	0.0319795	0.0442979	0	0	0	0.00341974
ASV_137	Kluyvera	0.0580711	0.12403	0.00610811	0.0830829	0.00690942	0.0213844	0.229692	0.529959	0.9663	0.0469263	0.00939386	0	0.0332349	0.0395956	0.0075792	0	0.00244702	0	0.0469075	0.728266	0	0	0	0	0	0.00462299	0	0.119128	0	0.00260335	0	0	0.0121426	0.684073	0.00499451	0.851472	0	0	0.0165262	0.00317743	0.0203059	1.0641	0	0	0	0.0511546	0.0130344	0.153888
ASV_1370	Jiangella	0	0	0	0.00176772	0.00345471	0.00427689	0	0	0.00241575	0.0029329	0	0	0	0.00263971	0.0025264	0.0148615	0	0	0	0.00350128	0.0321608	0.0188466	0.0253284	0.00446229	0.0257969	0.00924599	0	0	0	0	0.00730327	0	0.00303564	0	0.00249725	0	0.0397685	0.0489476	0.0165262	0.0285968	0	0	0.0559642	0.0344539	0	0.0036539	0	0
ASV_1371	unknown	0	0.00144221	0	0	0.00172735	0.00213844	0	0	0.00241575	0.00879869	0	0.00303104	0.00369276	0	0	0.0059446	0	0	0	0	0.0321608	0.0329815	0.032565	0.0312361	0.0331675	0.041607	0	0	0.00341134	0	0.0109549	0	0	0.00261097	0.00249725	0	0.0220936	0.0458884	0.0247893	0.0317743	0	0	0.0439719	0.00984397	0.00516516	0.0036539	0	0.00341974
ASV_1372	unknown	0	0	0	0	0	0.0149691	0	0	0	0.0029329	0	0	0.00738552	0.0105588	0.0025264	0.00891689	0	0	0	0	0.0603015	0.00942329	0.00361834	0.0401606	0.0184264	0.027738	0	0	0.00341134	0	0.00365163	0	0	0	0	0	0.0353497	0.00917768	0.0619732	0.0254194	0	0	0.00799488	0.014766	0.00516516	0.0036539	0	0
ASV_1374	Algoriphagus	0.001489	0	0.00203604	0	0.0120915	0	0	0.00331225	0.0169103	0.00879869	0	0	0.00369276	0.0290368	0.0075792	0.0118892	0	0	0	0.00350128	0.0160804	0	0.00361834	0.0133869	0	0	0	0	0.00682268	0	0.00730327	0.0137377	0	0	0.00249725	0.00581209	0.0132562	0.00305923	0.0537101	0.00953228	0.00338432	0.00278559	0	0	0.0464864	0.0109617	0.0032586	0
ASV_1378	unknown	0.001489	0.00144221	0	0.00176772	0.00863677	0.00427689	0	0	0.0120788	0.0234632	0	0	0.00738552	0.0158382	0.0025264	0.0029723	0	0	0.00335053	0	0.0160804	0.0188466	0.00723668	0	0	0	0.00255395	0.00258973	0.010234	0.00260335	0.0146065	0.00686884	0	0	0.039956	0.00871814	0.0132562	0.00305923	0	0	0.00338432	0.00278559	0.00799488	0.00492199	0.0206606	0.0255773	0.0032586	0.013679
ASV_1379	unknown	0	0.0144221	0	0.0265158	0	0	0	0	0	0.0674566	0	0	0	0	0.0025264	0	0	0	0	0	0	0	0	0	0	0	0	0	0	0	0	0	0.0394633	0	0.104885	0.00290605	0	0	0	0	0	0	0	0	0	0	0	0
ASV_1380	unknown	0	0	0.00203604	0	0	0.00855377	0	0	0	0.0146645	0	0.00303104	0.00369276	0	0.0025264	0.0029723	0	0	0	0	0.0241206	0.0424048	0.0470384	0	0.0294822	0.0508529	0	0	0.00341134	0	0	0.00343442	0.00607128	0	0	0	0.0353497	0.0305923	0.0165262	0.044484	0	0	0.0279821	0.00492199	0	0	0	0
ASV_1381	Sphingobacterium	0.001489	0	0.00203604	0	0	0	0.00280112	0	0.00724725	0.0029329	0	0	0.0110783	0	0.0075792	0	0.00978809	0	0	0	0	0.00471165	0	0	0	0	0	0.0569742	0	0.0494637	0	0.0721228	0.0121426	0.00522193	0.00249725	0	0	0.00305923	0	0	0.0135373	0.0111424	0	0	0.00516516	0	0.0228102	0.00683948
ASV_1383	unknown	0	0	0	0	0.00345471	0.00213844	0	0	0.00724725	0.0029329	0	0	0.00369276	0.0131985	0.0050528	0.00891689	0	0	0	0	0.0361809	0.0376932	0.02171	0.00892459	0.0147411	0.013869	0.00255395	0	0	0	0	0	0	0	0.00998901	0.00581209	0.030931	0.0428292	0	0.00317743	0	0	0.0519667	0.0295319	0	0.0146156	0	0
ASV_1384	unknown	0	0	0	0	0.00345471	0.00213844	0	0	0	0.0029329	0	0.00303104	0	0.0105588	0.0025264	0.0208061	0	0	0	0	0.0884422	0.0329815	0.010855	0.0535475	0.0405381	0.023115	0	0	0.00341134	0	0.0109549	0	0.00303564	0	0	0	0.0265123	0.00305923	0.0247893	0.022242	0	0	0.0319795	0.0393759	0.00774773	0.0036539	0	0
ASV_1385	Phycisphaera	0	0	0	0	0	0.00427689	0	0	0	0.00586579	0	0	0.00369276	0.00527941	0.0050528	0	0	0	0	0	0.0281407	0.00471165	0.0253284	0.00446229	0.0221117	0.032361	0	0	0.00341134	0	0.00365163	0	0.00303564	0	0	0.00290605	0.0132562	0.0397699	0.0289208	0.0730808	0	0.00557119	0.0279821	0.0196879	0	0.0073078	0	0
ASV_1387	unknown	0.010423	0.00432663	0.00610811	0.0159095	0.0224556	0.0106922	0	0.00331225	0.0120788	0	0	0.00303104	0.00369276	0	0	0	0.00244702	0	0.00670107	0.00350128	0	0	0	0	0	0.00462299	0	0.0103589	0.00341134	0.00520671	0	0.00686884	0	0.0104439	0	0.00871814	0	0	0.0867625	0	0.00338432	0	0	0	0.0335735	0	0.016293	0
ASV_1388	unknown	0.013401	0.00144221	0.0203604	0.00176772	0.0276377	0.00213844	0	0	0.019326	0.0029329	0.00234847	0.00303104	0.0110783	0	0	0.0029723	0	0	0	0	0.0040201	0.00471165	0.00723668	0.00892459	0.0184264	0.00924599	0.0051079	0	0.00341134	0.00260335	0.00365163	0.0206065	0	0.00522193	0.00499451	0.00581209	0.0176749	0.00917768	0.0206577	0.00635486	0.00676865	0	0.0279821	0.0246099	0.00516516	0.0036539	0.0032586	0.0102592
ASV_1389	Brevibacillus	0	0.00288442	0.00203604	0.00530316	0.00518206	0.00855377	0.00280112	0.00331225	0	0.00586579	0	0	0.00369276	0	0	0.0059446	0.00244702	0	0.00335053	0	0.0201005	0.00942329	0.0289467	0.0267738	0.0331675	0.032361	0	0	0.010234	0	0.00365163	0	0	0	0.00249725	0	0	0.0122369	0.0247893	0.0190646	0	0.0167136	0.0399744	0.0344539	0	0.0073078	0	0.00683948
ASV_139	Achromobacter	0.0506261	0.0519196	0.0203604	0.0371221	0.0224556	0.0149691	0.047619	0.026498	0.21017	0.129047	0.147953	0.0333414	0.0332349	0.0131985	0.0581072	0.0445845	0.141927	0.0202488	0.0536085	0.0350128	0.0120603	0.0376932	0.00723668	0	0.00737055	0.00462299	0.135359	0.691459	0.0955175	0.39571	0.0620778	0.219803	0.361241	0.725849	0.279692	0.212141	0.0265123	0.0397699	0.0165262	0.0127097	0.104914	0.0919246	0.0279821	0.00492199	0.0154955	0.0292312	0.0749479	0.0581356
ASV_1390	Lysobacter	0.001489	0.00432663	0.00610811	0	0.0172735	0.0299382	0.00280112	0.00331225	0	0	0	0	0.0184638	0.0184779	0	0.0416122	0	0.00867804	0.00335053	0.0105038	0	0	0	0	0	0.013869	0	0	0.0136454	0	0.00365163	0.00686884	0.00303564	0	0	0	0.00441872	0	0.0082631	0	0	0.0167136	0	0.00984397	0.00516516	0.0146156	0	0.0307776
ASV_1391	unknown	0	0	0	0.00176772	0	0.00213844	0	0	0.00241575	0.0029329	0	0	0.00369276	0	0	0.0029723	0	0	0	0	0.0482412	0.0376932	0.0253284	0.0535475	0.0221117	0.0462299	0	0	0	0	0	0.00343442	0	0	0.00249725	0.00290605	0.0353497	0.00917768	0.0165262	0.0254194	0	0.00278559	0.0279821	0.00984397	0.00516516	0.0073078	0	0
ASV_1393	unknown	0	0	0	0	0.00172735	0	0	0	0	0	0	0	0.00369276	0	0	0	0	0	0	0	0.124623	0.0471165	0.010855	0.0267738	0.0221117	0.00924599	0.00255395	0	0	0	0.040168	0	0	0	0	0	0.0265123	0.00611845	0.0206577	0.00317743	0	0	0.0119923	0.0246099	0	0.0036539	0	0
ASV_1394	Glycomyces	0	0	0	0	0.00172735	0.0149691	0	0	0.0048315	0.0175974	0	0	0.00369276	0.00791912	0.0025264	0.0029723	0	0	0	0	0.0040201	0.00471165	0.00361834	0.0133869	0.0110558	0.00462299	0	0	0	0	0.0146065	0	0	0	0	0	0.030931	0	0.0123946	0.146162	0	0	0.0119923	0.0196879	0.00258258	0	0	0.00341974
ASV_1395	Terrisporobacter	0	0	0	0	0.00690942	0.00427689	0	0	0.00724725	0.0029329	0	0	0.0110783	0	0.0050528	0.00891689	0	0	0.00335053	0.0105038	0.0120603	0.0235582	0.0180917	0.00446229	0.0405381	0.032361	0	0	0.00682268	0.00260335	0.00365163	0.00686884	0.00303564	0	0.00749176	0	0.0353497	0.00611845	0.0289208	0.022242	0	0.00278559	0.0279821	0.0246099	0.00258258	0	0	0
ASV_1397	unknown	0.00297801	0	0	0	0.00172735	0.00213844	0	0	0	0.0029329	0	0	0	0.00263971	0.0025264	0	0	0	0	0	0.0361809	0.0282699	0.0398017	0.00892459	0.0257969	0.027738	0	0	0	0.00260335	0	0	0	0	0	0	0.0441872	0.0520069	0.0330524	0.0413066	0	0	0.0159898	0.00984397	0.00516516	0	0	0.00341974
ASV_1398	unknown	0.00744502	0.00288442	0.0142523	0.00353544	0.0310924	0.00641533	0	0	0.0048315	0.0029329	0.00939386	0	0.00369276	0.00263971	0.050528	0.0505291	0.00244702	0.00867804	0	0	0.0040201	0	0	0	0	0	0.0051079	0	0.00682268	0	0.0182582	0	0	0	0.00249725	0	0	0	0	0	0	0	0.0119923	0.00492199	0	0.0073078	0	0
ASV_1399	Chitinophaga	0.00446701	0	0.00407208	0	0.0155462	0	0	0	0	0.0029329	0.0187877	0.00303104	0.0110783	0	0.0682128	0.0059446	0.0342583	0	0.00335053	0	0.0120603	0	0	0	0	0	0.00255395	0	0.0238794	0.00781006	0.0146065	0.00686884	0.00303564	0	0.00249725	0	0	0	0	0	0	0	0.00399744	0.00492199	0.00516516	0.0036539	0	0.00341974
ASV_14	Neorhizobium	5.30681	0.819176	2.84027	0.413647	2.52366	0.491842	10.8768	0.467027	1.7031	1.3286	2.35786	0.739573	3.22378	0.369559	1.45773	0.710379	2.93153	0.390512	7.60571	0.40965	0.0964824	0.197889	0.0687484	0.075859	0.066335	0.115575	5.07726	13.9742	3.96739	15.7503	2.35896	6.39832	3.3817	3.03394	1.56328	1.61576	0.0883744	0.177435	0.115683	0.0285968	7.13077	2.76331	0.107931	0.0689078	3.50972	0.862321	5.44187	1.77826
ASV_140	Micromonospora	0.0342471	0.054804	0.0468289	0.196217	0.0967318	0.183906	0.047619	0.0563082	0.067641	0.24343	0.00469693	0.0424345	0.0812408	0.345802	0.0682128	0.300202	0.0146821	0.101244	0.0670107	0.203074	0.249246	0.268564	0.278612	0.37037	0.287452	0.67958	0.191546	0.0181281	0.416183	0.0182235	0.262918	0.0927293	0.0424989	0.0104439	0.134852	0.0581209	0.300473	0.293686	0.218972	0.441662	0.0406119	0.100281	0.20387	0.260865	0.0929728	0.193657	0.0195516	0.119691
ASV_1401	unknown	0	0	0	0.00176772	0.00172735	0.00427689	0	0	0	0.0029329	0	0	0	0	0.0025264	0.0118892	0	0	0	0.00350128	0.0080402	0.0235582	0.0253284	0.00446229	0.0626497	0.018492	0	0	0	0	0	0	0	0	0	0	0.030931	0.0122369	0.0123946	0.0540163	0	0	0.0639591	0.0639858	0	0	0	0
ASV_1405	unknown	0.001489	0	0.00407208	0.00176772	0.00172735	0.00213844	0	0	0	0	0	0.00606208	0	0.00263971	0	0.0118892	0	0	0	0	0.0120603	0.0329815	0.0470384	0.0223115	0.0257969	0.013869	0	0	0	0	0.00730327	0	0	0	0	0	0.0353497	0.0397699	0.0165262	0.0190646	0.00338432	0.00835678	0.0239846	0.00492199	0.00258258	0.0036539	0	0.00683948
ASV_1406	Aquihabitans	0.00744502	0	0.00814415	0	0.0172735	0.00213844	0	0	0.00724725	0.0029329	0.00234847	0	0	0.00791912	0.0025264	0.0059446	0.00244702	0	0	0.00700256	0.0482412	0.00942329	0.00723668	0	0	0.018492	0.00255395	0	0.010234	0.00260335	0.0109549	0.00686884	0	0.0130548	0.00249725	0.00871814	0.0132562	0.0122369	0.00413155	0.00317743	0.00338432	0.00557119	0.035977	0.0393759	0.00258258	0.0109617	0	0
ASV_1408	Steroidobacter	0.001489	0	0.00203604	0	0.00518206	0.00641533	0.00280112	0	0	0	0	0	0.00369276	0	0	0.0029723	0	0	0	0.00350128	0.0201005	0.0329815	0.0253284	0.0401606	0.0257969	0.013869	0.00255395	0	0	0	0.00365163	0.00686884	0	0	0.00249725	0	0.0176749	0.0489476	0.0165262	0.00953228	0.00338432	0.00835678	0.0319795	0.0196879	0.00258258	0.0073078	0	0.00341974
ASV_1409	Herminiimonas	0.00446701	0.00865326	0	0.00176772	0.00690942	0.00213844	0.0168067	0	0.00724725	0.00879869	0	0	0.014771	0.00527941	0	0	0	0	0.00670107	0.0210077	0	0.00942329	0	0	0	0	0	0.0103589	0.00341134	0.00260335	0	0.0103033	0.0121426	0.0078329	0.00249725	0.00290605	0	0.00611845	0.0330524	0.00317743	0.0372276	0.00278559	0	0	0.0413212	0	0.0293274	0.00341974
ASV_1410	Flavobacterium	0.001489	0.00288442	0	0.00707089	0.0138188	0.0491842	0	0	0	0.0117316	0	0	0.00738552	0.0211177	0.0050528	0	0	0	0	0	0.0040201	0.0141349	0.0180917	0	0.00368528	0.00462299	0	0.00258973	0	0	0.0292131	0.0206065	0.00303564	0	0.00749176	0	0.0132562	0	0.0123946	0	0	0.00835678	0	0	0.00516516	0.0219234	0	0.00683948
ASV_1411	Labilithrix	0	0.00144221	0.00407208	0.00353544	0.00863677	0.0128307	0	0	0.00241575	0	0	0	0.00738552	0.0237574	0	0	0	0	0	0.00350128	0.0281407	0.00942329	0	0.0401606	0.00737055	0	0	0	0.020468	0.00260335	0.0328647	0.0137377	0.00303564	0.0078329	0.00499451	0	0.0132562	0.0152961	0.0165262	0.022242	0	0	0.00399744	0	0.00516516	0.0073078	0	0
ASV_1413	unknown	0	0	0	0	0.00518206	0.00641533	0.00280112	0	0	0.0029329	0	0	0.00738552	0.00527941	0.0050528	0.0029723	0.00244702	0	0	0	0.0080402	0.0235582	0.0253284	0.0490852	0.0294822	0.018492	0	0	0.00341134	0	0	0.0103033	0	0	0.00249725	0.00290605	0.0353497	0.0336515	0.0247893	0.0317743	0	0	0.0159898	0.0246099	0.00516516	0	0	0.00341974
ASV_1414	unknown	0	0	0	0.00176772	0	0.00427689	0	0	0	0.00586579	0	0	0.00738552	0.00263971	0	0	0	0	0	0	0.0281407	0.00942329	0.0180917	0.0312361	0.0368528	0.0878369	0	0	0	0	0	0.00686884	0	0	0	0	0.0486059	0.0152961	0.0165262	0.0540163	0	0	0.0159898	0.014766	0.00516516	0.0073078	0	0
ASV_1415	unknown	0	0	0	0	0	0.00855377	0	0	0	0.0029329	0	0.00303104	0.00738552	0.00791912	0.0025264	0.00891689	0	0	0	0	0.0321608	0.00942329	0.0180917	0.0133869	0.0294822	0.018492	0.00255395	0	0.00341134	0	0.0109549	0	0	0	0.00249725	0.00581209	0.0176749	0.0183554	0.0330524	0.0381291	0	0.00278559	0.0159898	0.0196879	0	0.0073078	0	0.00683948
ASV_1418	unknown	0.001489	0.00144221	0.00610811	0	0.0103641	0.00213844	0.00840336	0	0.0048315	0.0029329	0.00469693	0.00303104	0.014771	0.0131985	0.0151584	0.029723	0.00244702	0.0115707	0.0134021	0.00350128	0.0040201	0	0	0	0	0.00462299	0.00255395	0	0.010234	0	0.0182582	0.00686884	0.00910692	0	0.0249725	0.00290605	0	0.00305923	0.00413155	0	0.00676865	0.00278559	0.00399744	0	0.018078	0.0036539	0.0032586	0.00683948
ASV_142	Ilumatobacter	0.010423	0.00865326	0.0244325	0.0159095	0.11746	0.0705686	0.0140056	0.00993674	0.0458993	0.0967855	0	0.00909311	0.0664697	0.0818309	0.0454752	0.133753	0.00489404	0.00289268	0.0100516	0.0210077	0.522613	0.560686	0.502949	0.629183	0.442233	0.360594	0.0255395	0.00258973	0.0272907	0.00260335	0.146065	0.0686884	0.0303564	0.00522193	0.0599341	0.0552149	0.561177	0.562898	0.392497	0.349517	0.00676865	0.0417839	0.34378	0.275631	0.0748948	0.175387	0.016293	0.0512961
ASV_1420	Methylocystis	0.00297801	0	0.00203604	0.00176772	0.00345471	0	0.00280112	0	0.00241575	0	0.00234847	0.00303104	0.00738552	0.00263971	0.0025264	0.0059446	0	0	0	0	0.0080402	0.0424048	0.02171	0.0356983	0.0147411	0.027738	0	0	0	0.00260335	0.0109549	0.00686884	0.00303564	0.00261097	0	0.00290605	0.0353497	0.0244738	0.0371839	0.0349517	0	0.00278559	0.0279821	0.0196879	0.00258258	0.0109617	0.0032586	0
ASV_1421	unknown	0.001489	0	0	0	0.00518206	0.00641533	0	0	0	0.0029329	0	0	0	0.00527941	0	0	0	0.00289268	0	0	0.0482412	0.0471165	0.0470384	0.00892459	0.0368528	0	0.00255395	0	0	0	0.00730327	0.0137377	0	0	0.00499451	0	0.0353497	0.0244738	0.0371839	0.0254194	0	0	0.0119923	0.00492199	0	0.0182695	0	0
ASV_1422	unknown	0.001489	0.00144221	0	0	0.00690942	0.00213844	0.00280112	0	0.00241575	0.00586579	0	0	0.00369276	0.00527941	0.0025264	0.0059446	0	0.00289268	0	0	0.040201	0.0471165	0.0253284	0.0133869	0.0147411	0.018492	0	0	0.00341134	0	0.00730327	0.00686884	0	0	0.00749176	0	0.00441872	0.0183554	0.0082631	0.022242	0	0.00278559	0.0199872	0.0246099	0.00258258	0.0036539	0	0.00341974
ASV_1424	Sporacetigenium	0	0	0.00610811	0.00176772	0.0190009	0.00855377	0	0	0.00241575	0	0	0	0	0	0.0075792	0.0267507	0.00244702	0	0.00335053	0	0.0160804	0.0141349	0.0180917	0.0267738	0.0257969	0.00462299	0.0051079	0	0.00682268	0	0.00730327	0	0	0	0.00249725	0.00581209	0.00441872	0.0244738	0.0123946	0.00953228	0	0	0.0279821	0.0246099	0.00774773	0.0109617	0	0.00683948
ASV_1425	Nocardioides	0	0	0	0.00176772	0.00345471	0.00213844	0	0	0	0	0	0	0	0.00263971	0.0025264	0.0059446	0	0	0	0	0.0361809	0.0329815	0.0615117	0.0312361	0.0331675	0.023115	0	0	0	0	0	0	0	0	0	0	0.00883744	0.0336515	0.0082631	0.0127097	0	0	0.0279821	0.0393759	0.00516516	0.0109617	0	0.00341974
ASV_1427	unknown	0	0	0	0	0.00345471	0.00855377	0	0	0	0	0	0	0.00738552	0.00263971	0.0050528	0	0	0	0	0.00700256	0.0201005	0.0282699	0.032565	0.0223115	0.0331675	0.013869	0	0	0.00341134	0	0.00365163	0.00686884	0.00303564	0	0	0.00290605	0.0176749	0.0428292	0.0289208	0.0254194	0	0	0.035977	0.00492199	0.00516516	0	0	0
ASV_1429	Niastella	0.011912	0	0.0407208	0	0.0397292	0.00855377	0	0	0	0	0	0	0.00369276	0	0.0025264	0.00891689	0.00489404	0.00289268	0.0134021	0	0.0080402	0.00471165	0	0	0	0.018492	0.00255395	0	0.00341134	0.00260335	0.00365163	0.00343442	0	0	0	0	0.00441872	0	0	0	0	0	0.0159898	0.0246099	0.00258258	0.0109617	0	0.00683948
ASV_143	unknown	0.0789172	0.0706683	0.146595	0.0919215	0.286741	0.32932	0.0532213	0.0695572	0.270564	0.55725	0.03053	0.0515276	0.269572	0.527941	0.394119	0.377482	0.0856458	0.0809951	0.107217	0.161059	0.0321608	0.0989446	0.0434201	0.102633	0.0479086	0.0693449	0.0306474	0.0440255	0.143276	0.0338436	0.310389	0.261016	0.157853	0.167102	0.412047	0.313853	0.0486059	0.0305923	0.0537101	0.022242	0.179369	0.0919246	0.131916	0.0689078	0.346065	0.28135	0.175965	0.167567
ASV_1430	unknown	0.001489	0	0	0.00353544	0	0.0106922	0	0	0.00241575	0.0029329	0	0	0.00369276	0.0131985	0.0025264	0.00891689	0	0	0	0.00350128	0.0201005	0	0.0144734	0.0446229	0.0184264	0	0.00255395	0	0.00341134	0	0.0219098	0.00686884	0	0	0.00749176	0.00581209	0.0353497	0.0152961	0.0165262	0.0190646	0	0	0.0159898	0.0196879	0.00774773	0.0109617	0.0032586	0.00683948
ASV_1431	Curvibacter	0.00744502	0.0144221	0.0122162	0.00530316	0.00690942	0.00855377	0.00280112	0.00662449	0	0	0.00469693	0.00303104	0	0.0131985	0.0075792	0.0148615	0	0.0115707	0	0.00350128	0	0	0.00361834	0	0.00368528	0.00462299	0.00255395	0.0181281	0	0.0312402	0	0.0309098	0.00303564	0.00522193	0	0	0.00441872	0	0.00413155	0	0	0	0.00399744	0	0	0	0.0032586	0
ASV_1432	Methyloceanibacter	0.001489	0.00144221	0	0.00176772	0.00172735	0.00641533	0	0.00662449	0.0048315	0.00879869	0	0.00303104	0.0110783	0.00263971	0.0025264	0.00891689	0	0	0	0.00350128	0.0281407	0.0282699	0.0289467	0.00892459	0.0184264	0.023115	0.00255395	0	0	0	0	0	0	0	0.00249725	0.00290605	0.0441872	0.0183554	0.0330524	0.0381291	0	0	0.0199872	0.00984397	0	0.0073078	0.0032586	0
ASV_1433	unknown	0.001489	0.00144221	0.00203604	0.00176772	0.00518206	0.00213844	0	0.00331225	0.00241575	0.0029329	0	0.00303104	0.00738552	0	0	0.0029723	0.00244702	0	0	0.00350128	0.0241206	0.00942329	0.00361834	0.0490852	0.0110558	0.032361	0.00766186	0	0.0136454	0	0.0109549	0	0.0121426	0	0	0	0.0397685	0.0122369	0.0289208	0.00635486	0.00676865	0.00557119	0.00399744	0.00984397	0.00774773	0.0073078	0.0032586	0.013679
ASV_1434	Labilithrix	0	0.00144221	0	0.00353544	0	0.00213844	0	0	0.0048315	0	0	0	0.00369276	0.00263971	0.0025264	0.00891689	0	0.00289268	0	0	0.0120603	0.0329815	0.0506567	0.0356983	0.0184264	0.00924599	0.0051079	0	0	0	0.0219098	0	0	0	0.00749176	0	0.0486059	0.0367107	0.0206577	0.0254194	0	0	0.0119923	0.0590638	0.00258258	0.0073078	0	0.00341974
ASV_1435	Herpetosiphon	0	0.00432663	0.00203604	0.00707089	0.00345471	0.00641533	0.00280112	0.00662449	0	0.0029329	0	0	0.00369276	0.0158382	0.0050528	0.0059446	0.00244702	0	0.00335053	0.00350128	0.0160804	0.0141349	0.0144734	0.0312361	0	0.00924599	0.0127698	0	0.0409361	0	0.0474712	0.00686884	0.0151782	0	0.00998901	0	0.00441872	0.00917768	0.00413155	0.00317743	0	0.00835678	0.00399744	0.00984397	0	0.0146156	0.0032586	0
ASV_1436	unknown	0	0	0.00203604	0	0	0.00427689	0	0	0.00241575	0.0146645	0	0	0.0110783	0.00263971	0	0	0	0.00289268	0	0.00700256	0.0321608	0.0235582	0.0180917	0.0223115	0.0110558	0.013869	0	0	0.00341134	0	0.0219098	0.0137377	0	0	0.00499451	0	0.0265123	0.0214146	0.0247893	0.00317743	0	0	0.0159898	0.014766	0.0103303	0.0146156	0	0.00341974
ASV_1437	unknown	0.001489	0	0.00203604	0	0.00690942	0.00641533	0	0	0.0048315	0.00879869	0	0	0.0110783	0.00527941	0	0.0118892	0	0.00289268	0	0	0.0361809	0.0282699	0.0144734	0	0.0110558	0.036984	0.00255395	0	0.00341134	0	0.0109549	0	0	0.00522193	0.00499451	0.00290605	0.030931	0.0122369	0.0330524	0.0254194	0	0	0.00799488	0.0393759	0	0.0073078	0	0
ASV_1438	unknown	0	0	0	0.00176772	0.00172735	0.00427689	0	0	0	0.0029329	0	0	0.00369276	0.0263971	0	0	0	0.00289268	0	0.00350128	0.0361809	0.0282699	0.032565	0.0133869	0.0221117	0.023115	0.0051079	0	0	0	0.0219098	0	0	0	0.00249725	0	0.0176749	0.0336515	0.0206577	0.0413066	0	0	0.00799488	0	0	0.0073078	0	0
ASV_1439	unknown	0	0	0	0.00176772	0.00518206	0.00855377	0	0	0.00241575	0.0146645	0	0	0.00369276	0.0105588	0	0.0029723	0	0	0	0	0.040201	0.0282699	0.0289467	0.0223115	0.0110558	0.0462299	0	0	0.00341134	0	0.00365163	0	0	0	0.00499451	0	0.030931	0.0152961	0.0206577	0.0826131	0	0	0	0.00492199	0	0.0182695	0	0
ASV_144	Flavobacterium	0.0372251	0	0.0590451	0	0.264285	0.00213844	0	0	0.0048315	0	0.00469693	0	0	0	0.0581072	0	0.00978809	0	0	0	0	0.00471165	0	0.0133869	0	0.0647219	0	0.0103589	0	0.0156201	0	0.0721228	0	0	0	0.00290605	0	0.0122369	0	0	1.36727	0	0	0	1.30678	0	1.97797	0.00341974
ASV_1440	unknown	0	0	0	0	0.00345471	0.00213844	0	0	0	0.00586579	0	0	0	0.00263971	0	0	0	0	0	0	0.0160804	0.0282699	0.0506567	0	0.0331675	0.013869	0	0	0	0	0.00365163	0	0	0	0.00249725	0	0.0353497	0.067303	0.0165262	0.0127097	0	0	0.0239846	0.0246099	0	0	0	0
ASV_1441	unknown	0	0	0	0	0.00172735	0	0	0	0	0.00879869	0	0	0	0	0	0.0029723	0	0	0	0	0.0522613	0.0282699	0.0253284	0.0223115	0.0221117	0.027738	0	0	0	0	0.00730327	0	0	0	0	0	0.030931	0.0244738	0.0247893	0.0317743	0	0	0.0319795	0.0393759	0.00516516	0.0073078	0	0
ASV_1442	unknown	0	0	0	0	0	0.00427689	0	0.00331225	0	0	0	0	0	0.00527941	0	0	0	0	0	0	0.0603015	0.0424048	0.0434201	0.0178492	0.00737055	0.018492	0.00255395	0	0.010234	0	0	0.00686884	0	0	0.00749176	0.00290605	0.0176749	0.0489476	0.0247893	0.0127097	0	0	0.0239846	0.0246099	0	0.0036539	0	0
ASV_1444	unknown	0.00297801	0	0.00203604	0.00176772	0.0120915	0.0128307	0.00280112	0	0.00241575	0	0	0	0.00738552	0	0	0.0118892	0	0	0	0	0.0040201	0.00942329	0.010855	0	0.0368528	0.0508529	0	0	0.00682268	0	0	0.00686884	0	0	0	0.00290605	0.00441872	0.0183554	0.0330524	0	0.00338432	0.00278559	0.0599616	0.00492199	0.00516516	0.0036539	0	0
ASV_1445	unknown	0.010423	0	0.0122162	0	0.0155462	0.00213844	0.00280112	0.00331225	0.00241575	0.00586579	0.00234847	0.00303104	0.00369276	0.00527941	0.0050528	0.00891689	0.00244702	0	0.00335053	0.00350128	0.0201005	0.00942329	0.0180917	0.00892459	0.00737055	0.013869	0	0.00517947	0.0136454	0.00260335	0.00365163	0.00686884	0	0.00522193	0.00499451	0.0116242	0.030931	0.0305923	0.0206577	0.0190646	0.00676865	0.00278559	0.0119923	0.014766	0.00516516	0	0.00651721	0.00341974
ASV_1446	Advenella	0	0.00288442	0.00203604	0.00353544	0	0	0.00280112	0	0.00724725	0.0117316	0.00234847	0	0.00369276	0	0	0	0	0	0	0	0	0	0	0	0	0	0.00255395	0.00517947	0.00341134	0.00520671	0	0	0.0151782	0.0130548	0.0274698	0.00290605	0	0	0	0	0.0439962	0.00278559	0	0	0.0361561	0	0.0847237	0.00341974
ASV_1447	Aquihabitans	0	0	0.00203604	0	0.00172735	0.00213844	0	0	0.00724725	0.00879869	0	0	0.00369276	0.00263971	0.0025264	0.0148615	0	0	0	0	0.0281407	0.0188466	0.0361834	0.0178492	0.0257969	0.013869	0	0	0.00341134	0	0	0.00686884	0	0	0.00249725	0	0.0265123	0.00917768	0.0330524	0.022242	0	0.00278559	0.0279821	0.0541419	0.018078	0.0073078	0	0
ASV_1448	unknown	0	0	0	0	0.00345471	0.00855377	0	0	0.00241575	0.0029329	0.00234847	0.00303104	0	0.00791912	0	0.0118892	0	0	0	0	0.0201005	0.0141349	0	0.0178492	0.0184264	0.00462299	0	0	0	0	0	0	0	0	0	0.00290605	0.030931	0.0214146	0.0371839	0.0127097	0	0.00278559	0.0759514	0.0344539	0	0.0036539	0	0
ASV_1449	Steroidobacter	0	0	0.00203604	0	0.00172735	0.00213844	0	0	0	0.00586579	0	0	0.00369276	0.00527941	0	0.0059446	0	0	0.00335053	0	0.0281407	0.0565398	0.0470384	0	0.0368528	0.032361	0.0051079	0	0	0	0.00730327	0.00343442	0.00607128	0	0	0	0.061862	0.0336515	0.0289208	0.0635486	0	0	0.0159898	0.0787518	0	0	0	0
ASV_145	unknown	0.0238241	0.0144221	0.0570091	0.012374	0.0673668	0.0940915	0.00560224	0.00662449	0.038652	0.0674566	0.00469693	0.00606208	0.0997046	0.0844706	0.0555808	0.118892	0.0146821	0.00867804	0.0134021	0.0350128	0.623116	0.348662	0.535514	0.647033	0.497512	0.351348	0.0229856	0.00258973	0.0511701	0.00781006	0.116852	0.0446475	0.0273207	0.0156658	0.0474478	0.0174363	0.623039	0.483358	0.475128	0.489324	0	0.00835678	0.383754	0.447901	0.0645644	0.0950015	0.016293	0.0239382
ASV_1451	unknown	0	0	0	0	0.00172735	0	0	0	0.00241575	0.0029329	0	0	0	0.00791912	0	0	0	0	0	0.00700256	0.0482412	0.0376932	0.0180917	0.0669344	0.0331675	0.036984	0	0	0	0	0.00730327	0	0	0	0	0	0.0176749	0.0244738	0.0289208	0.0381291	0	0	0.0439719	0.0442979	0	0.0036539	0	0
ASV_1452	Lysobacter	0.00297801	0.00865326	0.00407208	0.0141418	0.00863677	0.00855377	0.00840336	0.00331225	0	0.0029329	0	0	0.00369276	0.0158382	0.0025264	0.0148615	0.00489404	0	0.00670107	0.0105038	0.0160804	0	0.0144734	0.00446229	0.0184264	0	0.0255395	0	0.0307021	0	0.0109549	0	0.00607128	0	0.00749176	0	0.00441872	0	0.00413155	0.0127097	0	0.00278559	0.0199872	0.00984397	0.0103303	0.0073078	0	0.0102592
ASV_1453	unknown	0.00297801	0.00721105	0.00203604	0.0106063	0.00690942	0.0470457	0.00280112	0	0.00241575	0	0	0	0.00369276	0.0343162	0	0.0059446	0	0.00289268	0	0.00350128	0	0.00942329	0	0.00892459	0.00737055	0	0	0	0.0136454	0	0.00365163	0.00686884	0.00303564	0	0.00499451	0	0.0132562	0.0214146	0.0082631	0	0	0	0.00799488	0.00984397	0.00774773	0.0036539	0	0
ASV_1454	unknown	0.010423	0	0.00814415	0	0.00690942	0.00213844	0	0	0	0.00586579	0	0	0	0.00527941	0	0.0029723	0.00489404	0	0	0	0.0080402	0.0141349	0.032565	0	0.0110558	0.0647219	0	0	0	0	0.00365163	0.00686884	0	0.00261097	0	0.00581209	0.0132562	0.0152961	0.0289208	0.022242	0	0.00835678	0.0159898	0.0393759	0.00258258	0.0109617	0.0032586	0
ASV_1456	Solirubrobacter	0.001489	0.00144221	0	0.00176772	0.00172735	0.00855377	0	0	0.009663	0.0029329	0	0	0.014771	0.0131985	0	0.0059446	0	0	0	0	0.0723618	0.131926	0.115787	0.0312361	0.0626497	0.0785909	0	0	0.00682268	0	0.0109549	0.00343442	0	0	0.00249725	0	0.0927931	0.113191	0.0413155	0.066726	0	0	0.0639591	0.0393759	0	0.0036539	0	0.00683948
ASV_1457	unknown	0.00297801	0.00432663	0.00203604	0.00353544	0.00690942	0.00213844	0	0	0.009663	0.0117316	0	0	0.00369276	0.00263971	0.0075792	0	0	0	0	0.0105038	0.0040201	0	0.00361834	0	0	0	0	0	0.0136454	0	0.00730327	0.0171721	0.00910692	0.00522193	0.0274698	0.0116242	0	0.00917768	0.00413155	0.00317743	0.0169216	0.0111424	0	0	0.0284084	0.0146156	0.00651721	0.013679
ASV_1458	Chelativorans	0.001489	0	0.00407208	0	0.00690942	0.0149691	0	0	0.009663	0.00879869	0	0.00303104	0.00369276	0.00527941	0.0025264	0.0148615	0	0.00289268	0	0	0.0562814	0.0471165	0.0289467	0.0133869	0.0221117	0.032361	0.00255395	0	0.010234	0	0.0109549	0.0103033	0.00607128	0	0	0	0.0397685	0.0428292	0.0413155	0.0254194	0	0	0.0159898	0.0196879	0	0.0036539	0	0.00683948
ASV_146	Xenophilus	0.0759392	0.0346131	0.138451	0.0583348	0.158917	0.132583	0.0812325	0.00662449	0.0265733	0.108517	0.0164393	0.0606208	0.125554	0.0844706	0.171795	0.368565	0.0709636	0.153312	0.137372	0.0490179	0.0160804	0.00942329	0.00361834	0.0401606	0.0147411	0.018492	0.0893883	0.0181281	0.17739	0.0156201	0.171627	0.0583851	0.103212	0.0287206	0.0799121	0.0232484	0.00883744	0.027533	0.0330524	0.0158871	0.362123	0.0167136	0.0479693	0.0246099	0.782521	0.0182695	0.410584	0.0683948
ASV_1461	Clostridium_sensu_stricto	0	0	0	0	0.00518206	0.00213844	0.00280112	0.00331225	0.00241575	0.00879869	0	0	0.00369276	0	0.0050528	0.0118892	0	0	0	0.0105038	0.0120603	0.0188466	0.0578934	0.00892459	0.0110558	0.036984	0.00255395	0	0.00682268	0	0	0	0.00303564	0	0.00249725	0	0.0176749	0.0122369	0.0206577	0.0381291	0	0	0.0199872	0.0246099	0	0.0109617	0	0
ASV_1462	unknown	0	0	0	0	0	0.00213844	0	0	0.00241575	0.0029329	0	0	0.00369276	0.00263971	0	0	0	0	0	0	0.0160804	0.0188466	0.032565	0.0223115	0.0184264	0.013869	0	0	0	0	0.00365163	0	0	0	0	0	0.030931	0.0581253	0.0330524	0.0603711	0	0	0.00799488	0.00492199	0	0.0036539	0	0
ASV_1463	unknown	0	0	0.00203604	0	0	0.00213844	0	0	0	0.00586579	0	0	0.00369276	0.00263971	0.0101056	0	0	0	0	0	0.0040201	0.0235582	0.00361834	0.138331	0.0221117	0.018492	0	0	0	0	0.0146065	0	0	0	0	0	0.0441872	0.00305923	0.0082631	0	0	0	0.0399744	0.0393759	0	0.0036539	0	0
ASV_1464	Cupriavidus	0.010423	0.00721105	0.0142523	0.00707089	0.0120915	0.0277998	0	0.00331225	0	0.00586579	0	0.0121242	0.00738552	0	0.0025264	0.0059446	0.00244702	0	0.00335053	0	0	0	0	0	0.00368528	0.00924599	0.0204316	0.00258973	0.0272907	0	0.00730327	0	0	0	0.00249725	0.00290605	0	0.00305923	0	0	0	0.00835678	0.0119923	0.00492199	0	0.0073078	0	0.013679
ASV_1465	unknown	0.00446701	0	0.00203604	0.00176772	0.0155462	0	0.0168067	0	0.028989	0	0.00469693	0	0.0110783	0	0.0050528	0.0029723	0.00489404	0	0.00335053	0	0	0	0	0.00446229	0	0	0	0	0	0	0	0.0103033	0	0.00522193	0	0.0319665	0	0.00305923	0	0.00317743	0.0372276	0	0	0	0.049069	0	0.032586	0.00341974
ASV_1467	unknown	0.001489	0	0	0	0.00172735	0	0	0	0	0.0029329	0	0	0.00738552	0	0.0025264	0	0.00244702	0	0	0.00350128	0.0160804	0.0282699	0.0398017	0.0401606	0.0368528	0.018492	0	0	0	0	0	0	0	0	0	0.00290605	0.0353497	0.0305923	0.0123946	0.00953228	0	0.00278559	0.035977	0.0295319	0	0.0036539	0	0
ASV_1468	Symbiobacterium	0.00446701	0.00144221	0.00407208	0.00176772	0.0103641	0.00427689	0	0	0	0	0	0	0	0	0.0025264	0.0029723	0	0	0.00335053	0	0.0040201	0.0188466	0.02171	0.0312361	0.0626497	0.018492	0	0	0.00341134	0	0.00730327	0	0	0	0	0.00871814	0	0.0152961	0.0165262	0.00317743	0	0.00835678	0.0639591	0.00984397	0.00774773	0	0.0032586	0
ASV_1469	Asticcacaulis	0.00744502	0	0.0244325	0.00530316	0.0380018	0.00427689	0	0	0.00241575	0.00879869	0.00469693	0.00303104	0.00369276	0	0	0.00891689	0.0146821	0.00289268	0.0100516	0	0.0040201	0.00471165	0.00723668	0	0	0	0.00766186	0	0.0170567	0.00781006	0.00730327	0.0137377	0.00303564	0.00522193	0.00998901	0.0145302	0	0	0	0	0	0.00557119	0	0	0.00516516	0.0146156	0.0032586	0
ASV_147	Streptomyces	0.00595601	0.0100955	0.0122162	0.0229804	0.053548	0.0962299	0.0784314	0.013249	0.0434835	0.155443	0.00939386	0.00909311	0.28065	0.163662	0.0480016	0.145643	0.00734107	0.0115707	0.0435569	0.0315115	0.365829	0.320392	0.448674	0.450692	0.305878	0.180297	0.0715107	0.00517947	0.109163	0.00520671	0.251963	0.0618196	0.033392	0.0078329	0.142343	0.0494028	0.424197	0.308982	0.297471	0.254194	0.0135373	0.217276	0.243844	0.177192	0.129129	0.511546	0.0228102	0.311196
ASV_1470	Microvirga	0.001489	0.00288442	0.00610811	0.00353544	0.0172735	0.0171075	0	0	0.0048315	0.00586579	0.00234847	0.00606208	0.00369276	0.00791912	0.0050528	0.0118892	0	0	0.00335053	0	0.0120603	0.0141349	0.010855	0.00446229	0.0184264	0.032361	0.00255395	0.00258973	0.00341134	0.00260335	0.00365163	0.00343442	0	0.00261097	0.0124863	0	0.00883744	0.0152961	0.0123946	0	0	0.013928	0.0319795	0.0295319	0	0.0109617	0	0.013679
ASV_1471	unknown	0	0.00144221	0	0	0.00518206	0.00427689	0.00280112	0	0	0.00586579	0	0	0.00738552	0.00263971	0	0.0148615	0	0.00289268	0	0	0.0201005	0	0.00361834	0.0312361	0.0405381	0.0647219	0	0	0	0	0	0	0	0	0.00249725	0.00290605	0.0176749	0.0122369	0.0082631	0.0317743	0	0	0.0119923	0.0689078	0	0	0	0
ASV_1472	Tumebacillus	0	0.00144221	0.00814415	0	0.00863677	0.00641533	0	0	0	0	0	0.00303104	0.00738552	0.00263971	0	0.0118892	0.00244702	0.00289268	0	0	0.0160804	0.0329815	0.0398017	0.0223115	0.0184264	0.027738	0	0	0.00341134	0	0	0	0	0	0	0.00290605	0.00441872	0.027533	0.0289208	0.00317743	0	0.00278559	0.0399744	0.0196879	0	0.0146156	0	0.0170987
ASV_1473	Sporosarcina	0.001489	0.00288442	0.00610811	0.012374	0.00345471	0.00427689	0	0	0	0.0117316	0	0.00303104	0.0110783	0.00527941	0.0050528	0.0178338	0	0.00289268	0	0	0.0201005	0.00471165	0.00723668	0.0401606	0.0294822	0.041607	0.0051079	0	0.020468	0.00781006	0.0109549	0	0.00303564	0	0.00499451	0.00581209	0.0220936	0.0214146	0.0371839	0.0190646	0	0	0.0279821	0.0344539	0.00774773	0.0036539	0.0032586	0
ASV_1474	Steroidobacter	0	0	0	0	0.00172735	0.00427689	0	0	0.00241575	0.0029329	0	0	0.00369276	0	0	0.0029723	0	0	0	0	0.0040201	0.0235582	0.0759851	0.00892459	0.0184264	0.018492	0	0	0.00341134	0	0.00730327	0	0	0	0	0.00290605	0.00441872	0.0305923	0.0371839	0.0508388	0	0	0.0199872	0.014766	0	0	0	0
ASV_1476	Nocardia	0.00744502	0.00865326	0.00610811	0.0141418	0.0207283	0.0342151	0.00840336	0.00662449	0.0410678	0.117316	0	0.00303104	0.0295421	0.0475147	0.0227376	0.0653906	0.00244702	0	0.00670107	0.00700256	0.124623	0.136638	0.10855	0.124944	0.143726	0.106329	0.0485251	0	0.0341134	0.00520671	0.0730327	0.041213	0.0151782	0.00522193	0.0574368	0.0348726	0.150236	0.11931	0.119815	0.146162	0.0135373	0.0278559	0.103933	0.157504	0.0516516	0.102309	0.00977581	0.0444566
ASV_1477	Bdellovibrio	0.001489	0	0.00203604	0.00707089	0.00518206	0.00213844	0.00560224	0.00331225	0.00241575	0.0175974	0.00469693	0	0	0.00527941	0.0075792	0.00891689	0	0	0.00670107	0.00350128	0.0080402	0.0188466	0.00723668	0	0.00368528	0.00462299	0.0102158	0.0103589	0.0409361	0.00260335	0.0146065	0.0137377	0.00303564	0	0	0	0.00441872	0.00305923	0.0165262	0.00635486	0	0.00835678	0.0119923	0.00492199	0.00516516	0.0073078	0	0.00341974
ASV_1478	Opitutus	0.00297801	0.00144221	0.00203604	0.00176772	0.00690942	0.00213844	0	0	0	0.0029329	0	0	0	0.00527941	0	0.00891689	0	0.00289268	0	0	0.0361809	0.0188466	0.010855	0.0267738	0.0147411	0.0462299	0.00766186	0	0.00682268	0	0	0.00343442	0	0	0	0	0.0176749	0.027533	0.00413155	0.0540163	0	0.00278559	0.0119923	0.014766	0.00258258	0	0	0
ASV_1479	unknown	0	0	0.00203604	0	0.00345471	0.00855377	0	0	0	0.00586579	0	0	0.00369276	0.0290368	0.0025264	0.00891689	0	0	0.00335053	0.00350128	0.0361809	0.0188466	0.0398017	0	0.0147411	0.00924599	0	0	0.00341134	0	0.0219098	0.00343442	0.00303564	0	0.00749176	0	0.0265123	0.00917768	0.0165262	0.0158871	0	0.00278559	0.00799488	0.0196879	0.00516516	0.0073078	0	0.00683948
ASV_148	Streptomyces	0.00744502	0.00576884	0.0183243	0.012374	0.0656395	0.0641533	0.00280112	0.0198735	0.0434835	0.0469263	0	0.00606208	0.136632	0.248132	0.0404224	0.0951135	0.00489404	0.00289268	0.00670107	0.0595217	0.337688	0.376932	0.521041	0.508701	0.250599	0.314364	0.0229856	0.00258973	0.0409361	0.0104134	0.0985941	0.0446475	0.0151782	0.00261097	0.0174808	0.0232484	0.247448	0.299804	0.689969	0.635486	0.00676865	0.0389983	0.3118	0.226411	0.100721	0.164426	0	0.0718145
ASV_1481	Nocardioides	0	0	0	0	0.00345471	0.0106922	0	0	0.00241575	0.0029329	0	0	0.00738552	0.00527941	0.0025264	0.0059446	0	0	0	0.00350128	0.0241206	0.0848096	0.0434201	0.00446229	0.0184264	0.00924599	0	0	0	0	0.00365163	0	0	0	0.00249725	0	0.00441872	0.0428292	0.0165262	0.00635486	0	0	0.0159898	0.0295319	0.00774773	0.0219234	0	0
ASV_1484	unknown	0.00446701	0	0	0.00707089	0.0190009	0.0171075	0	0.00331225	0	0.0029329	0	0	0.00369276	0.00791912	0.0050528	0.0416122	0.00244702	0.00867804	0	0	0.0040201	0.0329815	0.00723668	0	0.0184264	0.013869	0	0	0.00341134	0	0	0.0206065	0	0	0	0	0.0132562	0.0244738	0.00413155	0.00317743	0.00338432	0.00278559	0.00399744	0.00492199	0.00774773	0	0	0
ASV_1485	Flavobacterium	0.001489	0	0.00203604	0	0.00518206	0	0	0	0.00724725	0	0	0	0.00369276	0	0.0101056	0	0	0	0	0	0.0080402	0.00471165	0.00361834	0	0.00368528	0	0	0.0077692	0.00682268	0.00260335	0.0182582	0.17859	0	0.00261097	0	0.00871814	0	0.00305923	0	0	0	0.00278559	0	0	0.0103303	0.0036539	0.0032586	0.00341974
ASV_1486	Brevundimonas	0	0.00576884	0.00203604	0.00707089	0.00345471	0.00855377	0	0	0.00724725	0.00879869	0	0	0.00369276	0.00791912	0.0050528	0.0029723	0	0.00578536	0	0.00700256	0.0120603	0.00471165	0.00723668	0.00892459	0.00737055	0	0	0	0.0136454	0	0.0109549	0.0240409	0	0	0	0.00581209	0.00883744	0.00305923	0.0082631	0.00317743	0	0.00557119	0.00799488	0.00984397	0.0284084	0.0109617	0.0130344	0.013679
ASV_1489	Jahnella	0	0	0	0	0.00172735	0.00213844	0	0	0.00241575	0.00586579	0	0	0	0.00527941	0.0025264	0.0059446	0	0	0	0	0.0321608	0.0518281	0.0398017	0.0535475	0.0184264	0.023115	0	0	0	0	0	0	0	0	0	0.00290605	0.0397685	0.0244738	0.0247893	0.0254194	0.00338432	0	0.0319795	0.014766	0.00258258	0.0073078	0	0.00341974
ASV_149	Microbacterium	0.013401	0.0245176	0.0223964	0.0601025	0.0760036	0.132583	0.282913	0.109304	0.205339	0.199437	0.0211362	0.0151552	0.860414	0.509463	0.144005	0.130781	0.0415994	0.0231415	0.489178	0.255593	0.0160804	0.0188466	0.00723668	0.0133869	0.0221117	0.00924599	0.0102158	0.0129487	0.0750495	0.0130168	0.0657294	0.0892949	0.0637484	0.109661	0.184797	0.293511	0.00441872	0.0244738	0.0537101	0.022242	0.0913767	0.0584975	0.0159898	0.014766	0.157537	0.36539	0.0521376	0.222283
ASV_1491	unknown	0	0.00144221	0	0	0	0.00213844	0	0	0	0	0	0	0	0.00263971	0.0050528	0.0029723	0	0.00289268	0	0	0.0562814	0.0518281	0.010855	0.0133869	0.0442233	0.00924599	0	0	0	0	0.0182582	0	0	0	0	0	0.0265123	0.00611845	0.0123946	0.00953228	0	0	0.0639591	0.0344539	0	0	0	0
ASV_1492	Aquicella	0	0	0	0	0	0	0	0	0	0	0.00234847	0	0.0110783	0.00527941	0	0	0	0	0.00670107	0	0	0	0.180917	0	0	0	0	0	0	0	0	0	0	0	0	0	0	0	0.0413155	0.00635486	0	0.0111424	0.00799488	0	0	0.036539	0	0.013679
ASV_1493	unknown	0	0	0	0	0	0	0	0	0	0	0	0	0.0110783	0.0237574	0	0	0	0	0	0	0.0080402	0.00942329	0.00361834	0	0.00368528	0.00924599	0	0	0	0	0	0	0	0	0	0	0	0	0.082631	0.174759	0	0	0.00399744	0.00492199	0	0	0	0
ASV_1495	Solirubrobacter	0.00297801	0	0.00203604	0	0.00172735	0	0	0	0.0048315	0.0029329	0	0	0	0.0131985	0.0025264	0	0	0	0	0.00350128	0.040201	0.0235582	0.02171	0.0133869	0.0184264	0.032361	0	0	0	0	0.00365163	0.0103033	0	0	0.00249725	0.00290605	0.0265123	0.0214146	0.0247893	0.0158871	0	0	0.0239846	0.0344539	0.00516516	0.0036539	0	0
ASV_1497	unknown	0.00446701	0	0.0142523	0.00353544	0.0120915	0.00855377	0	0.00331225	0.009663	0.0029329	0	0	0.00738552	0.0105588	0.0050528	0.0148615	0.00244702	0	0.00335053	0.0105038	0.0321608	0.0424048	0.0506567	0.0535475	0.0589644	0.041607	0.00255395	0.00258973	0.00341134	0.00260335	0.0109549	0.0103033	0.00607128	0	0.00998901	0.00290605	0.0662808	0.0214146	0.0330524	0.0571937	0	0.00835678	0.0479693	0.0541419	0.0206606	0.0109617	0.0032586	0
ASV_1498	Isoptericola	0	0.00288442	0.00407208	0.00883861	0.00345471	0.019246	0	0	0.00724725	0.00586579	0.00234847	0	0	0.00791912	0.012632	0.0118892	0	0	0	0	0.0160804	0.00471165	0	0.0223115	0.0147411	0	0.00255395	0	0.00682268	0	0.0438196	0.00343442	0.00303564	0	0.00249725	0.00581209	0.00883744	0	0.0165262	0.00317743	0.00338432	0.00557119	0.00399744	0.00984397	0.0103303	0	0	0
ASV_1499	unknown	0	0	0	0.00176772	0.00172735	0.00855377	0	0	0	0	0	0.00303104	0.00369276	0.0211177	0.0025264	0.0059446	0	0	0	0	0.0160804	0.00471165	0.0180917	0.0490852	0.0110558	0.00924599	0	0	0.00341134	0	0.0146065	0.00686884	0	0	0.00249725	0.00290605	0.0220936	0.00917768	0.0206577	0.0190646	0	0.00278559	0.00799488	0.0442979	0.00258258	0.0073078	0	0
ASV_1500	Flavobacterium	0	0	0	0.00353544	0.00345471	0.0171075	0	0	0	0	0	0.00303104	0.00369276	0	0.0025264	0.00891689	0	0	0	0.00350128	0	0.00942329	0.0180917	0.0312361	0.0847614	0.027738	0	0	0	0	0.00365163	0	0	0	0	0	0.00441872	0.0122369	0.0082631	0.0254194	0	0	0.035977	0.0344539	0	0	0	0
ASV_1502	Flavobacterium	0	0	0	0	0.00518206	0	0	0	0.00724725	0	0.00234847	0	0	0	0.0353696	0.0029723	0.0538345	0	0	0	0	0	0	0	0.00368528	0.00462299	0	0.0155384	0	0.0208268	0.00730327	0.0618196	0	0.0208877	0	0.0377786	0	0.00305923	0	0	0	0	0	0	0	0	0	0
ASV_1503	unknown	0	0	0	0	0.00172735	0	0	0	0	0.0029329	0	0	0.0184638	0	0	0	0	0	0	0	0.0442211	0.0612514	0.00723668	0.0267738	0.0184264	0.027738	0	0	0	0	0	0	0	0	0	0	0.0265123	0.00917768	0.0247893	0.0190646	0	0	0.00799488	0.113206	0	0	0	0
ASV_1504	unknown	0	0	0	0	0.00345471	0.00213844	0	0	0	0.0029329	0	0	0	0.00263971	0	0.0029723	0	0	0	0.00350128	0.0723618	0.0612514	0.0542751	0.00892459	0.066335	0.036984	0	0	0	0	0.0146065	0	0	0	0	0.00290605	0.061862	0.0122369	0.0206577	0.00635486	0	0	0.035977	0.0639858	0	0.0036539	0	0
ASV_1505	unknown	0	0	0.00203604	0	0.00172735	0.00641533	0	0	0	0.00879869	0	0	0.00369276	0.00791912	0	0.00891689	0	0	0	0	0.0120603	0.0565398	0.00723668	0.0401606	0.0368528	0.023115	0.00255395	0	0	0	0	0.0103033	0	0	0	0	0.030931	0.0183554	0.0247893	0.0127097	0	0.00278559	0.0239846	0.00492199	0.00258258	0.0036539	0	0
ASV_1506	Flavobacterium	0	0	0	0	0	0.019246	0	0	0	0	0	0	0.014771	0.0263971	0	0	0	0	0	0	0.0160804	0	0.0180917	0.0178492	0.0368528	0.023115	0	0	0	0	0	0	0	0	0	0	0	0.00305923	0.0661048	0.0635486	0	0	0.0159898	0	0	0	0	0
ASV_1508	unknown	0.001489	0	0.00407208	0	0.00518206	0.00855377	0.00280112	0	0	0	0	0	0.00369276	0.0131985	0.0075792	0.0713352	0	0.00289268	0	0	0.0040201	0.0282699	0.00723668	0.0178492	0.0184264	0.013869	0	0	0	0	0.00365163	0.00343442	0	0	0	0	0.0132562	0.00611845	0.0082631	0.00953228	0	0	0.00799488	0.0196879	0.00516516	0	0	0.00341974
ASV_1509	unknown	0.001489	0.00144221	0	0	0.00172735	0.00213844	0	0	0	0.0029329	0.00234847	0	0.00738552	0	0	0.0029723	0	0	0	0.00350128	0.0723618	0.0518281	0.0253284	0.00446229	0.0294822	0.00924599	0.00255395	0	0.00682268	0	0.00365163	0.00343442	0.00303564	0	0	0	0.00441872	0.0305923	0.0082631	0.00635486	0	0.00557119	0.0199872	0.014766	0	0.0036539	0	0
ASV_151	Bradyrhizobium	0.282911	0.0490352	0.814415	0.0866183	0.421474	0.0748455	0.0140056	0.00331225	0.188429	0.0146645	0.0493178	0.0272793	0.0406204	0.0131985	0.133899	0.059446	0.0734107	0.0173561	0.0469075	0.0210077	0.0241206	0.0282699	0.0361834	0.0178492	0.0110558	0.023115	0.0153237	0.0233076	0.0682268	0.0546704	0.0511229	0.11677	0.033392	0.328982	0.0224753	0.212141	0.030931	0.0214146	0.0206577	0.00635486	0.0304589	0.0194992	0.0319795	0.014766	0.0955554	0.0292312	0.0814651	0.0273579
ASV_1510	unknown	0.017868	0.00576884	0.0122162	0.00176772	0.0120915	0.00641533	0.00560224	0.00331225	0	0.00586579	0.00469693	0	0.014771	0.00791912	0.0151584	0.0178338	0.00734107	0.00289268	0	0.0105038	0.0160804	0.00942329	0.0398017	0.0267738	0.0184264	0.027738	0.00255395	0.00258973	0	0	0.0146065	0	0.00303564	0.00522193	0.00749176	0.00290605	0.0353497	0.0183554	0.0206577	0.0254194	0.00338432	0.00557119	0.0479693	0.0541419	0.00258258	0.0109617	0.00651721	0.013679
ASV_1511	unknown	0.001489	0.00432663	0.0101802	0.012374	0.0103641	0.00855377	0.00280112	0	0	0	0	0	0.0295421	0.0158382	0.0050528	0.0029723	0	0	0	0.0105038	0	0.00471165	0.00723668	0	0	0	0.0051079	0	0.00682268	0	0.0292131	0.0137377	0.0151782	0.00261097	0.0124863	0.00871814	0.00441872	0	0	0.00635486	0	0.00278559	0	0	0.00516516	0.0036539	0	0.00341974
ASV_1514	unknown	0	0	0	0	0.00345471	0.0106922	0	0.00662449	0.00241575	0.0029329	0.00234847	0	0.0110783	0.00527941	0.0075792	0.0118892	0	0	0	0.00350128	0.0201005	0.0141349	0.00723668	0.0133869	0.0257969	0.013869	0.00255395	0	0.00341134	0	0.00365163	0	0	0.00261097	0.00249725	0.00290605	0.0353497	0.0152961	0.0247893	0.0127097	0	0.00557119	0.0199872	0.014766	0.00258258	0.0073078	0	0.00341974
ASV_1515	unknown	0	0	0	0	0.00172735	0.00427689	0	0.00662449	0	0.00879869	0	0	0	0.00791912	0	0	0	0	0	0	0.0080402	0.00942329	0.0144734	0.0178492	0.0110558	0.00924599	0	0	0.00341134	0	0	0.00343442	0.00607128	0	0.00249725	0	0.0353497	0.00917768	0.0165262	0.11121	0	0	0.00799488	0.00492199	0	0.0109617	0	0.00683948
ASV_1516	unknown	0.001489	0.00288442	0.00407208	0.00530316	0.00172735	0.00427689	0	0	0	0	0	0	0.00369276	0.0184779	0.0050528	0.0683629	0	0.00867804	0	0	0	0.0141349	0	0.00446229	0.0221117	0	0	0	0	0.00260335	0.00365163	0.0171721	0	0	0	0	0.00883744	0.0183554	0.00413155	0	0.00338432	0	0.0119923	0.00984397	0.018078	0	0	0
ASV_1517	unknown	0.001489	0	0	0	0.00345471	0.00855377	0.00280112	0	0	0.0029329	0	0	0	0.00263971	0.0101056	0	0.00244702	0	0.00335053	0	0.0080402	0.00942329	0.0398017	0.00446229	0.0294822	0.041607	0	0	0.00341134	0	0.00365163	0	0	0	0	0	0.0176749	0.0183554	0.0619732	0.0730808	0	0	0.0119923	0.0246099	0.00258258	0.0146156	0	0
ASV_1518	unknown	0.001489	0	0	0	0.00172735	0.00427689	0.00280112	0	0	0.00879869	0	0	0.00369276	0.00791912	0.0050528	0.0208061	0	0	0	0.00350128	0.0241206	0.0141349	0.0144734	0.0223115	0.0147411	0.0462299	0	0	0.00341134	0	0.0109549	0.00686884	0	0	0	0	0.00441872	0.0183554	0.00413155	0.0349517	0	0	0.00799488	0.014766	0.00258258	0.0073078	0	0
ASV_1519	Opitutus	0.001489	0	0	0	0.0103641	0.0213844	0	0	0.00241575	0.0029329	0	0	0.00369276	0.0131985	0	0.0059446	0	0	0	0.00350128	0.0120603	0.0282699	0.0144734	0.0133869	0.0294822	0.0832139	0	0	0	0	0	0.00686884	0	0	0	0.00290605	0	0.0152961	0.00413155	0.00953228	0	0	0.00799488	0.014766	0.00258258	0.0073078	0	0.00341974
ASV_152	Sphingobacterium	0.102741	0.047593	0.109946	0.0371221	0.2021	0.0235229	0.137255	0	0.0120788	0.0175974	0.375754	0.00606208	0.077548	0	0.394119	0.0029723	0.584838	0.00867804	0.244589	0.00350128	0	0	0	0	0.00737055	0.00462299	0	0.424716	0	0.619598	0	0.449909	0.00910692	0.0104439	0.00998901	0	0	0	0	0	0.321511	0.013928	0.0159898	0	0.0826425	0.0109617	0.221585	0.013679
ASV_1520	unknown	0	0.00144221	0.00407208	0.00530316	0.00345471	0.00641533	0	0	0.00241575	0	0	0	0.00369276	0	0.0025264	0.0029723	0	0	0.00335053	0	0.0120603	0.00471165	0.0578934	0.0356983	0.0405381	0.027738	0.00255395	0	0.00682268	0	0.00730327	0	0.00910692	0	0	0	0	0.0122369	0.0206577	0	0	0.00278559	0.0439719	0.014766	0.00516516	0.0109617	0	0.0102592
ASV_1522	Steroidobacter	0	0	0.00203604	0.00353544	0.0120915	0.00213844	0	0	0.00241575	0.00586579	0	0	0.00738552	0.00527941	0.0025264	0.0059446	0	0	0	0	0.0241206	0.0424048	0.010855	0	0.0221117	0.032361	0	0	0	0	0.00365163	0.00343442	0	0	0	0	0.0265123	0.0336515	0.0330524	0.0254194	0	0.00278559	0.0279821	0.0442979	0	0	0	0
ASV_1523	unknown	0	0	0	0.00176772	0.00690942	0.0256613	0	0	0	0.0029329	0	0	0.00738552	0.0237574	0.0050528	0.0059446	0	0	0	0.00700256	0.0241206	0.0188466	0.00723668	0.00446229	0.00368528	0.013869	0	0	0	0	0.0219098	0.00686884	0	0	0.00249725	0.00581209	0.0176749	0.0152961	0.0123946	0.0158871	0	0	0.00399744	0	0.0103303	0.0146156	0	0.00683948
ASV_1524	Sandaracinus	0	0	0	0	0.00172735	0.00427689	0	0	0.00241575	0.0029329	0	0	0	0	0.0050528	0.0148615	0	0	0	0.00350128	0.0120603	0.00942329	0.02171	0.00446229	0.00368528	0.0554759	0.00766186	0	0.00341134	0	0.0146065	0.00343442	0	0	0.00249725	0	0.0265123	0.027533	0.00413155	0.022242	0	0.00557119	0.0199872	0.0295319	0	0.0073078	0	0.00341974
ASV_1526	Actinomadura	0.001489	0	0	0	0.00345471	0.00213844	0	0	0.00241575	0	0	0	0.00738552	0.0131985	0	0	0	0	0	0.00350128	0.0160804	0.0141349	0.032565	0.00446229	0.0184264	0.032361	0	0	0	0	0	0	0	0	0.00249725	0.00581209	0.0220936	0.0122369	0.045447	0.0540163	0	0	0.0159898	0	0.00258258	0	0	0.00341974
ASV_1527	Massilia	0.00297801	0.0144221	0.00203604	0.0194449	0.00690942	0.0320766	0.00280112	0.00993674	0	0.00586579	0.00234847	0	0.00369276	0.0105588	0.0025264	0.0029723	0.00244702	0.0115707	0	0.0280102	0.0040201	0.00471165	0.00723668	0	0.00368528	0	0.00255395	0	0.00682268	0.00520671	0.0255614	0	0.00303564	0	0.00749176	0.00581209	0	0.00917768	0	0	0	0.00557119	0.0319795	0	0	0.0109617	0	0.00341974
ASV_1528	unknown	0.001489	0	0	0	0.00863677	0.00427689	0.00280112	0	0.00241575	0	0	0	0	0.0105588	0	0.0237784	0	0	0	0.00350128	0.0120603	0.0612514	0.00361834	0.0267738	0.0184264	0.013869	0	0	0	0	0	0.00343442	0	0	0	0	0.0132562	0.0183554	0.0082631	0	0	0	0.0239846	0.0344539	0.0129129	0	0	0
ASV_1529	Dokdonella	0.00595601	0.00144221	0.00814415	0.00883861	0	0.00855377	0	0.00331225	0.00241575	0.0029329	0	0	0.00738552	0.0263971	0	0	0.00244702	0	0	0.0175064	0	0	0	0	0	0	0	0.00517947	0	0.0104134	0	0.0309098	0.00910692	0.00261097	0.00998901	0.0116242	0	0.00611845	0	0.00317743	0.00676865	0	0	0	0.0258258	0.0073078	0.0195516	0.00341974
ASV_1530	unknown	0.001489	0.00144221	0.00407208	0.00176772	0.00172735	0.0106922	0	0	0.0048315	0.0029329	0	0.00303104	0.00738552	0.0105588	0.0075792	0.0148615	0	0	0.00335053	0	0.040201	0.00942329	0.0180917	0.00446229	0	0.013869	0.0051079	0	0	0	0.0109549	0.00343442	0.00303564	0	0.00249725	0	0.0176749	0.0122369	0.0082631	0.0127097	0	0.00278559	0.0199872	0.0492199	0.00774773	0.0182695	0.0032586	0
ASV_1532	Hydrogenophaga	0.001489	0.00144221	0	0	0.0120915	0.0235229	0.00280112	0.00662449	0.0048315	0	0	0.00303104	0.00738552	0.0765515	0.0075792	0.0178338	0.00489404	0	0.0100516	0.0455166	0.0040201	0	0	0	0	0.00462299	0.00255395	0	0.00341134	0	0	0.0206065	0	0	0.00249725	0	0	0	0.0082631	0	0.00338432	0	0	0	0.0129129	0.0036539	0	0
ASV_1533	Vulgatibacter	0.001489	0	0	0	0.00172735	0.00427689	0	0	0.00241575	0.0029329	0	0	0	0	0	0.00891689	0	0	0	0	0.0321608	0.0376932	0.00361834	0.0312361	0.0110558	0.036984	0	0	0.00341134	0	0	0.00343442	0	0	0	0	0.0397685	0.027533	0.0082631	0.0285968	0.00338432	0.00278559	0.0119923	0.0246099	0.00774773	0.0036539	0	0
ASV_1534	Rahnella	0	0.0576884	0	0.0866183	0	0.00641533	0	0	0	0	0	0	0	0	0	0	0	0	0	0	0	0	0	0	0	0	0	0	0	0	0	0	0	0	0	0	0	0	0	0	0	0	0	0	0	0	0	0
ASV_1535	unknown	0	0	0.00203604	0	0.00863677	0.00641533	0	0	0	0	0	0	0.00369276	0.00527941	0.0050528	0.0208061	0.00244702	0	0	0.00350128	0.0120603	0.0141349	0.02171	0.00892459	0.0221117	0.032361	0.00255395	0	0.00682268	0	0	0	0	0	0	0.00290605	0.0132562	0.00917768	0.0413155	0.0190646	0	0	0.0279821	0.0492199	0	0	0	0
ASV_1536	unknown	0	0	0	0.00176772	0.00172735	0.00641533	0	0	0	0.0175974	0	0	0	0.00263971	0	0.0029723	0	0.00289268	0	0	0.0201005	0.0376932	0.00361834	0.0312361	0.0294822	0.036984	0	0	0.00341134	0	0.0146065	0.00686884	0	0	0.00249725	0	0.0353497	0.0244738	0.0165262	0.0190646	0	0.00278559	0.00799488	0.00492199	0	0.0109617	0	0.00341974
ASV_1538	unknown	0	0	0	0	0.00345471	0.00213844	0	0	0	0	0	0	0.00369276	0.0184779	0.0025264	0.0029723	0	0	0	0.00350128	0.0040201	0.00471165	0	0	0.0405381	0	0	0	0	0	0	0	0	0	0	0	0.0132562	0.00305923	0.0619732	0.114387	0	0	0.0119923	0	0.00258258	0	0	0
ASV_1539	Lacibacter	0	0	0	0	0.0103641	0	0	0	0.0048315	0.0029329	0	0	0.014771	0.0316765	0.0050528	0.0118892	0	0	0.00335053	0.00700256	0.0442211	0.00471165	0	0	0	0	0	0	0.00682268	0	0.0365163	0.0171721	0	0	0.00749176	0.00581209	0	0	0	0.044484	0	0	0.00799488	0.00984397	0.00258258	0	0	0
ASV_1542	unknown	0.00893402	0.00432663	0.00610811	0.00176772	0.0190009	0.019246	0.00280112	0	0.0338205	0.0029329	0	0.00303104	0.00369276	0.0131985	0.0176848	0.0178338	0.00489404	0.00289268	0	0	0.0120603	0.00942329	0.032565	0.0401606	0.0110558	0	0.00255395	0.00258973	0.00341134	0	0.00730327	0.0240409	0	0.0234987	0	0.063933	0.0176749	0.00917768	0.0082631	0.0317743	0.0135373	0.00278559	0.0399744	0.0246099	0.0103303	0.0219234	0.00651721	0.00683948
ASV_1543	unknown	0.001489	0	0	0.00176772	0.00690942	0.00213844	0	0.00331225	0.00241575	0.00879869	0	0.00303104	0.0110783	0.00263971	0.0025264	0.00891689	0.00244702	0	0	0.00350128	0.0080402	0.0141349	0.0289467	0.0178492	0.0184264	0.041607	0.00255395	0	0.00341134	0.00260335	0.00365163	0	0.00303564	0.00261097	0.00499451	0	0.0176749	0.00917768	0.0413155	0.00317743	0	0	0.0119923	0.0196879	0	0.0073078	0.0032586	0.00341974
ASV_1545	unknown	0.001489	0	0.00610811	0	0.0120915	0.00855377	0	0	0	0.0029329	0	0	0.00738552	0.0105588	0.0050528	0.0029723	0	0	0	0	0.0241206	0.00942329	0.0144734	0.0133869	0.0405381	0.00462299	0	0	0.00341134	0	0.00365163	0.0103033	0.00303564	0	0.00499451	0.00290605	0.00883744	0.027533	0.0082631	0.0190646	0	0	0.00399744	0.0295319	0.00774773	0	0	0
ASV_1546	Nannocystis	0.00297801	0.00144221	0.0101802	0.00707089	0.00518206	0.00427689	0.00560224	0.00331225	0.00724725	0.00586579	0	0	0.00738552	0.0105588	0.0075792	0	0	0	0.00335053	0.00350128	0.0120603	0.0188466	0	0.00892459	0.00737055	0.00462299	0.0051079	0	0.010234	0.00260335	0.0146065	0.00686884	0	0.00522193	0.00499451	0.00290605	0.00441872	0.0183554	0.0165262	0.00635486	0	0.00278559	0.00399744	0	0.0129129	0.0109617	0	0.00341974
ASV_1547	unknown	0	0.00144221	0	0	0.00172735	0.00427689	0	0	0	0.0029329	0	0	0	0.00263971	0.0025264	0.00891689	0	0	0	0	0.0562814	0.0471165	0.0180917	0.00892459	0.0147411	0.013869	0	0	0	0	0.0182582	0	0	0	0.00499451	0	0.0220936	0.00917768	0.0165262	0.0349517	0	0	0.0479693	0.00492199	0	0.0073078	0	0
ASV_1548	unknown	0	0	0.00203604	0	0.00518206	0.0106922	0	0.00662449	0.0048315	0.0146645	0	0.00303104	0.0221566	0.00527941	0.0025264	0.00891689	0	0	0.00335053	0	0.0120603	0.0141349	0.0144734	0.00892459	0.0221117	0.013869	0	0	0	0	0.0146065	0.00343442	0	0	0.00499451	0	0.0176749	0.0305923	0.0123946	0.022242	0.00338432	0.00557119	0.0279821	0.0196879	0.00516516	0.0292312	0.0032586	0
ASV_1549	unknown	0	0.00144221	0	0	0.00690942	0.00427689	0	0	0	0	0	0	0.00738552	0	0.0025264	0.0059446	0	0	0	0.00350128	0.0361809	0.00942329	0.0506567	0.0267738	0.0184264	0.023115	0	0	0	0.00520671	0	0.00686884	0	0	0	0.00871814	0.0132562	0.0183554	0.0165262	0.0285968	0	0.00557119	0.0279821	0.0246099	0.00516516	0.0146156	0	0.00683948
ASV_155	Variovorax	0.0312691	0.00576884	0.0386847	0.00707089	0.0466386	0.00855377	0.210084	0.0298102	0.057978	0.296222	0.0868932	0.0181862	0.380355	0.0871103	0.22485	0.10403	0.16395	0.0404975	0.422167	0.0490179	0.112563	0.00471165	0.00361834	0	0	0	0.265611	0.0207179	0.525346	0.044257	0.482016	0.0789917	0.273207	0.0417755	0.224753	0.0290605	0.0397685	0.00917768	0	0.0254194	0.0947611	0.0974958	0.00799488	0.00492199	0.0568167	0.0475007	0.0912409	0.116271
ASV_1551	unknown	0.00744502	0.00144221	0.0203604	0.00530316	0.0380018	0.00855377	0	0.00331225	0	0	0.00234847	0	0.00369276	0.00527941	0	0	0	0.00289268	0.00335053	0.00700256	0	0.00471165	0.00723668	0	0.0147411	0.00924599	0	0	0.00682268	0	0.00365163	0.0103033	0.00303564	0	0	0.00290605	0.00441872	0.00611845	0.00413155	0.0127097	0	0.00278559	0.00399744	0	0	0.0036539	0	0.00683948
ASV_1552	Paenibacillus	0.001489	0.00288442	0.00814415	0.00353544	0.00690942	0.0406304	0.00560224	0.013249	0.00241575	0.0146645	0	0	0.00738552	0.0237574	0.0075792	0.0059446	0.00489404	0.00578536	0.00670107	0.00700256	0.0040201	0.0188466	0.0180917	0.00892459	0.0331675	0.018492	0.00766186	0	0.0170567	0	0.0328647	0	0.00607128	0.00261097	0.00749176	0.00581209	0.0265123	0.0122369	0.0165262	0.0285968	0	0	0	0.014766	0	0.0146156	0	0.0170987
ASV_1555	unknown	0	0	0.00203604	0	0.00345471	0.00213844	0	0	0	0	0	0	0.0110783	0.00527941	0.0050528	0.00891689	0	0	0	0.00350128	0.0080402	0.00471165	0.0180917	0.0446229	0.0221117	0.023115	0	0	0	0	0.00365163	0	0	0	0.00249725	0	0.0176749	0.0214146	0.0165262	0.022242	0	0	0.035977	0.0196879	0.00258258	0	0	0.00341974
ASV_1556	Pedobacter	0	0	0	0.00176772	0	0	0	0	0.0217418	0.0205303	0	0	0.0184638	0.00263971	0.0025264	0	0	0	0.00335053	0	0	0.00471165	0	0	0	0	0	0.0103589	0.00682268	0.044257	0.00730327	0.0789917	0.0121426	0	0.0124863	0.0145302	0	0	0	0	0.00338432	0	0	0	0.0129129	0	0	0
ASV_1557	unknown	0	0	0	0.00176772	0	0.00855377	0	0.00331225	0	0	0	0	0.00738552	0.0131985	0.0050528	0.00891689	0	0.00289268	0	0	0.100503	0.0188466	0.0144734	0.00892459	0.0221117	0.00924599	0	0	0	0	0.00730327	0.00686884	0	0	0	0	0.0176749	0.00917768	0.0413155	0.0476614	0	0	0.0199872	0.0541419	0.00258258	0	0	0
ASV_1558	Taibaiella	0	0	0	0	0.00518206	0.00213844	0	0	0	0	0	0	0.00369276	0	0.0050528	0.00891689	0	0	0	0	0.0040201	0.0188466	0.00361834	0.00446229	0.0257969	0.013869	0	0	0	0	0	0.00343442	0	0	0	0	0.0220936	0.00611845	0.00413155	0.0127097	0	0	0.0519667	0.142738	0.00258258	0	0	0
ASV_156	Sphingobacterium	0.0297801	0	0.0346126	0	0.0259103	0	0.187675	0.00331225	0.0217418	0.0117316	0.753857	0.00909311	0.10709	0	0.808448	0.0029723	1.50492	0.00289268	0.207733	0	0	0.00471165	0	0.00446229	0	0.00462299	0	0.139846	0	0.234302	0.00365163	0.161418	0.075891	0.00261097	0.0374588	0.00581209	0	0.00305923	0	0	0.14891	0.00278559	0.0199872	0	0.0619819	0.0036539	0.146637	0.00341974
ASV_1561	Methylotenera	0.00446701	0.00432663	0.0122162	0.0229804	0.0466386	0.0299382	0	0	0.00724725	0.00586579	0	0	0	0.00263971	0.0050528	0.0059446	0	0	0	0.00700256	0.0040201	0	0	0	0	0	0	0	0.00341134	0	0.00365163	0.00686884	0	0	0.00499451	0.00290605	0	0	0	0	0	0	0	0	0	0	0	0
ASV_1562	unknown	0.00297801	0.00288442	0.00203604	0	0.00690942	0.00213844	0.00280112	0.00331225	0	0.0029329	0.00234847	0	0.00369276	0.0131985	0.0050528	0.0059446	0	0	0.00335053	0.00350128	0.0201005	0.0376932	0.02171	0.00446229	0.0110558	0.00924599	0.00766186	0	0	0	0.0109549	0.00343442	0.00910692	0	0.00249725	0.00290605	0.0176749	0.00917768	0.0082631	0.0127097	0	0.00557119	0.00799488	0.00492199	0	0.0036539	0	0
ASV_1563	unknown	0.001489	0	0	0	0.00518206	0.00213844	0	0	0	0	0	0.00303104	0.00738552	0.00527941	0.0075792	0.0178338	0	0	0	0.00350128	0.0201005	0.0282699	0.02171	0.0178492	0.0221117	0.018492	0	0	0.010234	0	0.00365163	0.00343442	0.00303564	0	0.00249725	0	0.0220936	0.00917768	0.0165262	0.0190646	0	0	0.0159898	0.0393759	0	0.0109617	0	0
ASV_1566	Gemmobacter	0	0	0.00203604	0.00176772	0.00345471	0.00427689	0.00280112	0	0.0652253	0.00586579	0.0070454	0.00606208	0	0	0.0328432	0	0.00978809	0.00289268	0.0100516	0	0	0	0	0	0	0	0	0.00517947	0	0	0	0.00343442	0	0.0208877	0	0.0290605	0	0.00917768	0	0	0.0135373	0	0.00799488	0	0.0129129	0	0.0228102	0
ASV_1567	unknown	0	0	0	0	0.00518206	0.00213844	0	0	0	0	0	0	0.00369276	0.00263971	0	0	0	0	0	0	0.0201005	0.0188466	0.010855	0.00892459	0.0184264	0.00924599	0	0	0.00341134	0	0	0.00343442	0	0	0	0.00290605	0.0353497	0.0214146	0.0289208	0.0317743	0	0.00557119	0.0319795	0.014766	0	0.0073078	0	0.0102592
ASV_1568	unknown	0	0	0	0	0.00345471	0.0106922	0	0	0	0.0029329	0	0	0.00369276	0.00263971	0.0025264	0.0029723	0	0	0	0	0.0120603	0.0282699	0.00723668	0	0.0221117	0.00462299	0	0	0.00341134	0	0.00730327	0	0	0	0	0	0.00883744	0.0152961	0.0371839	0.0381291	0	0	0.0519667	0.0541419	0	0	0	0
ASV_157	unknown	0.0744502	0.607171	0.00610811	0.121973	0.00172735	0.0277998	0	0.0828061	0.328542	0.0263961	0	0	0	0	0	0	0	0	0	0.0665243	0	0	0	0	0	0	0	0.0181281	0	0.00260335	0	0	0.0151782	1.4282	0.00998901	0.322571	0	0	0	0	0.115067	0.270203	0	0	0.00516516	0.0109617	0.048879	0.0239382
ASV_1570	unknown	0	0	0	0	0	0	0	0	0.0048315	0	0	0	0	0	0	0	0	0	0	0	0.0120603	0.0141349	0.00723668	0.138331	0.00368528	0.00462299	0	0	0.00682268	0	0.00365163	0	0	0	0	0	0.0530246	0.0122369	0.0082631	0.022242	0	0	0.0399744	0.0393759	0.00258258	0	0	0
ASV_1571	Solirubrobacter	0	0	0	0	0	0	0	0	0	0.0029329	0	0	0.00369276	0	0.0050528	0.0029723	0	0	0	0	0.0201005	0.0329815	0.0144734	0.00446229	0.0184264	0.023115	0	0	0	0	0	0	0.00303564	0	0.00499451	0.00290605	0.0441872	0.067303	0.0206577	0.00635486	0	0	0.0279821	0.014766	0.00258258	0	0	0.00341974
ASV_1573	unknown	0.001489	0.00144221	0.00203604	0.00530316	0.0120915	0.0256613	0	0	0	0	0	0	0	0.0607132	0.0075792	0.029723	0	0.00289268	0	0	0	0	0	0.00446229	0.0110558	0	0	0	0	0	0	0.0137377	0	0	0	0	0.00883744	0.00305923	0.0082631	0	0	0	0.0159898	0.00492199	0.00258258	0	0.0032586	0
ASV_1574	unknown	0.00297801	0	0	0.00353544	0.00345471	0.00641533	0.00280112	0.00331225	0.00241575	0.0029329	0.00234847	0	0.00369276	0.0263971	0.0050528	0.00891689	0	0.00289268	0	0.0105038	0.0201005	0.0188466	0.0180917	0.0223115	0.0110558	0	0.00255395	0	0.00682268	0	0.0146065	0.0103033	0.00303564	0.00261097	0.00749176	0.00581209	0.00441872	0.00917768	0.00413155	0	0	0.00557119	0.00399744	0	0	0.0182695	0	0
ASV_1575	Sandaracinus	0.001489	0	0.00203604	0	0.00172735	0.00213844	0	0	0	0	0	0	0.00369276	0	0	0	0	0	0	0	0.0442211	0.0424048	0.010855	0.0133869	0.0184264	0.018492	0	0	0.00341134	0	0	0	0	0	0.00249725	0	0.0176749	0.0458884	0.0206577	0.0254194	0	0	0.0319795	0.0246099	0	0	0	0
ASV_1578	unknown	0	0.00144221	0	0	0	0.00213844	0	0	0	0	0	0	0	0.0105588	0.0050528	0.0059446	0	0	0	0	0.0281407	0.0282699	0.0144734	0	0.0331675	0.032361	0	0	0	0	0	0.00343442	0.00303564	0	0.00249725	0.00581209	0.0220936	0.0244738	0.0247893	0.00953228	0	0.00557119	0.0559642	0.00984397	0	0.0109617	0	0.00341974
ASV_1580	unknown	0	0	0.00203604	0	0	0.00213844	0	0	0	0.0029329	0	0	0.00369276	0.00263971	0	0.0029723	0	0	0	0	0.0241206	0.0188466	0.0253284	0.0267738	0.0221117	0.036984	0	0	0	0	0	0	0	0	0.00249725	0	0.0397685	0.027533	0.0123946	0.0158871	0	0.00278559	0.0319795	0.0492199	0	0.0109617	0	0.00341974
ASV_1581	unknown	0.001489	0	0.00814415	0.00707089	0.00518206	0.00855377	0	0.00662449	0.0048315	0.0527921	0	0.00303104	0.00369276	0.00263971	0.0025264	0.00891689	0	0	0.00335053	0.00350128	0	0	0.0144734	0	0	0	0.00255395	0	0.0136454	0.00520671	0	0.0171721	0.0151782	0.00261097	0.019978	0.00871814	0.0176749	0	0.00413155	0	0	0.00557119	0	0.014766	0.00258258	0	0	0.0273579
ASV_1582	unknown	0	0	0	0.00176772	0	0.00427689	0	0	0.0048315	0.00586579	0	0	0.00369276	0.00527941	0	0	0	0	0	0.00350128	0.0442211	0.0376932	0.0253284	0.0178492	0.0110558	0.013869	0	0	0.00341134	0.00260335	0.0109549	0.00343442	0	0	0.00249725	0	0.0176749	0.0214146	0.0206577	0.0349517	0	0	0.0119923	0.014766	0.00516516	0.0146156	0	0.00341974
ASV_1584	unknown	0	0	0	0.00176772	0	0	0	0	0	0.00586579	0	0	0	0	0	0.0029723	0	0	0	0	0.0442211	0.0235582	0.0180917	0.0133869	0.0184264	0.0647219	0	0	0.00341134	0	0	0.00343442	0	0	0	0	0.0265123	0.027533	0.0123946	0.00635486	0	0	0.035977	0.0393759	0	0.0036539	0	0
ASV_1586	unknown	0	0	0	0	0.00345471	0.0149691	0	0	0	0.00879869	0	0	0	0	0.0025264	0.00891689	0	0	0	0	0.0361809	0.0329815	0.0253284	0.0133869	0.0110558	0.00924599	0	0	0	0	0.0146065	0	0.00303564	0	0	0.00581209	0.00883744	0.0397699	0	0.00317743	0	0	0	0	0	0.0328851	0	0.0102592
ASV_1589	Pseudoxanthomonas	0.001489	0.00144221	0.00203604	0.00353544	0.00690942	0.00213844	0.00840336	0.00331225	0.00241575	0.00879869	0	0.00303104	0.00738552	0.0105588	0.0050528	0	0	0	0.0134021	0.0245089	0.0080402	0.00471165	0	0	0.00368528	0.00924599	0.0051079	0	0.0170567	0	0	0.0171721	0.00303564	0	0.00749176	0.00581209	0.00441872	0.00611845	0.0206577	0.00317743	0.010153	0.00835678	0	0.00492199	0	0.0109617	0.00651721	0.0102592
ASV_159	Pantoea	0.0595601	0.0490352	0.0162883	0.012374	0.0103641	0.019246	0.0280112	0.0496837	0.0362363	0.0674566	1.33158	0.0272793	0.014771	0.0290368	0.752867	0.00891689	1.03998	0	0.0201032	0.0770281	0	0	0	0	0	0	0.0127698	0	0.00341134	0	0.00730327	0	0.0516059	0.0626632	0.0724203	0.0668391	0	0.00917768	0.0082631	0	0.0203059	0.203348	0.0319795	0	0.018078	0.0109617	0.0260688	0.0307776
ASV_1591	unknown	0.001489	0	0	0	0.00518206	0.00641533	0	0	0	0	0	0	0	0.00263971	0.0025264	0.0029723	0	0	0	0.00700256	0.0120603	0.0376932	0.0180917	0.0356983	0.0184264	0.013869	0.00255395	0	0	0	0.00365163	0.00343442	0	0	0	0.00290605	0.0176749	0.027533	0.0495786	0.0158871	0	0	0.0199872	0.0196879	0.00258258	0.0182695	0	0.00341974
ASV_1592	unknown	0	0.00288442	0	0.00353544	0.00172735	0.00427689	0	0	0	0.00586579	0	0	0	0	0.0050528	0	0.00244702	0	0	0	0.0120603	0.00942329	0.0253284	0.0178492	0.0368528	0.00924599	0.00766186	0	0.010234	0	0	0	0.00303564	0	0.00249725	0.00290605	0.0132562	0.00305923	0.0082631	0.0190646	0	0.00835678	0.0159898	0.0295319	0.00258258	0.0073078	0	0.00341974
ASV_1593	Rhodococcus	0	0.00144221	0.00407208	0.00176772	0	0.00427689	0	0	0.019326	0.00879869	0	0.00303104	0.00738552	0.00527941	0.0050528	0.0148615	0	0	0	0	0.0080402	0.00471165	0.02171	0.0312361	0.0221117	0.00924599	0.00255395	0	0	0.00260335	0.0109549	0.00686884	0	0.0104439	0.00249725	0.0232484	0.00441872	0.0305923	0.00413155	0	0	0	0.0239846	0.0196879	0.00774773	0.0109617	0	0.0102592
ASV_1595	unknown	0	0	0.00203604	0	0.00172735	0	0	0	0	0.00586579	0	0	0.00738552	0.00263971	0	0.0059446	0	0	0	0.00350128	0.0482412	0.0235582	0.0180917	0.0178492	0.0184264	0.00924599	0.00255395	0	0	0	0.00365163	0.00343442	0	0	0.00749176	0.00290605	0.0176749	0.0214146	0.0289208	0.022242	0	0.00278559	0.0199872	0.0295319	0	0.0036539	0	0
ASV_1596	unknown	0	0	0	0.00176772	0.00345471	0.0171075	0	0	0	0.0029329	0	0	0.00369276	0	0	0.00891689	0.00244702	0	0	0	0.0201005	0.0141349	0	0	0.0110558	0.0693449	0	0	0	0	0	0.00343442	0	0	0.00249725	0	0.0441872	0.0214146	0.0165262	0.022242	0	0	0.0199872	0.0295319	0	0	0	0
ASV_1597	Flavobacterium	0	0	0	0	0.0172735	0.00213844	0	0	0	0.0117316	0	0	0.0295421	0.0184779	0.0075792	0.00891689	0.00734107	0	0.00335053	0.0175064	0.0120603	0	0	0	0.00368528	0	0	0	0.00341134	0	0.00730327	0.0583851	0	0	0.00499451	0	0.00883744	0.00917768	0.0082631	0.00953228	0	0	0.00399744	0	0.00516516	0.0036539	0	0.00683948
ASV_160	Bacillus	0.013401	0.0173065	0.0203604	0.0512639	0.029365	0.128307	0.00840336	0.0529959	0.0338205	0.0586579	0.0070454	0.0303104	0.10709	0.0475147	0.0277904	0.15456	0.0171292	0.0202488	0.0201032	0.0420153	0.245226	0.268564	0.430582	0.526551	0.405381	0.305118	0.0434172	0.00258973	0.115986	0.00781006	0.131459	0.0240409	0.0819622	0.0078329	0.0549396	0.0290605	0.406522	0.281449	0.280945	0.285968	0.00676865	0.105853	0.259834	0.280553	0.0542341	0.336159	0.0195516	0.12653
ASV_1600	unknown	0	0	0	0	0	0.00427689	0	0	0	0.0029329	0	0	0	0	0	0.0029723	0	0.00578536	0	0	0.040201	0.0329815	0.0289467	0.0401606	0.0221117	0	0.00255395	0	0.00341134	0	0.00365163	0.00343442	0	0	0	0	0.0132562	0.0214146	0.0123946	0.0349517	0	0	0.0119923	0.014766	0.00258258	0.0073078	0	0
ASV_1601	unknown	0	0	0	0	0	0	0	0	0	0	0	0	0.00369276	0	0	0	0	0	0	0	0.0482412	0.0282699	0.0253284	0.0312361	0.0184264	0.013869	0	0	0	0	0	0	0	0	0	0	0.0132562	0.0550661	0.0165262	0.0317743	0	0	0	0.00492199	0.00258258	0	0	0
ASV_1603	Steroidobacter	0.001489	0.00144221	0.00610811	0	0.0155462	0.00427689	0	0	0.00241575	0.0029329	0	0	0.00738552	0	0.0050528	0.00891689	0	0	0	0.00350128	0.0120603	0.0141349	0.0144734	0.0223115	0.0257969	0.041607	0	0	0.00682268	0	0.00365163	0	0	0.00261097	0.00249725	0.00290605	0.00441872	0.00305923	0.0082631	0.00317743	0	0.00557119	0.0159898	0.00492199	0.00516516	0.0036539	0.00651721	0.00683948
ASV_1604	unknown	0.00297801	0	0.00407208	0.00176772	0.00690942	0.019246	0.00280112	0	0	0	0	0.00303104	0.00738552	0.0131985	0.0025264	0.0267507	0.00244702	0	0.00335053	0	0	0.0235582	0	0.00446229	0.0184264	0	0	0	0	0.00260335	0	0.00686884	0	0.00261097	0	0	0.0265123	0.0122369	0.0082631	0.0190646	0	0	0.0239846	0.014766	0.0309909	0	0.0032586	0
ASV_1606	unknown	0.001489	0.00288442	0.00407208	0.00176772	0.00690942	0.00427689	0	0	0	0	0	0	0	0.00527941	0	0	0	0	0	0	0.0120603	0.0282699	0	0	0.0184264	0.023115	0	0	0	0	0	0	0	0	0	0	0.00441872	0.0244738	0.0289208	0.0158871	0	0	0.0519667	0.0442979	0	0	0	0
ASV_1608	Nocardia	0	0	0	0.00530316	0.00345471	0	0	0	0	0.00879869	0	0	0	0.00527941	0	0.0029723	0	0	0	0	0.0080402	0.0282699	0.00361834	0.0133869	0.0184264	0.0462299	0	0	0	0	0.00365163	0.00343442	0	0.00261097	0	0.00290605	0.030931	0.027533	0.00413155	0.0699034	0	0	0.0199872	0.00984397	0	0	0	0
ASV_1609	Virgibacillus	0	0	0	0.00176772	0.00345471	0	0	0	0.0048315	0.0117316	0	0	0	0.00527941	0	0.0208061	0	0	0	0.00350128	0.0080402	0.0282699	0.0180917	0.0267738	0.0221117	0.023115	0	0	0	0	0.00730327	0.00343442	0.00607128	0	0.00249725	0.00290605	0.030931	0.00611845	0.00413155	0.0158871	0	0	0.0199872	0.0393759	0.00258258	0.0036539	0	0
ASV_161	Advenella	0.0923182	0.0100955	0.0997659	0.00707089	0.0846404	0.00641533	0.0504202	0.0165612	0.243991	0.0205303	0.0446208	0.00303104	0.0295421	0.00527941	0.0151584	0	0.0562815	0	0.0402064	0.0350128	0	0.00471165	0	0.00892459	0	0	0.0153237	0.225307	0	0.195251	0	0.11677	0.0121426	0.284595	0.0374588	0.159833	0	0.00305923	0	0.00317743	0.890077	0.00835678	0	0	0.335735	0.0036539	1.06556	0.0102592
ASV_1610	Azospira	0	0	0	0	0.00345471	0	0	0	0.00241575	0	0	0	0.00369276	0.00263971	0	0.0118892	0	0	0	0.00350128	0.0442211	0.00942329	0.0506567	0.00892459	0.0110558	0.023115	0	0	0.00341134	0	0.00730327	0	0	0	0	0	0.0176749	0.0152961	0.0123946	0.0158871	0	0	0.0319795	0.0492199	0	0.0036539	0	0
ASV_1611	unknown	0	0	0	0	0.00518206	0.0256613	0	0	0	0	0	0	0	0.00263971	0	0.00891689	0	0	0	0	0.0160804	0.0188466	0	0.00446229	0.0442233	0.032361	0	0	0	0	0	0.00686884	0	0	0	0	0.030931	0.00611845	0.0247893	0.0285968	0	0	0.00799488	0.014766	0	0	0	0
ASV_1613	unknown	0	0	0.00203604	0	0.00345471	0.00641533	0	0	0	0	0	0	0	0.0105588	0.0025264	0.00891689	0	0.00289268	0	0	0.0160804	0.00942329	0.010855	0.0178492	0.0331675	0.00924599	0.00255395	0	0.00341134	0	0	0.00343442	0	0	0.00249725	0	0.030931	0.0183554	0.0330524	0.022242	0	0	0.0159898	0.0196879	0.0129129	0.0036539	0.0032586	0.00341974
ASV_1614	Actinomadura	0	0	0	0	0	0	0	0.00331225	0	0	0	0	0.00369276	0.00527941	0.0025264	0.0029723	0	0	0	0	0.0522613	0.0141349	0.02171	0.0312361	0.0221117	0.0647219	0.00255395	0	0.00341134	0	0.0146065	0	0.00303564	0	0.00249725	0	0.0176749	0.027533	0.0123946	0.0317743	0	0	0.0199872	0.00984397	0.00516516	0.0182695	0.0032586	0
ASV_1615	unknown	0.001489	0.00144221	0	0	0.00172735	0	0	0.00331225	0	0.00879869	0	0	0	0.00263971	0	0.0059446	0	0.00289268	0.00335053	0	0.0160804	0.00471165	0	0.00446229	0.0110558	0.0508529	0	0	0.00341134	0	0.0255614	0	0	0.00261097	0.00499451	0	0.0132562	0.0214146	0.0165262	0.0317743	0	0	0.0399744	0	0.00258258	0	0	0.00341974
ASV_1617	unknown	0.010423	0	0.0101802	0.00353544	0.0120915	0.0128307	0	0	0.00241575	0	0	0.00606208	0.00738552	0.00791912	0.0101056	0.0386399	0.00244702	0.00867804	0.00335053	0.0140051	0.0080402	0	0.00361834	0	0.00368528	0.00924599	0.0051079	0	0.00341134	0	0	0.00343442	0.00303564	0	0.00749176	0.00290605	0	0.00305923	0.0082631	0.00317743	0	0	0.00799488	0.0246099	0	0	0	0
ASV_1618	unknown	0.001489	0	0.00203604	0.00353544	0	0.00855377	0	0	0	0	0	0	0.00369276	0.00791912	0	0	0	0	0	0	0.0201005	0.0188466	0.0361834	0.0267738	0.0294822	0.013869	0	0	0	0	0.00365163	0	0	0	0	0	0.0220936	0.0152961	0.0206577	0.044484	0	0	0.0239846	0.00984397	0	0.0036539	0	0.00341974
ASV_162	Pseudomonas	0.436278	0.483141	0.44182	0.510871	0.229738	0.945192	0	0.278229	0.0265733	0.114383	0.0798478	0.23339	0.0406204	0.324684	0.184427	0.695518	0.0758577	0.214058	0.00670107	0.280102	0.132663	0.230871	0.202627	0.21419	0.224802	0.258888	0.104712	0.0207179	0.0648154	0.0130168	0.080336	0.0549507	0.203388	0.0365535	0.104885	0.0464968	0.167911	0.260034	0.214841	0.33363	0.0203059	0.100281	0.571634	0.694	0.049069	0.0657702	0.016293	0.123111
ASV_1620	Jahnella	0.001489	0	0.00203604	0.00530316	0.00690942	0.0149691	0	0	0.00241575	0	0	0.00303104	0.00369276	0.0158382	0.0075792	0.0118892	0.00244702	0.00578536	0.00335053	0.00350128	0.0080402	0	0.0180917	0.0178492	0.0110558	0.00462299	0.0102158	0	0.00341134	0.00260335	0.00730327	0.00686884	0	0	0	0.00290605	0	0.00917768	0.0082631	0	0	0	0.00399744	0.0196879	0	0.0073078	0	0.0102592
ASV_1623	Brevibacillus	0	0.00144221	0	0.00707089	0.00518206	0.00427689	0	0	0.00241575	0	0.00234847	0	0.0110783	0.00263971	0	0.00891689	0	0	0	0	0.0120603	0.0282699	0.0144734	0.00446229	0.0257969	0.00924599	0.00255395	0.00258973	0.00682268	0	0.00730327	0	0.00607128	0	0.00249725	0	0.00441872	0.00611845	0.0082631	0.0158871	0	0.00835678	0.0199872	0.0295319	0	0.0073078	0	0.00341974
ASV_1626	Flavobacterium	0	0	0	0.00176772	0	0.00855377	0.00280112	0	0.0241575	0	0.00234847	0.00303104	0	0	0.0303168	0.0029723	0.00489404	0	0	0	0.0080402	0.00942329	0	0	0	0.00462299	0	0.00258973	0	0.00520671	0.00730327	0.0343442	0	0.00261097	0	0.0203423	0	0.00917768	0.0082631	0	0.0135373	0	0.0119923	0	0.0154955	0.0036539	0.0228102	0
ASV_1627	unknown	0	0	0	0.00176772	0.00518206	0.00213844	0	0	0.00241575	0.00586579	0	0	0	0.00263971	0	0.0059446	0	0	0	0.00350128	0.0321608	0.0329815	0.00361834	0.00892459	0.00737055	0.013869	0	0.00258973	0	0	0	0	0	0	0.00249725	0.00290605	0.061862	0.0397699	0.0123946	0.022242	0	0.00278559	0.00799488	0.00984397	0.00258258	0.0036539	0	0
ASV_1628	unknown	0	0	0	0.00176772	0.00172735	0.00855377	0.00280112	0	0.0048315	0.0029329	0	0	0.00738552	0.00527941	0	0.0059446	0	0	0	0	0.0281407	0.0141349	0.02171	0.0446229	0.0110558	0.018492	0.00255395	0	0	0	0	0.00343442	0	0	0.00249725	0.00581209	0.0220936	0.0183554	0.0661048	0.00635486	0	0.00278559	0.00399744	0.00492199	0.00516516	0	0.0032586	0.00341974
ASV_1629	Flavobacterium	0	0	0	0	0.00345471	0.0128307	0	0	0	0	0	0	0.00738552	0.0105588	0	0.0059446	0	0	0	0.00350128	0.0160804	0.0188466	0.0832218	0.00446229	0.0110558	0.00462299	0	0	0	0	0.00730327	0	0	0.00261097	0	0	0	0.00917768	0.0247893	0.022242	0	0.00278559	0.0199872	0.0344539	0	0.0073078	0	0
ASV_1630	unknown	0	0	0	0	0.00172735	0	0	0	0	0.0117316	0	0	0	0.00527941	0	0	0	0	0	0	0.0201005	0.0376932	0.02171	0.0223115	0.0110558	0.0508529	0	0	0	0	0	0	0.00303564	0	0	0	0.0132562	0.027533	0.0165262	0.044484	0	0	0.00799488	0.00984397	0.00258258	0	0	0.00341974
ASV_1631	unknown	0	0	0	0.00176772	0.00690942	0.0106922	0	0	0	0.00879869	0	0	0	0.00263971	0	0.0029723	0	0	0	0	0.0361809	0	0.00723668	0.00892459	0.0257969	0.013869	0.00255395	0.00258973	0.00341134	0	0.0182582	0	0.00607128	0	0.00749176	0	0.0662808	0.0305923	0	0.00317743	0	0	0.0119923	0.00492199	0	0	0	0.00341974
ASV_1633	Flavobacterium	0	0	0	0	0	0.00641533	0	0	0	0.0029329	0.0164393	0.00606208	0	0.00527941	0.0176848	0	0.0293643	0.0115707	0.0100516	0	0	0.00471165	0	0	0	0	0.00255395	0.00517947	0	0.0130168	0.00365163	0.0618196	0	0	0	0	0	0	0.00413155	0	0.0135373	0.00835678	0	0	0.018078	0.0073078	0.00977581	0.00683948
ASV_1636	unknown	0.001489	0.00432663	0.00203604	0.012374	0.00518206	0.00855377	0.00840336	0.00331225	0.00241575	0.0205303	0	0	0	0.00527941	0.0050528	0.0178338	0	0	0.00335053	0.0210077	0	0.00942329	0	0.00446229	0.00737055	0.00924599	0.0102158	0	0.00682268	0	0.00730327	0.00343442	0.00303564	0	0.0124863	0	0	0	0	0.00317743	0	0.00278559	0.00399744	0.00984397	0	0.0146156	0	0.00341974
ASV_1638	Aeromicrobium	0.001489	0.00576884	0	0	0.00690942	0.00855377	0	0	0.00724725	0	0	0	0	0.00527941	0.0075792	0.00891689	0	0	0	0.00350128	0.0321608	0.0282699	0.0434201	0.00892459	0.00737055	0.023115	0	0.00258973	0	0.00260335	0.00365163	0.0171721	0	0.00261097	0.00749176	0.00581209	0	0.0183554	0.0165262	0.00635486	0	0	0.0159898	0.014766	0.00258258	0.0255773	0.0032586	0
ASV_1639	unknown	0.00744502	0.0115377	0.00203604	0.00353544	0	0	0	0.0298102	0.0144945	0.0234632	0.03053	0.0181862	0	0	0.0025264	0	0.0195762	0.00578536	0.00335053	0.0105038	0	0	0	0	0	0	0.0051079	0.0621536	0	0.0286369	0	0.00686884	0.0424989	0.0261097	0.019978	0.0145302	0	0	0	0	0.0304589	0.013928	0	0	0	0	0.0423618	0.00683948
ASV_1640	unknown	0.00446701	0.00144221	0.00610811	0.00353544	0.00863677	0.0171075	0.00280112	0.00993674	0	0.00586579	0	0.00909311	0.00738552	0.00527941	0.0050528	0.0208061	0	0.0115707	0	0.0105038	0	0	0.00361834	0	0.0221117	0.00462299	0.0102158	0	0.00341134	0	0.0182582	0.00686884	0.00910692	0.00261097	0.0124863	0	0.00441872	0	0.0082631	0	0	0.00278559	0.00799488	0.00492199	0.00258258	0.0073078	0	0.00341974
ASV_1641	Bacillus	0	0.00144221	0	0.00353544	0.00172735	0.00427689	0.00560224	0	0	0.00586579	0	0	0.014771	0.00263971	0.0050528	0.00891689	0	0	0	0	0.0120603	0.0141349	0.02171	0.0133869	0.00737055	0.0508529	0.00255395	0	0	0	0.00365163	0	0	0	0.0149835	0	0.0132562	0.00917768	0.0165262	0.022242	0	0.00278559	0.0159898	0.00984397	0	0.0036539	0	0.0102592
ASV_1642	unknown	0	0.0620151	0	0.0194449	0	0.00427689	0	0	0	0	0	0	0	0	0	0	0	0	0	0	0	0	0	0	0	0	0.0332014	0.0129487	0.00341134	0.00260335	0	0	0	0	0	0.00290605	0	0	0	0	0	0	0	0	0	0	0	0
ASV_1643	unknown	0	0.00288442	0	0.00176772	0.00172735	0.00427689	0	0	0	0.00586579	0	0	0	0	0	0.00891689	0	0	0	0	0.0281407	0	0.00723668	0.0223115	0.0184264	0.00924599	0	0	0	0	0	0.0103033	0	0	0.00249725	0	0.030931	0.0458884	0.0082631	0.0190646	0	0	0.0239846	0.0196879	0.00516516	0	0.0032586	0
ASV_1645	unknown	0	0	0	0.00176772	0	0.00213844	0	0	0	0	0	0	0.00369276	0	0	0	0	0	0	0	0.0160804	0.0188466	0.00723668	0.0401606	0.0147411	0.00462299	0	0	0	0	0.00730327	0	0	0	0	0.00290605	0.0751182	0.0214146	0.0206577	0.0349517	0	0	0.0159898	0.00492199	0	0	0	0
ASV_1646	unknown	0	0	0	0.00176772	0	0.0256613	0	0.00662449	0	0.0175974	0	0	0	0.0475147	0.0050528	0	0	0.00289268	0	0.0140051	0	0.00942329	0.00361834	0	0.0147411	0.013869	0	0	0.010234	0	0	0.00686884	0.0151782	0	0.00249725	0.00290605	0.00883744	0.00917768	0.0206577	0.0127097	0	0	0.0119923	0	0	0.0036539	0	0
ASV_1647	unknown	0	0	0	0	0.00345471	0.00213844	0	0	0	0.0029329	0	0	0.00369276	0	0	0.0029723	0	0	0	0	0.0201005	0.0141349	0.0361834	0.0178492	0.0184264	0.00462299	0	0	0	0	0.00730327	0	0	0	0	0	0.0220936	0.0214146	0.0247893	0.0413066	0	0	0.0279821	0.0295319	0.00258258	0	0	0
ASV_1648	unknown	0	0	0	0	0	0.00855377	0	0	0.0048315	0.0029329	0	0	0	0	0	0.0029723	0	0	0	0	0.0080402	0.0329815	0.00361834	0.0178492	0.0221117	0.018492	0	0	0	0	0	0.00686884	0	0	0.00249725	0.00290605	0.0486059	0.0581253	0.0123946	0.022242	0	0	0.0199872	0.0246099	0	0	0	0
ASV_1649	Serratia	0	0	0	0	0	0	0	0.0331225	0.00241575	0	0.00234847	0	0	0.00527941	0	0	0	0	0	0.00350128	0	0	0	0	0	0	0.00255395	0.0984099	0	0.00520671	0	0.00343442	0.0121426	0	0	0.00290605	0	0	0	0	0	0.0473551	0	0	0	0	0	0.00341974
ASV_1651	unknown	0.001489	0	0.00610811	0.00176772	0.0103641	0.0213844	0	0	0	0	0	0	0	0.00527941	0	0.00891689	0.00244702	0	0.00335053	0.00700256	0.0080402	0.00471165	0.010855	0	0.0294822	0.0462299	0	0	0.00682268	0	0.00730327	0	0	0	0	0	0.00441872	0.00917768	0.0165262	0.022242	0	0.00278559	0.00799488	0.00984397	0	0.0036539	0	0
ASV_1652	unknown	0.001489	0.00144221	0	0.00176772	0.00690942	0.00641533	0	0	0.00241575	0	0	0	0.00738552	0.00527941	0.0050528	0.0059446	0	0	0.00335053	0	0.0281407	0.0141349	0.0289467	0.0133869	0.0221117	0.00924599	0	0	0.00682268	0	0.00730327	0	0.00303564	0	0	0	0.00883744	0.0122369	0.0165262	0.0190646	0	0.00278559	0.0239846	0.00492199	0.00258258	0.0109617	0	0
ASV_1653	Flavitalea	0.00893402	0	0.00407208	0.00176772	0.0224556	0.0128307	0.00840336	0	0	0	0	0.00303104	0.0110783	0	0	0	0	0.00578536	0	0	0.0201005	0.0188466	0.0180917	0.00892459	0	0.00462299	0.00255395	0	0.020468	0	0.0146065	0.0137377	0	0.00522193	0.00499451	0.00581209	0	0.0183554	0.00413155	0	0	0.00278559	0.0119923	0.00984397	0.00516516	0.0073078	0	0.00341974
ASV_1654	unknown	0.001489	0.00144221	0.00203604	0.00883861	0.00345471	0.0106922	0.00280112	0	0.00241575	0.00879869	0	0	0	0.00263971	0.0025264	0.0059446	0	0	0	0.0105038	0.0201005	0.00471165	0.0180917	0.00892459	0.0184264	0.00924599	0.00255395	0.00258973	0.010234	0	0.00730327	0	0	0	0	0	0.00883744	0.0152961	0.0082631	0.00635486	0	0.00278559	0	0.00984397	0.00258258	0.0182695	0	0.00341974
ASV_1655	unknown	0	0.00144221	0	0.00176772	0.00172735	0.00213844	0	0	0.0048315	0	0	0	0	0.00263971	0	0.0029723	0	0	0	0	0.0241206	0.0282699	0.0578934	0.0178492	0.0110558	0.018492	0	0	0.00341134	0	0.00730327	0	0	0	0	0	0.0220936	0.0244738	0.0247893	0.0158871	0	0	0.0119923	0.00984397	0.00258258	0.0036539	0	0
ASV_1656	Flavihumibacter	0	0	0	0	0.00863677	0.00427689	0	0	0	0	0	0	0	0.00263971	0	0	0	0	0	0	0.0080402	0.0235582	0.00361834	0.00892459	0.0368528	0.0554759	0	0	0	0	0	0.00343442	0	0	0	0	0.0265123	0.0183554	0.0289208	0.00953228	0	0	0.0479693	0.0344539	0.00516516	0	0	0
ASV_1657	Vulgatibacter	0	0	0	0	0.00345471	0.00427689	0	0	0	0.00586579	0	0	0	0	0.0025264	0	0	0	0	0	0.0120603	0.0188466	0.0361834	0.0892459	0	0.00462299	0	0	0	0	0.00365163	0.00343442	0	0.00261097	0	0	0.030931	0.0367107	0.0082631	0.00953228	0	0.00557119	0.00799488	0.00984397	0.00774773	0.0073078	0	0
ASV_1658	Taibaiella	0	0	0	0	0.00172735	0.00213844	0.00280112	0	0	0.0029329	0.00234847	0	0	0	0.0480016	0.0029723	0.00978809	0	0.00335053	0	0	0	0	0	0	0	0	0	0	0	0	0.0137377	0	0	0	0	0.00441872	0	0	0	0.00676865	0	0	0	0.0619819	0.0073078	0.0260688	0.00341974
ASV_1659	unknown	0	0	0	0.00176772	0.00172735	0.00641533	0	0	0	0.0029329	0	0	0.00369276	0.00527941	0	0.0178338	0	0	0	0	0.0201005	0.0329815	0.0144734	0.0446229	0.0184264	0.032361	0	0	0.00682268	0	0.00365163	0	0.00303564	0	0	0	0.0220936	0.0183554	0.0206577	0.088968	0	0	0.0279821	0.0246099	0	0	0	0
ASV_166	Nocardioides	0.0268021	0.0129799	0.0366487	0.00707089	0.179645	0.0470457	0.0308123	0.00993674	0.285059	0.0762553	0.0469693	0.00303104	0.0886263	0.0395956	0.28801	0.0921412	0.0905398	0.00867804	0.0335053	0.0245089	0.0522613	0.0942329	0.0615117	0.0580098	0.117929	0.171051	0.0102158	0.0362563	0.0750495	0.0416536	0.0985941	0.226672	0.0485702	0.169713	0.224753	0.473686	0.061862	0.156021	0.0991572	0.0158871	0.10153	0.0389983	0.107931	0.0590638	0.227267	0.0621163	0.0391032	0.0957527
ASV_1661	Paenibacillus	0.001489	0	0.00407208	0.00176772	0.00172735	0.0106922	0	0	0	0.0029329	0	0	0.014771	0.00791912	0	0.0059446	0	0	0	0.00700256	0.0241206	0	0.0144734	0.00892459	0.0184264	0.013869	0	0	0.00682268	0	0.00365163	0	0.00303564	0	0.00499451	0	0.0176749	0.0244738	0.0289208	0.0127097	0	0.00278559	0.0159898	0.00492199	0	0.0036539	0.0032586	0.00683948
ASV_1662	unknown	0.001489	0	0	0	0	0	0.00280112	0.00331225	0	0.00586579	0	0	0.0110783	0.00263971	0.0025264	0	0	0	0	0.00350128	0.0442211	0.0141349	0.0253284	0.0133869	0.0331675	0.00924599	0	0	0.00341134	0	0.00365163	0.00686884	0	0	0.00249725	0.00290605	0.0574433	0.0305923	0.0247893	0.0285968	0	0	0.0159898	0.0344539	0	0	0	0.00341974
ASV_1663	unknown	0.001489	0	0.00203604	0	0.00518206	0.00427689	0	0	0.00724725	0.00586579	0	0	0.014771	0.0211177	0	0.0118892	0.00244702	0	0.00335053	0.00700256	0.0281407	0.0141349	0.0144734	0	0.0110558	0.00924599	0.0051079	0	0.00682268	0.00520671	0.00730327	0.00343442	0	0.00261097	0.00249725	0	0.030931	0.0122369	0.0123946	0.0127097	0.00338432	0.00278559	0.0119923	0	0.00258258	0.0073078	0	0.00341974
ASV_1664	unknown	0.00297801	0	0.0305406	0.00176772	0.00690942	0.0106922	0	0	0	0	0	0.0121242	0.0110783	0.00527941	0.0025264	0.0178338	0.00734107	0.00578536	0	0.00700256	0.0040201	0.0141349	0.0180917	0.00892459	0.00368528	0.00924599	0	0	0	0.00260335	0.0109549	0.0137377	0	0	0.00749176	0.00581209	0.00441872	0.00305923	0.00413155	0.00635486	0.00676865	0	0.0199872	0.014766	0.00516516	0.0036539	0.00977581	0
ASV_1666	unknown	0.010423	0	0.00203604	0.00176772	0.00172735	0.00641533	0	0	0.00241575	0.0029329	0	0	0.00369276	0	0.0075792	0.0029723	0	0	0	0	0.0321608	0.00471165	0.00723668	0.0178492	0.0147411	0	0.00255395	0	0.00682268	0	0.00365163	0	0.0121426	0.00261097	0.00249725	0.0116242	0.00883744	0.0122369	0.045447	0.00317743	0	0	0.0119923	0.014766	0	0	0	0
ASV_1669	unknown	0	0.00432663	0.00203604	0	0.00690942	0.00427689	0	0	0	0.0029329	0	0	0.00738552	0	0.0075792	0.0059446	0	0	0.00335053	0.00350128	0.0120603	0.00471165	0	0.0267738	0.0294822	0.036984	0.0051079	0	0.00341134	0	0.00365163	0	0	0	0	0	0.0132562	0.00917768	0.0082631	0.022242	0	0.00278559	0.0399744	0.014766	0.00258258	0.0036539	0	0.00341974
ASV_1670	Nocardioides	0	0.00144221	0	0	0.0103641	0.00641533	0	0.00331225	0.019326	0.0205303	0	0.00303104	0.00369276	0.0131985	0.0075792	0.0059446	0.00978809	0	0	0.00700256	0.0120603	0	0.00361834	0	0.00368528	0	0	0	0.010234	0	0.00730327	0.00343442	0.00303564	0	0.019978	0.0174363	0.00441872	0.00305923	0.0123946	0	0	0.00835678	0	0.00492199	0.00516516	0	0	0
ASV_1671	unknown	0	0	0.00407208	0.00707089	0.00518206	0.00213844	0	0	0	0	0	0	0.00738552	0.00527941	0	0.00891689	0	0	0	0	0.0241206	0.0282699	0.0253284	0.0133869	0.0110558	0.036984	0	0	0	0	0.0109549	0.00686884	0.00303564	0	0	0	0.00883744	0.0122369	0.0082631	0	0	0.00278559	0.0199872	0.00492199	0	0.0036539	0	0.00341974
ASV_1672	Solirubrobacter	0	0	0.00203604	0	0.00172735	0.00427689	0	0.00331225	0.009663	0.0029329	0	0	0	0.00791912	0.0025264	0.0059446	0	0	0	0	0.0241206	0.0188466	0.0578934	0.00892459	0.0110558	0.018492	0.00255395	0	0	0	0.00365163	0	0.00303564	0	0.00499451	0	0.0353497	0.0428292	0.0289208	0.0317743	0	0.00278559	0.0559642	0.0295319	0	0.0073078	0	0
ASV_1673	unknown	0.001489	0	0.00203604	0	0.00172735	0.00641533	0	0	0	0	0	0.00303104	0.00738552	0	0	0.0148615	0	0.00289268	0	0.00350128	0.0080402	0.0188466	0.0144734	0.0178492	0.0221117	0.0508529	0	0	0.010234	0	0.00365163	0	0	0	0	0.00290605	0	0.0183554	0.0206577	0.0127097	0	0.00278559	0.0319795	0.014766	0.00258258	0.0036539	0	0
ASV_1674	Luteolibacter	0	0	0	0.00176772	0	0.00855377	0	0	0	0	0	0	0	0.00527941	0	0.0059446	0	0	0	0	0.0562814	0.0329815	0	0.0312361	0.0184264	0.018492	0.0051079	0	0.0136454	0	0.00365163	0	0	0	0	0	0.00883744	0	0.0247893	0.0285968	0	0	0.00399744	0.0246099	0.00258258	0.0073078	0	0
ASV_1675	unknown	0	0	0.00203604	0	0.00690942	0.00427689	0	0	0.0048315	0	0	0	0.00369276	0.00527941	0.0050528	0.0059446	0	0	0	0	0.0241206	0.0188466	0	0.0312361	0.0405381	0.00924599	0.00766186	0	0.00341134	0	0.00365163	0	0.0121426	0	0	0	0.0132562	0.0152961	0.00413155	0.0158871	0	0.00557119	0.0159898	0.0295319	0.00258258	0.0036539	0.0032586	0
ASV_1676	Mycobacterium	0	0	0	0	0.00172735	0.00427689	0	0	0.0048315	0.0029329	0	0	0	0	0.0025264	0.00891689	0	0	0.00335053	0	0.0040201	0.0188466	0.0144734	0.0133869	0.0257969	0.027738	0.00255395	0	0.00341134	0	0.00365163	0	0	0	0	0	0.0132562	0.0183554	0	0.0158871	0	0	0.0519667	0.0492199	0	0	0	0
ASV_1677	Pseudonocardia	0	0	0	0	0.00172735	0.0128307	0	0.00331225	0	0.00586579	0	0	0.00738552	0.0131985	0.0025264	0.00891689	0.00244702	0	0	0.00700256	0.0160804	0.00942329	0.00361834	0.0312361	0.0257969	0.00462299	0	0	0.00341134	0	0.0109549	0.0171721	0	0	0	0.00290605	0.00883744	0.0152961	0.0371839	0.0349517	0	0	0.0159898	0	0.00516516	0	0	0
ASV_1678	unknown	0	0	0	0	0	0	0	0	0	0.00586579	0	0	0.0184638	0.00263971	0.0025264	0.0208061	0	0	0	0	0.0241206	0.00942329	0.00361834	0.0133869	0.0184264	0.018492	0	0	0	0	0.0109549	0	0	0	0	0	0.00441872	0.00611845	0.0289208	0.022242	0	0	0.0639591	0.0246099	0	0	0	0
ASV_1680	unknown	0.00744502	0.00144221	0.00203604	0.00176772	0.00172735	0.00213844	0	0.00331225	0	0	0	0	0	0.00791912	0.0025264	0.0059446	0	0	0	0	0.0160804	0.0141349	0.00723668	0.0446229	0.0405381	0.023115	0.00255395	0.00258973	0	0	0.00730327	0.0103033	0	0	0.00249725	0.00290605	0	0.0122369	0.0165262	0.022242	0	0	0.00399744	0.014766	0	0	0	0
ASV_1681	Thermoactinomyces	0.001489	0.00144221	0.00203604	0.00176772	0	0.00641533	0	0.00331225	0	0	0	0	0.00738552	0	0.0025264	0.0029723	0	0	0	0.00350128	0.0482412	0.0235582	0.010855	0.0133869	0.0147411	0.00924599	0.00255395	0	0.00341134	0	0.00365163	0.00343442	0.00303564	0	0	0	0.0176749	0.0122369	0.0247893	0.022242	0	0.00278559	0.0159898	0.00984397	0	0	0.0032586	0.00341974
ASV_1682	unknown	0.00297801	0.00288442	0.00203604	0.00353544	0.00518206	0.019246	0.00280112	0	0	0	0	0	0.00738552	0	0.0075792	0.0118892	0	0	0	0.0140051	0	0.00942329	0.00723668	0.00892459	0.00368528	0	0.0051079	0	0.010234	0	0.0109549	0.0103033	0.00910692	0	0.00499451	0	0.0265123	0.00611845	0	0.00317743	0	0.00278559	0.00399744	0.0196879	0	0.0073078	0	0.0170987
ASV_1683	Paenibacillus	0.001489	0	0	0.00176772	0.0103641	0.0363535	0	0	0	0	0	0.00303104	0.00738552	0.00791912	0	0.0267507	0	0	0	0.00350128	0.0040201	0.0188466	0.0253284	0.00892459	0.00368528	0.00462299	0.00255395	0	0.00341134	0	0	0	0	0	0.00249725	0	0.0132562	0.0122369	0.0082631	0	0	0	0.00399744	0.014766	0	0.0109617	0	0.0239382
ASV_1684	Ralstonia	0.013401	0.0115377	0.0101802	0.00707089	0.00345471	0.00855377	0.00840336	0.00662449	0.00241575	0.0029329	0	0.0151552	0.00369276	0	0	0.00891689	0.00489404	0.00867804	0.00670107	0	0.0040201	0.00942329	0.00723668	0	0.0221117	0	0	0.00517947	0.00682268	0.00520671	0.00730327	0	0.0182138	0	0.00249725	0	0.00441872	0	0.00413155	0.00953228	0	0.00557119	0.0159898	0	0	0.0073078	0	0.0102592
ASV_1687	unknown	0.00893402	0.00721105	0.0101802	0.0106063	0.0380018	0.0106922	0.00280112	0.00331225	0	0.0029329	0	0.00303104	0.0221566	0.0184779	0	0.00891689	0	0.00578536	0.0100516	0.00700256	0	0	0	0	0	0.00462299	0	0	0	0	0	0	0	0	0.00249725	0	0	0	0	0	0	0	0	0	0	0.0036539	0.0032586	0
ASV_1688	Flavobacterium	0	0	0.00203604	0	0.0138188	0.0213844	0	0	0	0.0029329	0	0	0	0	0.0025264	0.00891689	0	0	0	0	0.0040201	0	0.0144734	0.0223115	0.0442233	0.027738	0	0	0.00341134	0	0.00365163	0	0	0	0.00499451	0	0.0176749	0.0152961	0.0165262	0.0285968	0	0	0.0279821	0.0196879	0	0.0036539	0	0
ASV_1690	unknown	0	0	0	0	0	0.00427689	0	0.00331225	0	0	0	0	0	0	0	0	0	0	0	0	0.0361809	0.00471165	0.0180917	0.0133869	0.0110558	0	0	0	0	0	0.00365163	0	0	0	0	0	0.0176749	0.0122369	0.0330524	0.0953228	0	0	0	0.014766	0.00258258	0	0	0
ASV_1694	unknown	0.00297801	0.00144221	0	0.00176772	0.00518206	0	0	0	0	0.00586579	0	0	0	0.00527941	0	0.0118892	0	0	0	0	0.0040201	0.0188466	0.010855	0	0.0184264	0.013869	0	0	0	0	0.00730327	0.00343442	0	0	0.00249725	0	0.0265123	0.0152961	0.0123946	0	0	0	0.0759514	0.0295319	0	0.0073078	0	0
ASV_1695	unknown	0.00297801	0	0	0.00353544	0.00518206	0.00641533	0	0	0	0.0029329	0	0	0.00369276	0.0158382	0.0151584	0.0118892	0.00489404	0.00289268	0	0.00350128	0.040201	0.0188466	0.00361834	0.00892459	0.0147411	0	0.00255395	0.00258973	0.0136454	0	0.0109549	0.00343442	0	0	0.00249725	0.00290605	0.00883744	0	0	0.00635486	0	0.00557119	0.0119923	0.00984397	0.00258258	0	0	0
ASV_1697	unknown	0.001489	0	0	0.00353544	0.00518206	0.0128307	0.00280112	0	0.00241575	0.0029329	0	0	0.00369276	0	0	0.00891689	0	0	0	0	0.0120603	0.0188466	0.0398017	0.0133869	0.00737055	0	0	0.00258973	0	0	0.00365163	0.00686884	0.00303564	0	0.00249725	0	0.030931	0.0336515	0	0.00317743	0	0.00278559	0.0119923	0.00492199	0	0.0036539	0	0.0170987
ASV_1699	Arthrobacter	0	0.00144221	0	0.00353544	0.00172735	0.0277998	0	0.00662449	0	0.00586579	0.00234847	0	0	0.0131985	0.0151584	0.0118892	0	0	0	0.0105038	0.0160804	0.00471165	0.00361834	0.00892459	0	0.018492	0	0	0.00682268	0	0.0255614	0.00343442	0.00303564	0	0	0	0	0.00305923	0.0082631	0.00953228	0	0	0.00399744	0.00984397	0.00258258	0.0109617	0	0.00341974
ASV_17	Streptomyces	1.21503	0.532176	1.99328	1.00407	2.4753	2.09995	1.53782	0.629327	0.985626	4.29376	0.27477	0.988118	3.90325	3.72991	2.16007	2.76424	0.672931	0.919873	2.43584	2.33885	2.01005	1.71033	1.69338	1.63766	1.52202	0.882992	2.22449	1.111	5.10677	1.81714	5.15611	5.45386	3.30581	0.193211	4.00809	0.924123	2.17843	1.71317	2.16906	1.56329	2.65669	4.28981	1.4111	1.25511	4.93789	8.6159	2.93274	6.20683
ASV_170	Ramlibacter	0.00595601	0.158643	0.00814415	0.208591	0.0224556	0.162522	0.0196078	0	0.236744	0.00586579	0.162044	0.00909311	0	0	0.28801	0.029723	0.335242	0.0115707	0.0636601	0.00350128	0.0160804	0.0188466	0.02171	0.00446229	0.00737055	0.00462299	0	0.178692	0	0.197855	0.00730327	0.164852	0	0.5953	0.00249725	0.252826	0.00883744	0.0244738	0.0165262	0.0127097	0.159063	0.00278559	0.0239846	0.014766	0.0619819	0.0182695	0.114051	0.00683948
ASV_1701	unknown	0	0	0	0.00176772	0.00172735	0.00213844	0	0	0	0	0	0	0	0.00263971	0	0.00891689	0	0	0	0	0.0201005	0.0282699	0.0289467	0.0133869	0.0147411	0.013869	0.00255395	0	0	0	0.0109549	0.00343442	0	0	0.00499451	0	0.00441872	0.0520069	0.0082631	0.00317743	0	0	0	0.00984397	0.00516516	0.0109617	0	0
ASV_1702	unknown	0	0	0	0	0.00345471	0.00855377	0	0	0.00241575	0.00879869	0	0.00303104	0.00369276	0.00791912	0	0	0	0	0	0.00350128	0.0120603	0.00942329	0.00361834	0.0267738	0.0294822	0.018492	0	0	0	0	0.0109549	0.00343442	0	0	0	0	0.0220936	0.0183554	0.0082631	0.0127097	0	0	0.0159898	0.00984397	0	0.0073078	0	0
ASV_1703	unknown	0	0	0	0	0.00172735	0.00641533	0	0	0	0	0	0	0	0.00527941	0.0025264	0.0029723	0	0	0	0	0.0120603	0.00942329	0.0144734	0.0178492	0.0184264	0	0	0	0	0	0.0109549	0	0	0	0	0	0.0353497	0.0214146	0.0206577	0.0190646	0	0	0.0279821	0.014766	0	0.0255773	0	0.00341974
ASV_1704	unknown	0	0	0	0	0	0.00427689	0	0	0	0	0	0	0.00369276	0	0	0	0	0	0	0	0.0241206	0.00942329	0.0398017	0	0.00368528	0.027738	0	0	0	0	0	0	0	0	0	0	0.0220936	0.0122369	0.0082631	0.0349517	0	0	0.0319795	0.0541419	0	0.0036539	0	0
ASV_1705	unknown	0	0	0	0	0	0	0	0	0.0048315	0	0	0	0.00369276	0.00527941	0	0	0	0	0	0	0.0321608	0.0282699	0.0434201	0.0178492	0.0184264	0	0	0	0.00341134	0	0	0.00343442	0	0	0.00499451	0.00290605	0.0353497	0.00611845	0.0247893	0.0127097	0	0	0.0279821	0.00492199	0.00516516	0.0073078	0	0.00341974
ASV_1706	unknown	0.001489	0.00288442	0.00610811	0.00353544	0.00690942	0.0128307	0	0	0.0048315	0.0029329	0	0	0.00738552	0	0.0075792	0	0	0	0.00670107	0.00350128	0.0120603	0.0141349	0	0.0133869	0.00368528	0.00462299	0.00766186	0	0.00682268	0	0.0109549	0.0206065	0	0.00522193	0.00249725	0.00290605	0.00441872	0	0.00413155	0.00635486	0	0	0.0239846	0.0246099	0.00258258	0	0.0032586	0
ASV_1707	Microlunatus	0	0	0.00203604	0	0.00172735	0.0106922	0	0.00331225	0.00724725	0.0029329	0.00234847	0	0.0184638	0.0105588	0.0050528	0.0029723	0	0	0.00670107	0.00350128	0.0080402	0	0	0	0.00737055	0.00924599	0.00255395	0	0.00682268	0	0.00730327	0.0171721	0.00607128	0.00261097	0.0149835	0.0145302	0.0132562	0.00305923	0.0123946	0.00317743	0	0.00278559	0	0.00492199	0.0154955	0.0036539	0.0032586	0
ASV_1708	unknown	0	0	0	0.00176772	0	0	0	0	0	0	0	0	0.00369276	0.00263971	0	0.0059446	0	0	0	0	0.0281407	0.0282699	0	0.0133869	0.0184264	0.0508529	0	0	0	0	0.00730327	0	0	0	0	0	0.0220936	0.0428292	0.0165262	0.00317743	0	0	0.0319795	0.014766	0	0.0036539	0	0
ASV_1709	unknown	0	0	0	0.00176772	0	0.00641533	0	0	0	0.0029329	0	0	0	0	0	0	0	0	0	0	0.0040201	0.00942329	0.010855	0.0133869	0.0294822	0.036984	0	0	0	0	0	0	0.00303564	0	0	0	0.0132562	0.0152961	0.0330524	0.0794357	0	0	0	0	0	0	0	0
ASV_171	Aeromicrobium	0.0595601	0.0216332	0.0671892	0.0176772	0.133006	0.121891	0.0644258	0.0298102	0.0700568	0.0997184	0	0.0242483	0.17356	0.311485	0.0454752	0.148615	0.00244702	0.0404975	0.0636601	0.112041	0.221106	0.164908	0.10855	0.205266	0.184264	0.0832139	0.0357553	0.0155384	0.0989288	0.0104134	0.284827	0.0927293	0.0576771	0.0208877	0.0724203	0.0726512	0.17233	0.104014	0.29334	0.225597	0.0270746	0.0696398	0.151903	0.127972	0.103303	0.13154	0.0260688	0.0615553
ASV_1710	unknown	0	0	0	0	0	0.00213844	0	0	0	0	0	0	0	0.00263971	0	0	0	0	0	0	0.0160804	0.0329815	0.032565	0.0446229	0.0110558	0.00462299	0	0	0.00341134	0	0.00365163	0	0	0	0	0.00290605	0.030931	0.027533	0.0247893	0.00317743	0	0	0.0159898	0.014766	0	0	0	0
ASV_1712	Fictibacillus	0.001489	0	0.00203604	0.00176772	0.00690942	0.0149691	0.00280112	0	0.00241575	0	0	0	0	0.00527941	0.0025264	0	0	0	0	0.00700256	0.0040201	0.0282699	0.0144734	0.00892459	0.0110558	0.013869	0	0	0.010234	0	0.0109549	0.00686884	0.00303564	0	0	0	0.00883744	0.00917768	0.0330524	0.00635486	0	0	0.00799488	0.014766	0	0.0182695	0	0.00683948
ASV_1714	unknown	0.00595601	0	0.00610811	0.00353544	0.00345471	0	0	0	0	0.00879869	0.00939386	0	0.0110783	0.00527941	0.0050528	0.0059446	0.00489404	0.00578536	0	0	0.0120603	0.0141349	0.0180917	0.00892459	0.0184264	0.036984	0	0	0.00341134	0.00520671	0.00365163	0.00686884	0.00303564	0	0.00499451	0	0.0353497	0.00917768	0.0082631	0.00953228	0	0	0.0239846	0.0246099	0.00774773	0.0036539	0.0032586	0
ASV_1715	Ilumatobacter	0.001489	0	0.00203604	0	0.00690942	0.00213844	0	0	0.0048315	0	0.00234847	0	0.00369276	0.0105588	0.0202112	0	0.0146821	0	0.00335053	0.00350128	0.0120603	0	0	0.00446229	0.00737055	0.00462299	0.00255395	0	0.00341134	0	0	0	0.00303564	0	0.00749176	0.00581209	0.00441872	0.00305923	0.0082631	0.0127097	0.0169216	0	0.0119923	0.00492199	0.0206606	0.0036539	0.016293	0
ASV_1716	unknown	0.001489	0.00432663	0	0.00176772	0.00345471	0.00855377	0	0.00331225	0.0144945	0.0234632	0	0	0	0	0.0025264	0	0	0	0	0	0.0040201	0.00471165	0.00361834	0	0	0	0	0	0	0	0.00365163	0.00343442	0.0364277	0.0339426	0.00499451	0.0116242	0.00441872	0.00611845	0.0082631	0	0	0	0	0.00492199	0.00516516	0	0	0
ASV_1717	unknown	0	0	0.00407208	0	0.00518206	0.00427689	0	0	0	0.00586579	0	0	0.00738552	0.00527941	0.0151584	0.0208061	0	0	0	0	0.0120603	0.00471165	0.00361834	0.00446229	0.00737055	0.00462299	0	0	0.00341134	0	0.0109549	0.00343442	0	0	0	0	0.0132562	0.0214146	0.0247893	0.00317743	0	0	0.0599616	0.0344539	0.00516516	0.0036539	0	0.00683948
ASV_1719	unknown	0	0	0	0	0.00172735	0.00855377	0	0	0.00241575	0.00879869	0	0	0.00369276	0.00527941	0.0025264	0.00891689	0	0	0	0.00350128	0.0160804	0.0188466	0.00361834	0.0133869	0.0257969	0.032361	0	0.00258973	0.00341134	0	0.0182582	0	0	0	0	0	0.0132562	0.00917768	0.0123946	0.00635486	0	0	0.0199872	0.0295319	0	0.0036539	0	0
ASV_172	Nocardioides	0.001489	0.00432663	0.00610811	0	0.0259103	0.0470457	0.00280112	0	0.0169103	0.0351947	0.00234847	0.00303104	0.0110783	0.0105588	0.012632	0.0356676	0.00244702	0.00289268	0	0.0105038	0.377889	0.45703	0.34736	0.450692	0.490142	0.189543	0.0051079	0	0.020468	0	0.0255614	0.0274754	0.0121426	0	0.0449506	0.0145302	0.375591	0.721977	0.45447	0.168404	0.00338432	0.00835678	0.411736	0.359305	0.049069	0.036539	0.0032586	0.00683948
ASV_1720	unknown	0	0	0	0	0	0.00213844	0	0	0	0.00586579	0	0	0	0	0.0025264	0.0059446	0	0	0	0	0.080402	0.0424048	0.00723668	0.0401606	0.0184264	0.018492	0	0	0.00682268	0	0.00365163	0	0	0	0	0	0.0220936	0	0.0165262	0	0	0.00278559	0.00799488	0.0246099	0	0.0036539	0	0
ASV_1721	unknown	0.00744502	0.00144221	0.0183243	0.00176772	0.00863677	0.00213844	0	0	0.0048315	0.0029329	0	0	0	0.0131985	0.0075792	0.0118892	0	0.00578536	0	0.00700256	0	0	0	0	0	0	0.0051079	0.00258973	0.00341134	0	0.00730327	0.0171721	0.00607128	0.0078329	0.00749176	0.0145302	0	0	0	0.00317743	0.00338432	0	0	0	0.018078	0	0.0032586	0.00341974
ASV_1722	unknown	0.00595601	0.00144221	0	0.00353544	0.00172735	0.00427689	0	0.00331225	0	0	0	0.00303104	0.00738552	0	0	0	0	0	0	0.00700256	0.0120603	0.0329815	0.00723668	0.0223115	0.0257969	0.013869	0.00255395	0	0.00682268	0.00260335	0.00365163	0	0.00607128	0.00261097	0	0	0.0132562	0.00917768	0.0123946	0.00317743	0	0.00278559	0.00799488	0.014766	0.00516516	0	0	0.00341974
ASV_1724	unknown	0.00446701	0.00288442	0	0	0.00172735	0.00641533	0	0.00331225	0	0.0175974	0	0	0	0.0105588	0.012632	0.00891689	0.00244702	0	0.00335053	0	0.0321608	0.0282699	0	0	0.00368528	0.018492	0.00255395	0	0.00341134	0	0.00365163	0.0137377	0	0	0	0	0.0132562	0.00611845	0.0206577	0.00635486	0.00338432	0	0.0119923	0	0.00258258	0	0	0
ASV_1726	unknown	0.001489	0	0	0.00353544	0.00172735	0.00641533	0	0	0.00241575	0.0117316	0.00234847	0	0.00369276	0.00263971	0	0.0118892	0	0	0	0.00700256	0.0201005	0.0141349	0.0253284	0	0.0184264	0.00462299	0.0102158	0	0.00341134	0	0.00365163	0	0	0	0	0.00871814	0.00441872	0	0.0123946	0.00953228	0	0.00278559	0.00399744	0.00984397	0.00258258	0.0328851	0	0.00341974
ASV_1727	unknown	0	0.00144221	0	0	0.00172735	0.0106922	0	0	0.00241575	0.0029329	0	0	0.00369276	0	0	0.0059446	0	0.00289268	0	0	0.0040201	0.00942329	0.0180917	0.0490852	0.0442233	0.013869	0	0	0.00341134	0	0	0.00343442	0	0	0	0	0.00883744	0.00917768	0.0082631	0.00953228	0	0.00278559	0.00399744	0.00984397	0.00774773	0.0073078	0	0
ASV_1728	unknown	0	0.00144221	0	0	0	0.00427689	0	0	0	0.0029329	0	0.00606208	0	0.00527941	0.0050528	0.0178338	0.00244702	0	0	0.00350128	0.0080402	0.0329815	0.00361834	0.00446229	0	0.00462299	0.00255395	0	0.00682268	0	0.00730327	0.00686884	0	0	0.00249725	0	0.0220936	0.0122369	0.0123946	0.0158871	0	0	0.0439719	0.0393759	0	0	0	0
ASV_173	Cronobacter	0.160812	0.082206	0.00610811	0.0176772	0.0120915	0.0171075	0.022409	0.0165612	1.24411	0.0263961	0.0211362	0	0	0.00527941	0.012632	0	0.0195762	0.00289268	0	0.0210077	0	0	0	0	0.00368528	0	0.0153237	0.0466152	0	0	0	0.00686884	0.00303564	0.519582	0.019978	1.38037	0	0.00305923	0	0	0.0913767	0.00278559	0.00399744	0	0.00774773	0	0.048879	0
ASV_1730	unknown	0	0	0.00203604	0	0.00863677	0.00427689	0	0	0.00241575	0	0	0	0.00738552	0.0105588	0.0050528	0	0	0	0	0.00350128	0.0080402	0	0.010855	0.00446229	0.00368528	0.013869	0	0	0.00682268	0	0	0.0103033	0	0	0.00249725	0.00290605	0	0.00611845	0.00413155	0.00635486	0.010153	0	0.00799488	0	0.0439038	0.0036539	0.0130344	0.00341974
ASV_1731	Ilumatobacter	0	0	0.00203604	0	0.00518206	0	0	0.00331225	0.00241575	0	0	0	0.00738552	0.00263971	0	0.0059446	0	0	0	0.00700256	0.0120603	0.0141349	0.010855	0.0356983	0.0221117	0.00462299	0.00255395	0.00258973	0	0	0.0109549	0.00686884	0	0	0.00249725	0.00290605	0.00441872	0.0367107	0.0123946	0.00953228	0	0.00278559	0.0199872	0.014766	0.0103303	0.0036539	0	0
ASV_1732	Actinomadura	0	0	0	0.00176772	0.00518206	0.00855377	0	0	0.0048315	0.0029329	0	0	0.00738552	0.0290368	0.0050528	0.0059446	0	0	0	0	0.040201	0.0282699	0.0398017	0.0267738	0.0589644	0.036984	0.00255395	0	0.010234	0	0.00365163	0.00686884	0	0	0	0	0.0441872	0.0183554	0.0289208	0.044484	0	0	0.0239846	0.0787518	0.00516516	0.0109617	0	0
ASV_1733	unknown	0	0	0	0.00176772	0.00172735	0.00427689	0	0	0	0.0029329	0	0	0.00738552	0.0131985	0	0.0029723	0	0	0	0	0.0201005	0.0141349	0.032565	0.00892459	0.0257969	0.023115	0	0	0.00682268	0	0.0146065	0.00686884	0	0	0.00499451	0.00290605	0.00883744	0.00305923	0	0.022242	0	0	0.00399744	0	0	0.0146156	0	0
ASV_1734	Tistlia	0	0	0	0.00176772	0.00345471	0.00641533	0	0	0	0.0029329	0	0	0	0.00527941	0.0025264	0	0	0	0	0	0.0482412	0.0141349	0.0180917	0.00446229	0.0221117	0	0.00255395	0	0.00341134	0	0.00365163	0	0	0	0	0	0.0397685	0.0336515	0.0082631	0.0158871	0	0.00278559	0.0159898	0.00492199	0	0	0	0
ASV_1735	unknown	0	0	0	0	0.00172735	0	0	0	0	0.00586579	0	0	0	0	0.0025264	0.0059446	0	0	0	0.00350128	0.0361809	0.00942329	0.0398017	0.0490852	0.0110558	0	0	0	0.00682268	0	0	0.00343442	0	0	0	0.00290605	0.0397685	0.00917768	0.0082631	0.00953228	0	0	0.0119923	0.00492199	0	0.0109617	0	0.00341974
ASV_1739	Thermomonas	0	0	0.00407208	0.00176772	0.00345471	0.00855377	0	0	0.00241575	0.0029329	0	0	0	0.0131985	0.0025264	0.0059446	0	0	0	0.00700256	0.0160804	0.0188466	0.010855	0.0223115	0.00737055	0.013869	0	0.00258973	0	0	0.00730327	0.0206065	0	0	0.00249725	0.00290605	0.00441872	0.0214146	0.0206577	0.00317743	0.00676865	0	0.00799488	0.00984397	0.0516516	0.0328851	0.0195516	0.00341974
ASV_1740	unknown	0	0	0.00203604	0	0.00172735	0	0	0	0	0.0029329	0	0	0	0	0	0	0	0	0	0	0.0080402	0.00942329	0	0	0.0257969	0.0554759	0	0	0	0	0.00365163	0	0	0	0	0	0.00883744	0.0152961	0.0289208	0.0540163	0	0	0.0159898	0.0442979	0	0	0	0
ASV_1741	unknown	0	0	0	0.00176772	0.00345471	0.00641533	0	0	0	0.0029329	0	0	0	0	0	0.0029723	0	0	0	0	0.0080402	0	0.0180917	0	0.0221117	0.023115	0	0	0	0	0	0.00343442	0	0	0	0	0.0176749	0.0244738	0.0330524	0.0476614	0	0	0.0119923	0.0196879	0	0.0073078	0	0
ASV_1744	unknown	0	0	0	0.00176772	0.00345471	0.00213844	0	0	0.00241575	0.00879869	0	0	0.00369276	0.00263971	0	0.0029723	0	0	0	0	0.0241206	0.00942329	0.0180917	0	0.0147411	0.023115	0.00255395	0	0	0	0.00730327	0.00686884	0	0	0	0	0.0441872	0.0214146	0.0206577	0.0190646	0	0	0.0119923	0.014766	0.00258258	0.0036539	0	0
ASV_1745	Chitinophaga	0	0	0	0.00176772	0.00863677	0.00213844	0	0	0	0.00586579	0	0	0.014771	0	0	0	0	0	0	0	0.0201005	0.0141349	0.0253284	0.0178492	0.0110558	0.018492	0	0	0.00341134	0	0.0146065	0.00343442	0	0	0	0	0.0220936	0.0183554	0.0082631	0.00317743	0	0	0.0439719	0.00492199	0	0.0036539	0	0
ASV_1746	Nannocystis	0	0	0	0	0.00345471	0.00427689	0	0.00331225	0.0048315	0.0029329	0	0	0	0.00263971	0	0.0029723	0	0	0.00670107	0	0.0120603	0.0329815	0.0289467	0.0133869	0.00737055	0.018492	0	0.00517947	0	0.0130168	0.00730327	0.00343442	0	0	0	0	0.0220936	0.0152961	0.0082631	0.0158871	0	0	0.0279821	0.014766	0	0.0036539	0	0
ASV_1747	unknown	0	0	0	0	0.00172735	0.00213844	0	0	0	0	0	0	0.00369276	0.00263971	0	0	0	0	0	0	0.0160804	0.00942329	0.0144734	0.0535475	0.0294822	0.00462299	0	0	0	0	0	0	0	0	0	0	0.0220936	0.00305923	0.0495786	0.0381291	0	0	0.00399744	0.00492199	0	0	0	0
ASV_1749	Kofleria	0	0	0	0	0	0.00427689	0	0	0	0	0	0	0	0.00263971	0	0	0	0	0	0.00350128	0.0201005	0.00471165	0.0289467	0.0178492	0.0110558	0.041607	0.00255395	0	0.00341134	0	0.00365163	0	0	0	0	0	0.0397685	0.0122369	0.0206577	0.0190646	0	0	0.0199872	0.00984397	0	0.0073078	0	0.00683948
ASV_175	Actinomadura	0	0	0	0.00353544	0.0362744	0.0449073	0.00560224	0	0.0120788	0.0674566	0.00234847	0	0.0295421	0.0686324	0.0328432	0.0891689	0	0.00289268	0	0.00350128	0.434171	0.37222	0.423346	0.499777	0.305878	0.44843	0.0153237	0.00258973	0.00682268	0	0.0620778	0.0274754	0.00303564	0	0.0374588	0.00871814	0.282798	0.256975	0.425549	0.425775	0.00338432	0.00557119	0.319795	0.270709	0.0593993	0.0876937	0.0032586	0.013679
ASV_1751	unknown	0	0	0	0	0	0	0.0112045	0	0	0	0	0	0	0.00263971	0	0	0	0	0	0	0.0201005	0	0	0	0.00368528	0	0.0153237	0.0129487	0.0272907	0.0468604	0.0292131	0.0137377	0.00303564	0	0	0	0.00441872	0.00305923	0	0	0	0.0194992	0	0	0	0.0073078	0	0.00683948
ASV_1754	unknown	0.001489	0	0	0	0.00690942	0.00213844	0.00280112	0	0	0	0	0	0.00369276	0	0.0050528	0.0059446	0	0.00289268	0	0	0.0201005	0.00471165	0.00723668	0.0312361	0.0110558	0.00924599	0	0	0.00341134	0	0.0109549	0	0.00303564	0	0.00249725	0	0.00883744	0.0183554	0.0082631	0.0190646	0	0.00557119	0.0439719	0.014766	0.00258258	0.0036539	0	0
ASV_1755	unknown	0.00595601	0.0129799	0.0122162	0.0159095	0.0120915	0.0128307	0	0	0.0048315	0.00879869	0.00234847	0.00909311	0	0.00263971	0.0075792	0.0148615	0.00489404	0.0115707	0	0.00350128	0	0	0	0	0	0	0.0102158	0	0.0170567	0.00520671	0.00365163	0.0137377	0	0.00261097	0.00749176	0.0145302	0	0	0	0	0.00338432	0	0	0	0.00516516	0.0036539	0	0.00341974
ASV_1757	unknown	0	0.00144221	0.00814415	0	0.00345471	0	0	0.00331225	0	0.0029329	0.00234847	0.00303104	0.00369276	0.00527941	0.0202112	0.0208061	0	0	0	0.00350128	0.0040201	0	0	0.00446229	0.00368528	0.00462299	0.0127698	0	0.00341134	0.00260335	0.0182582	0.00343442	0.0303564	0	0.0224753	0.00290605	0.00441872	0	0.00413155	0	0.00338432	0.00557119	0.00399744	0.00492199	0	0.0073078	0	0.00683948
ASV_1758	unknown	0	0.00144221	0	0	0.00345471	0	0	0	0.0048315	0.00586579	0	0	0	0.0131985	0	0	0	0	0	0	0.0120603	0.0188466	0.0253284	0.0267738	0.00737055	0.00462299	0	0	0	0	0.00365163	0.00343442	0.00303564	0	0.00249725	0	0.0220936	0.0367107	0.0206577	0.00317743	0	0	0.0159898	0.00984397	0.00258258	0.0073078	0	0
ASV_176	unknown	0.011912	0.0115377	0.0244325	0.0424253	0.105369	0.113337	0.00280112	0	0.019326	0.029329	0	0.00303104	0.0701625	0.0580735	0.0176848	0.112947	0.00489404	0.00289268	0.00335053	0.0105038	0.249246	0.348662	0.394399	0.379295	0.442233	0.365217	0.00255395	0	0.0136454	0.00260335	0.0511229	0.041213	0.00910692	0.00261097	0.0174808	0.00290605	0.291635	0.293686	0.396629	0.428953	0	0	0.351775	0.413447	0.0309909	0.0511546	0.0032586	0
ASV_1760	Mucilaginibacter	0	0	0.00203604	0.00176772	0.00172735	0.00213844	0	0	0.0048315	0.0117316	0	0	0	0.00527941	0	0	0	0.00289268	0	0	0.0080402	0.0188466	0.0144734	0.0267738	0.0294822	0	0.00255395	0	0.00682268	0	0.0109549	0	0.00303564	0	0.00249725	0	0.0486059	0.0152961	0.0123946	0.0127097	0	0	0.00399744	0.00492199	0	0.0036539	0	0
ASV_1761	Anaerosalibacter	0	0	0.00203604	0.00883861	0.00172735	0.00213844	0.00280112	0	0	0.0146645	0	0	0.0110783	0.00263971	0.0075792	0.0148615	0	0.00289268	0	0	0	0.00942329	0.00723668	0.0133869	0.00368528	0.013869	0.00255395	0.00258973	0.00341134	0	0.00365163	0.00343442	0.00607128	0	0.00249725	0	0.00883744	0.00305923	0.00413155	0.022242	0	0	0.00399744	0.0196879	0.00258258	0.0109617	0	0.00683948
ASV_1762	unknown	0	0	0.00203604	0	0.00172735	0.00213844	0	0.00331225	0	0	0	0	0	0.00263971	0.0025264	0.0029723	0	0	0	0	0.0160804	0.0235582	0.010855	0.00446229	0.0147411	0.041607	0.00255395	0	0	0	0	0	0	0	0	0	0.00883744	0.0244738	0.0247893	0.0190646	0	0	0.0199872	0.0246099	0	0.0073078	0	0
ASV_1764	Kofleria	0	0	0	0.00176772	0.00690942	0.00641533	0	0	0.00241575	0.0029329	0	0.00303104	0.00738552	0.00263971	0.0050528	0.0029723	0	0.00289268	0.00335053	0	0.0120603	0	0.010855	0	0.0184264	0.00924599	0.0127698	0	0.00341134	0	0.00730327	0	0.00910692	0	0.00749176	0	0.0132562	0.00917768	0.0123946	0.00317743	0	0.00557119	0.0119923	0.014766	0	0.0036539	0	0.013679
ASV_1765	Thermomonas	0	0	0	0.00176772	0.00172735	0.00427689	0	0	0	0.00586579	0	0.00303104	0.00738552	0.00527941	0	0.0178338	0	0	0	0.00700256	0.0040201	0	0	0.0133869	0.00737055	0	0.0051079	0	0.0170567	0.00260335	0.00730327	0.00686884	0.00607128	0	0.00998901	0.00290605	0.0265123	0.00305923	0.0123946	0.00635486	0.00338432	0.00278559	0.00799488	0.0196879	0.0103303	0.0036539	0	0.00341974
ASV_1766	unknown	0	0	0.00203604	0	0.00518206	0.00213844	0	0.00331225	0	0	0	0	0.00738552	0	0	0	0	0	0	0	0.0160804	0.00942329	0.0144734	0.0401606	0.0147411	0.00924599	0	0	0	0	0.0146065	0	0	0	0	0	0.00883744	0.0152961	0.0413155	0.0158871	0.00338432	0	0.00799488	0.00984397	0.00258258	0.0109617	0	0.00341974
ASV_1767	unknown	0	0	0	0	0.00345471	0.00427689	0	0	0	0.00586579	0	0	0	0.00527941	0	0.00891689	0	0	0	0.00350128	0.0120603	0.00942329	0.0144734	0	0.0331675	0.018492	0	0	0	0	0.00365163	0	0	0	0	0	0.0220936	0.00917768	0.0206577	0.0254194	0	0	0.0199872	0.0393759	0.00258258	0	0	0
ASV_177	unknown	0.0268021	0.0302864	0.0162883	0.0353544	0.0120915	0.0171075	0.0420168	0.0165612	0.171518	0.0879869	0.126817	0.0121242	0.014771	0.00527941	0.0328432	0.0208061	0.100328	0.0115707	0.050258	0.00700256	0.0201005	0.0424048	0.00361834	0	0.00368528	0.013869	0.0791725	0.569742	0.0443474	0.400916	0.0511229	0.206065	0.23678	0.415144	0.192288	0.191799	0.0176749	0.0336515	0.0413155	0.00635486	0.0507649	0.075211	0.0119923	0.014766	0.0154955	0.0146156	0.0456204	0.0444566
ASV_1770	Conexibacter	0	0	0	0	0	0	0	0	0	0	0	0	0	0	0	0	0	0	0	0	0.040201	0.0565398	0.0289467	0.0133869	0.0221117	0.027738	0	0	0	0	0	0	0	0	0.00249725	0	0.00441872	0.0214146	0.0247893	0.00953228	0	0	0.0239846	0.014766	0	0.0109617	0	0
ASV_1771	unknown	0.001489	0.00144221	0.00203604	0.00176772	0.00172735	0.0171075	0	0	0	0	0.00234847	0	0	0.00263971	0.0050528	0.0029723	0	0	0	0.00350128	0.0120603	0.0141349	0.00361834	0.00892459	0.00368528	0.032361	0.00255395	0	0.00341134	0	0.0255614	0.00686884	0.00303564	0	0	0	0.00883744	0.0183554	0.0082631	0.00635486	0	0	0.0119923	0.014766	0	0.0036539	0	0
ASV_1772	Azoarcus	0.001489	0	0.00610811	0.00353544	0.00172735	0.00855377	0	0	0.009663	0.0029329	0	0	0	0.00263971	0	0.0178338	0	0	0	0	0.0040201	0.00942329	0.0144734	0.00892459	0.00368528	0.027738	0.00255395	0	0.00682268	0	0.00365163	0.00343442	0	0	0	0	0.0132562	0.00611845	0.0123946	0.00317743	0	0	0.0319795	0.0246099	0	0.0109617	0	0
ASV_1773	unknown	0.001489	0	0	0.00176772	0.00172735	0	0	0	0	0	0	0	0	0.00263971	0	0.0029723	0	0	0	0.00350128	0.0040201	0.0329815	0.0289467	0.0133869	0.0147411	0.023115	0	0	0	0	0	0	0	0	0	0	0.0132562	0.00917768	0.0371839	0.0349517	0	0	0.00799488	0.0246099	0	0.0036539	0	0.00341974
ASV_1774	unknown	0.001489	0.00288442	0	0.00707089	0.00518206	0.0149691	0.00280112	0.00331225	0.00241575	0	0	0.00303104	0.00738552	0.00527941	0.0025264	0.0059446	0.00244702	0	0.00335053	0.00700256	0.0080402	0.00471165	0.00361834	0	0	0.00462299	0	0.00258973	0.00682268	0	0.00730327	0.00686884	0.00303564	0	0.00749176	0.00290605	0	0.0122369	0.00413155	0.00635486	0	0.0111424	0.0159898	0.00984397	0	0.0036539	0	0.00683948
ASV_1775	unknown	0.00446701	0	0.00203604	0.00176772	0	0.00213844	0	0.00331225	0.0048315	0.00586579	0	0.00606208	0.0110783	0.00527941	0	0.00891689	0	0.00289268	0	0.00350128	0	0	0.010855	0.0133869	0.0184264	0.00924599	0.00255395	0.00258973	0.00341134	0	0.00730327	0	0.00303564	0	0	0	0.0265123	0	0.0247893	0.00953228	0	0.00835678	0.0119923	0.0196879	0.00258258	0.0109617	0	0
ASV_1776	Nocardioides	0	0.00144221	0.00610811	0.00176772	0.00690942	0.00641533	0	0	0	0.0029329	0	0	0.00369276	0	0	0	0	0	0.00670107	0.00350128	0	0.00471165	0	0.00446229	0	0	0.00255395	0	0.010234	0	0.0146065	0.0103033	0.00607128	0	0.0249725	0.0145302	0	0.00305923	0.00413155	0	0.00338432	0.013928	0	0	0.0258258	0.0146156	0	0.0170987
ASV_1777	Aeromonas	0	0.00144221	0	0.00176772	0	0.00213844	0.0168067	0.0298102	0.0048315	0.0117316	0.00469693	0.00909311	0.00369276	0	0	0	0	0.00578536	0	0.00350128	0	0	0	0	0.00368528	0	0.0357553	0.00258973	0	0	0	0	0	0	0.0124863	0	0	0	0.0371839	0.00635486	0.00338432	0.00557119	0	0	0	0	0.0032586	0
ASV_1778	unknown	0	0.0591306	0	0.0141418	0	0.0149691	0	0	0	0	0	0	0	0	0	0	0	0	0	0	0	0	0	0	0	0	0.0102158	0.0077692	0.00341134	0	0	0	0	0.00261097	0.00499451	0.00290605	0	0	0	0	0	0.00278559	0	0	0	0	0	0
ASV_1779	unknown	0	0	0	0.00176772	0.00172735	0.00641533	0	0	0	0	0	0	0.00369276	0	0	0.0059446	0	0	0	0	0.0201005	0.0282699	0.00723668	0.00446229	0.0257969	0.027738	0	0	0.00341134	0	0.00365163	0	0	0	0	0	0.0176749	0.0214146	0.0123946	0.022242	0	0	0.035977	0.014766	0	0	0	0.00341974
ASV_178	unknown	0.00595601	0.0144221	0.0101802	0.00883861	0.0466386	0.0555995	0	0.00662449	0.0217418	0.0410605	0	0	0.0701625	0.0765515	0.0050528	0.0445845	0	0.00289268	0.00335053	0.0245089	0.377889	0.292122	0.839454	0.33021	0.357472	0.314364	0.0102158	0	0.020468	0	0.0438196	0.0137377	0.033392	0.00261097	0.0274698	0.00871814	0.287217	0.376285	0.388366	0.276436	0.00338432	0.194992	0.199872	0.201801	0.0593993	0.361736	0.0130344	0.198345
ASV_1780	unknown	0	0	0	0	0.00172735	0.00213844	0	0	0.00241575	0	0	0	0	0	0	0	0	0	0	0	0.0361809	0.0188466	0.032565	0.0267738	0.00368528	0	0	0	0	0	0.00365163	0	0	0	0	0	0.0441872	0.0367107	0.0123946	0.0317743	0	0	0.00799488	0.014766	0	0.0036539	0	0
ASV_1781	unknown	0	0	0	0	0	0	0	0	0	0.0029329	0	0	0.00738552	0	0	0.0029723	0	0	0	0	0.0201005	0.0329815	0.0398017	0.0312361	0.0184264	0.013869	0	0	0	0	0.00365163	0	0	0	0	0	0.0220936	0.0183554	0.0123946	0.0190646	0	0	0.0239846	0.0246099	0	0	0	0.00341974
ASV_1784	Achromobacter	0.00893402	0.00432663	0.00203604	0.00353544	0.00863677	0.00641533	0.00280112	0	0.009663	0.0234632	0.0117423	0.00303104	0.00738552	0.00527941	0.0151584	0.0029723	0.0171292	0.00289268	0	0	0	0.00471165	0.00361834	0.0178492	0.0184264	0.00462299	0	0.00258973	0.00341134	0	0	0	0.0182138	0.0130548	0.0249725	0.00871814	0.0132562	0.0214146	0.0289208	0	0.00338432	0.0167136	0.0159898	0.014766	0.00258258	0.0073078	0.00977581	0.00683948
ASV_1785	Methylophilus	0.00595601	0.00288442	0.00203604	0.00707089	0.0155462	0.0106922	0	0.00331225	0.0048315	0.0146645	0.00234847	0	0.00738552	0.0158382	0	0.0059446	0.00244702	0	0	0.00350128	0	0	0.00361834	0	0	0.00462299	0.00255395	0	0.0136454	0	0.00730327	0.0103033	0.0121426	0	0.00249725	0.00581209	0	0	0	0	0	0.00278559	0	0	0.00516516	0.0073078	0	0
ASV_1786	unknown	0.001489	0.00144221	0	0	0.00172735	0.00213844	0	0.00331225	0	0.00586579	0	0	0	0.00263971	0.0025264	0.0059446	0.00244702	0	0	0.00700256	0.0241206	0.00471165	0.0144734	0.00446229	0.0147411	0.013869	0.00255395	0.00258973	0.0136454	0	0	0.00343442	0.00607128	0	0.00499451	0.00290605	0.00441872	0.00305923	0.0082631	0.00317743	0.00338432	0.00557119	0	0.0393759	0.00774773	0.0109617	0	0.00341974
ASV_1787	Methylophilus	0	0.00144221	0	0.00176772	0.00172735	0.00213844	0.00840336	0	0	0	0	0	0.00369276	0	0	0	0	0	0.0234537	0	0	0	0	0	0	0	0.00255395	0.0336665	0.00341134	0.0650838	0	0.0103033	0	0.0261097	0	0.00581209	0	0	0	0	0	0	0	0	0.00516516	0	0	0
ASV_1788	Bacillus	0	0.00144221	0	0.00707089	0.00518206	0.00641533	0	0	0	0	0	0	0.00738552	0.00527941	0.0025264	0	0	0	0.00335053	0.00350128	0.0201005	0.0235582	0.0180917	0.0178492	0.0257969	0.032361	0.0051079	0	0.00341134	0	0.00365163	0	0.00303564	0	0.00249725	0.00290605	0.0176749	0.00305923	0.0206577	0.022242	0	0.00557119	0.0119923	0.0344539	0.00258258	0.0146156	0	0.00683948
ASV_1789	unknown	0	0	0.00610811	0	0.00690942	0	0.00280112	0.00331225	0	0.0029329	0.00234847	0	0.00738552	0.00263971	0	0.0029723	0	0	0	0.00700256	0.0160804	0.0141349	0.010855	0.00892459	0.00368528	0.00462299	0.00766186	0	0.00682268	0	0.00365163	0	0.0121426	0	0	0	0.0132562	0.00611845	0.0123946	0.0190646	0.00338432	0.00278559	0.00399744	0.00984397	0.00258258	0.0036539	0.0032586	0.013679
ASV_179	unknown	0.016379	0.0115377	0.0223964	0.0265158	0.0621848	0.0876762	0.00560224	0.00662449	0.0338205	0.137846	0.0070454	0.0121242	0.0812408	0.0844706	0.0530544	0.15456	0.00489404	0.00289268	0.0234537	0.0245089	0.297487	0.292122	0.235192	0.205266	0.346416	0.328233	0.0332014	0.0077692	0.0989288	0.00520671	0.0912909	0.0618196	0.0424989	0.0078329	0.0499451	0.0435907	0.340241	0.250857	0.214841	0.162049	0.00338432	0.0306415	0.371762	0.349461	0.0697296	0.105963	0.0032586	0.0205184
ASV_1790	unknown	0	0.00144221	0.00203604	0.00353544	0.00345471	0.00213844	0.00280112	0	0	0	0	0	0	0.00791912	0.0025264	0.0059446	0	0	0.00335053	0.00350128	0.0201005	0.00942329	0.0144734	0.00446229	0.0147411	0.013869	0	0	0.00682268	0	0.00365163	0.00686884	0	0	0.00249725	0.00871814	0.00441872	0.0214146	0.0165262	0.00953228	0	0.00278559	0.0319795	0.0295319	0.00774773	0	0.0032586	0
ASV_1793	unknown	0	0	0	0	0.0103641	0.0149691	0	0	0.00241575	0.0117316	0	0	0	0.00791912	0.0025264	0.00891689	0	0	0.00335053	0.00350128	0.0160804	0.00942329	0.010855	0.00446229	0	0.00462299	0	0	0.00682268	0	0.0109549	0.0103033	0	0	0	0	0.0132562	0.00917768	0	0.00317743	0	0.00278559	0.00799488	0	0.0129129	0.0073078	0	0.00341974
ASV_1795	Solirubrobacter	0	0	0	0	0.00172735	0	0	0	0	0	0	0	0	0	0	0.0029723	0	0	0	0	0.040201	0.0282699	0.0180917	0.0535475	0.0110558	0.00924599	0	0	0	0	0	0	0.00303564	0	0	0	0.030931	0.027533	0.0082631	0.00635486	0	0	0.00399744	0.00492199	0.00516516	0	0	0.00341974
ASV_1796	unknown	0	0	0	0	0.00172735	0.00641533	0	0	0	0.00586579	0	0	0	0	0	0.00891689	0	0	0	0	0.0160804	0.0188466	0.010855	0.0312361	0.0331675	0.013869	0	0	0	0	0.00365163	0	0	0.00261097	0	0	0.0132562	0.0183554	0.0165262	0.0381291	0	0	0.0159898	0.0295319	0.00258258	0.0036539	0	0
ASV_1797	Pseudenhygromyxa	0	0	0	0	0.00345471	0.00213844	0	0.00331225	0.00241575	0	0	0.00303104	0	0.0105588	0	0.0029723	0	0.00289268	0	0	0.0160804	0.0188466	0.0578934	0.00892459	0.0221117	0.00462299	0	0	0	0	0.00365163	0.00343442	0	0	0.00749176	0	0.0176749	0.0214146	0.0123946	0.0571937	0	0	0.0159898	0.0196879	0	0.0036539	0	0
ASV_1798	unknown	0	0	0	0	0	0	0	0	0	0.00586579	0	0	0	0.00791912	0	0	0	0	0	0	0.0160804	0.00942329	0.0180917	0	0.0147411	0.036984	0	0	0.00341134	0	0	0	0	0	0	0	0.0353497	0.027533	0.0206577	0.0317743	0	0	0.0119923	0.014766	0	0	0	0
ASV_180	Stenotrophomonas	0.0610492	0.109608	0.0305406	0.0530316	0.0155462	0.0491842	0.0588235	0.182173	0.038652	0.0322618	0.065757	0.00606208	0	0.0501544	0.025264	0.0029723	0.0929868	0.0144634	0.0368559	0.122545	0	0.0282699	0	0.0133869	0.00368528	0.018492	0.508236	0.19941	0.491233	0.137978	0.149717	0.219803	0.106247	0.073107	0.129857	0.00871814	0	0.00917768	0	0	0.27413	0.0501407	0.00399744	0	0.0697296	0.0146156	0.202033	0.0205184
ASV_1802	Rhodobacter	0.00893402	0.00288442	0.0244325	0.00707089	0.0120915	0.00641533	0	0	0.0048315	0	0.00234847	0	0	0.0131985	0.0025264	0.0029723	0.00244702	0	0.00335053	0.00350128	0.0040201	0	0	0	0	0	0	0.0077692	0.00341134	0.00520671	0	0	0	0.00261097	0	0.00290605	0	0	0.0082631	0	0.0135373	0	0	0	0.00774773	0	0.00977581	0
ASV_1803	unknown	0.001489	0.00865326	0	0.00176772	0	0.00641533	0	0.0397469	0.00241575	0	0	0	0	0.00791912	0	0	0	0	0	0.0490179	0	0.00471165	0	0	0	0	0	0.00258973	0	0	0	0.00343442	0.00910692	0	0	0	0	0	0	0	0.0270746	0	0	0	0.0129129	0	0.016293	0
ASV_1804	unknown	0.00297801	0.082206	0	0.0141418	0	0	0.0112045	0.0364347	0.0628095	0.0175974	0.0375754	0.00606208	0	0	0.0025264	0	0.00734107	0	0	0.0245089	0	0	0	0	0	0	0.00255395	0.0414357	0	0	0	0	0.00303564	0.0365535	0	0.0232484	0	0	0	0	0.00338432	0.013928	0	0	0	0.0036539	0.00651721	0
ASV_1805	unknown	0.00893402	0.00288442	0.00814415	0.00176772	0.0138188	0.00427689	0.00840336	0.00331225	0	0	0.00234847	0.00303104	0.00369276	0.0131985	0.0050528	0.0059446	0	0	0.00335053	0	0.0080402	0.00471165	0.032565	0	0.00368528	0.00462299	0.00255395	0.00258973	0.00682268	0.00520671	0.00365163	0	0	0.00261097	0	0	0	0	0	0	0	0.00278559	0	0	0	0.0109617	0	0.0102592
ASV_1806	Parasegetibacter	0.001489	0	0	0	0.0155462	0.0149691	0.00560224	0.00662449	0.00241575	0.0029329	0	0.00303104	0	0.0131985	0.0025264	0	0	0	0	0.00700256	0.0080402	0.00942329	0.032565	0	0	0	0	0	0.00341134	0.00260335	0.00730327	0.00343442	0.00910692	0	0.00249725	0	0	0	0.0206577	0	0	0	0	0	0.00258258	0.0109617	0.0032586	0
ASV_1807	Symbiobacterium	0.001489	0	0	0.00176772	0.00518206	0.0106922	0	0.00331225	0.00241575	0	0	0	0.0110783	0	0	0	0	0	0	0	0.0040201	0	0.00361834	0.0713967	0.0147411	0.018492	0	0	0	0	0	0	0	0	0	0.00290605	0	0.00611845	0.00413155	0.00317743	0.00338432	0	0.00399744	0	0.0309909	0.0182695	0.0032586	0.0102592
ASV_1809	unknown	0	0.00144221	0	0.00353544	0.00690942	0.00855377	0	0	0	0.0029329	0	0	0	0.0105588	0	0.0148615	0	0	0	0	0	0.0141349	0.00723668	0	0.00368528	0.0508529	0	0	0	0	0.00365163	0	0	0	0.00249725	0	0.00883744	0.0336515	0.0123946	0.0254194	0	0	0.0279821	0.0442979	0	0	0	0
ASV_181	Flavobacterium	0	0	0	0	0	0	0	0	0.0120788	0	0.373406	0	0	0	1.81396	0	1.18925	0	0	0	0	0	0	0	0	0	0	0	0	0	0	0	0	0	0	0.00581209	0	0.00305923	0	0	0.0135373	0	0	0	0.049069	0	0.0228102	0
ASV_1810	unknown	0	0	0.00407208	0	0.00518206	0.00213844	0	0	0	0	0	0	0	0	0	0.0059446	0.00244702	0	0	0	0.0080402	0.0376932	0.0253284	0.0446229	0.00737055	0.00924599	0	0	0	0	0	0	0	0	0	0.00581209	0.00883744	0.00611845	0.0082631	0.00317743	0	0	0.0279821	0.0344539	0	0	0	0
ASV_1814	Actinomadura	0	0	0	0	0.00345471	0.00427689	0	0	0.0048315	0	0	0.00303104	0	0.0131985	0	0.0029723	0	0	0	0.00350128	0.0281407	0.0235582	0.0253284	0.075859	0.00737055	0.013869	0	0	0	0	0.00730327	0	0	0	0	0	0.0265123	0.0122369	0.0247893	0.0285968	0	0	0.0199872	0.0295319	0.00774773	0.0073078	0	0
ASV_1815	unknown	0	0	0	0	0.00172735	0.00213844	0.00280112	0.00331225	0.0048315	0.0029329	0	0	0.00369276	0.0105588	0	0.0059446	0	0.00289268	0.00670107	0	0.0241206	0.0188466	0.00723668	0.0178492	0.0110558	0.018492	0.00255395	0	0.00682268	0	0.00365163	0.00686884	0	0.00261097	0.00249725	0.00581209	0.00883744	0.0214146	0.0495786	0.0127097	0	0	0	0.00492199	0.00516516	0	0	0.00341974
ASV_1817	unknown	0	0	0	0	0	0.00213844	0	0	0	0	0	0	0.00369276	0.00263971	0	0.0029723	0	0	0	0	0.040201	0.0141349	0.0361834	0	0	0.00924599	0	0	0	0	0	0	0	0	0	0	0.0265123	0.0550661	0.0123946	0.0127097	0	0	0.00799488	0.014766	0	0	0	0
ASV_182	unknown	0.019357	0.00576884	0.0244325	0.012374	0.0760036	0.0641533	0.00280112	0.00331225	0.0338205	0.0410605	0.00234847	0	0.0480059	0.0316765	0.0328432	0.0743075	0.00734107	0.00289268	0.00335053	0.00700256	0.313568	0.306257	0.0940768	0.535475	0.383269	0.23115	0.00255395	0	0.020468	0.00520671	0.0657294	0.0137377	0	0.00261097	0.0124863	0.00871814	0.353497	0.229442	0.355313	0.336807	0.0439962	0.0362127	0.351775	0.305163	0.129129	0.0767319	0.0293274	0.0205184
ASV_1820	Arenimonas	0	0	0	0	0	0	0	0	0	0.00586579	0	0	0.00369276	0.00791912	0.0025264	0.0059446	0	0	0	0.00350128	0	0.00942329	0.00361834	0.00892459	0.00737055	0.00462299	0	0	0	0	0	0.00343442	0	0	0	0	0.030931	0.00917768	0.0123946	0.066726	0	0	0.0319795	0.014766	0.00258258	0.0036539	0	0
ASV_1821	unknown	0.001489	0	0	0.00176772	0.00172735	0.00213844	0	0.00331225	0	0	0	0	0.0110783	0	0	0.0059446	0.00244702	0	0	0.00350128	0.0160804	0.00942329	0.02171	0.00446229	0.0294822	0.00924599	0.00255395	0	0.00682268	0	0	0.00343442	0	0	0.00249725	0	0.00883744	0.0183554	0.0330524	0.0158871	0	0	0.00399744	0.00984397	0.00258258	0.0073078	0	0
ASV_1822	Kofleria	0.00297801	0.00432663	0	0.0141418	0.00518206	0.019246	0.0112045	0	0.00241575	0	0	0.00303104	0.014771	0.0158382	0.0050528	0.0029723	0	0.00578536	0	0.0105038	0.0160804	0.00471165	0	0.00446229	0.0110558	0.027738	0.00255395	0	0.00341134	0	0.00365163	0	0.00303564	0	0.00249725	0	0	0.00305923	0.0165262	0.00317743	0	0.00278559	0.0119923	0.00492199	0.00258258	0	0	0.00683948
ASV_1823	Opitutus	0.017868	0.00144221	0.00407208	0.00707089	0.0120915	0.0149691	0.0112045	0	0	0.00586579	0	0	0.00369276	0.0105588	0	0	0	0	0	0.00700256	0.0040201	0.00471165	0.00361834	0.0133869	0.0184264	0.023115	0	0	0.010234	0	0	0.00686884	0.0151782	0.00522193	0.00249725	0.00581209	0	0	0.00413155	0.00317743	0	0.00557119	0	0	0.00258258	0.0036539	0	0.00341974
ASV_1824	Clostridium_sensu_stricto	0	0	0.00203604	0	0.00690942	0.00641533	0	0.00331225	0.00241575	0.00879869	0	0.00303104	0.0110783	0	0.0050528	0.0178338	0	0.00289268	0	0	0.0040201	0.0188466	0.0289467	0.0223115	0.00368528	0.013869	0.00255395	0	0.00341134	0	0.00730327	0	0.00303564	0	0	0	0.0132562	0.0152961	0.0247893	0.0158871	0	0	0.00799488	0.0196879	0.00258258	0.0073078	0	0.00341974
ASV_1827	unknown	0	0	0	0	0.00172735	0.00427689	0	0	0	0.0029329	0	0	0.00369276	0.00791912	0	0.0059446	0	0	0	0.00350128	0.0201005	0.00942329	0.02171	0.00892459	0.0110558	0.023115	0	0	0	0	0.00365163	0	0	0	0	0	0.00441872	0.0214146	0.0330524	0.044484	0	0	0.00799488	0.014766	0	0	0	0.00341974
ASV_1828	Niabella	0	0	0	0	0.0276377	0	0	0	0	0.0029329	0	0	0	0	0	0	0	0	0	0.00350128	0	0.0329815	0	0	0.00368528	0.00924599	0	0	0	0.0104134	0.00365163	0.0721228	0	0	0	0.00290605	0	0.00305923	0.00413155	0.00317743	0.00338432	0	0.00399744	0.00492199	0.018078	0	0	0
ASV_1829	unknown	0	0	0	0	0.00345471	0.019246	0	0	0.00241575	0.0117316	0	0	0.00738552	0.00791912	0	0	0	0	0	0	0.0241206	0.00471165	0.010855	0.00892459	0.00737055	0.00924599	0	0	0	0	0.0182582	0	0	0	0.00249725	0	0.0353497	0.00611845	0.0123946	0.0190646	0	0.00278559	0.00399744	0.00492199	0	0.0146156	0.0032586	0
ASV_183	Massilia	0.0282911	0.00432663	0.0509009	0.0106063	0.0345471	0.00855377	0.0392157	0.0927429	0.0048315	0.126115	0.0164393	0.0545587	0.125554	0.290368	0.075792	0.386399	0.0611755	0.147527	0.177578	0.395644	0.112563	0.0188466	0.032565	0.00892459	0.00737055	0.00462299	0.0740646	0.0207179	0.225148	0.0937207	0.186233	0.271319	0.185174	0.00261097	0.152332	0.00581209	0.128143	0.0367107	0.0289208	0.0158871	0	0.0863534	0.0679565	0.0787518	0	0.0657702	0	0.174407
ASV_1830	Rhodococcus	0	0	0	0	0.00172735	0.00855377	0.00280112	0	0.00241575	0.00586579	0	0	0.00738552	0.0158382	0	0.0029723	0	0	0	0.00700256	0.0120603	0.0188466	0.00361834	0	0.0221117	0.0508529	0	0	0	0	0	0.0103033	0	0	0	0	0.00883744	0.00611845	0.045447	0.0381291	0	0	0.00399744	0	0	0.0036539	0	0
ASV_1831	Chitinophaga	0	0	0	0	0.00172735	0	0	0	0	0.0029329	0	0	0	0	0.0025264	0.0029723	0	0	0	0	0.0201005	0.0141349	0.0180917	0	0.0184264	0.018492	0.00255395	0	0	0	0	0.00343442	0	0	0	0	0.0176749	0.0214146	0.0123946	0.0349517	0	0	0.0119923	0.0541419	0	0	0	0
ASV_1832	unknown	0	0	0	0	0	0	0	0	0.0048315	0	0	0	0	0.00527941	0	0	0	0	0	0	0.0160804	0.0424048	0.0615117	0.0133869	0.0184264	0.00924599	0	0	0	0	0	0	0.00303564	0	0.00249725	0.00290605	0.0176749	0.0305923	0.0082631	0.0127097	0	0	0.00399744	0.00984397	0	0.0036539	0	0
ASV_1833	unknown	0	0	0.00203604	0	0	0	0	0	0.00241575	0	0	0	0	0.0184779	0	0.0059446	0	0	0	0	0.0241206	0.00942329	0.00723668	0.00892459	0.0331675	0.00924599	0.00255395	0	0	0	0	0.00343442	0	0	0	0	0.0132562	0	0.00413155	0.0540163	0	0	0.0239846	0.0836738	0.00258258	0.0036539	0	0
ASV_1834	Aquihabitans	0	0	0	0	0.00172735	0.00213844	0	0	0.00241575	0.0029329	0	0	0	0	0	0.0029723	0	0	0	0	0.0281407	0.0141349	0.02171	0.0312361	0.0110558	0.013869	0	0	0	0	0	0.00343442	0	0	0	0	0.0265123	0.0244738	0.0371839	0.022242	0	0	0.0119923	0.0196879	0.00516516	0.0073078	0	0
ASV_1836	Niabella	0.001489	0	0.00407208	0	0.0155462	0.00213844	0	0	0.00241575	0.0029329	0.0070454	0	0.00738552	0	0.0353696	0.0029723	0.0171292	0	0	0	0	0	0	0	0	0.00924599	0	0.00258973	0	0.00260335	0	0.00343442	0	0	0	0.00290605	0	0	0	0	0.0406119	0	0.00399744	0	0.0361561	0	0	0
ASV_1837	Aquisphaera	0.001489	0	0	0.00707089	0.00172735	0.00213844	0	0.00331225	0.00724725	0.0029329	0	0	0.0110783	0.0105588	0.0050528	0.0059446	0.00244702	0	0	0	0.0120603	0.0141349	0	0.0133869	0.0110558	0.018492	0.0051079	0	0.010234	0	0.00730327	0.00343442	0	0.00261097	0.00499451	0.0116242	0.0132562	0	0.00413155	0.00317743	0	0.00278559	0	0.00492199	0.00258258	0	0.0032586	0
ASV_1838	unknown	0.001489	0	0	0.00176772	0.00863677	0.0106922	0	0	0	0	0	0	0	0	0	0	0	0	0	0	0.0080402	0.00942329	0.00723668	0.0713967	0.0515939	0.0462299	0	0	0	0	0	0	0	0	0	0	0.00441872	0.00305923	0.00413155	0	0	0	0	0	0.00516516	0	0	0.00341974
ASV_1839	Nocardia	0.001489	0	0	0.00176772	0.00172735	0.0256613	0	0	0	0.0117316	0	0	0.0221566	0.0105588	0.0075792	0	0	0	0.00335053	0.00350128	0.0040201	0.00471165	0	0.00892459	0.0147411	0.00462299	0.00255395	0	0.00341134	0	0.00365163	0.00343442	0	0	0	0	0.0132562	0.00611845	0.0289208	0.0127097	0	0	0.00799488	0.00492199	0.00774773	0.0109617	0.0032586	0.00341974
ASV_184	unknown	0.0372251	0.0259598	0.0285045	0.0282835	0.0431839	0.0363535	0.0392157	0.0596204	0.00724725	0.0175974	0.0258331	0.0212173	0.125554	0.153103	0.0353696	0.107003	0.0734107	0.0347122	0.147423	0.19257	0.0442211	0.0518281	0.0180917	0	0	0.00462299	0.209424	0.214948	0.361602	0.614391	0.0949425	0.106467	0.0394633	0.00261097	0.0249725	0.00871814	0.0574433	0.0244738	0	0.0190646	0.0338432	0.142065	0.0559642	0.0295319	0.00516516	0.102309	0.0391032	0.270159
ASV_1841	Flavobacterium	0.001489	0	0	0	0.00345471	0	0	0	0	0	0	0	0	0	0	0	0	0	0	0	0	0	0	0	0	0	0	0	0	0	0	0	0	0	0	0	0	0	0	0	0.0270746	0	0	0	0.111051	0	0.048879	0
ASV_1842	Thermobacillus	0.001489	0	0	0.00353544	0.00345471	0.00641533	0	0	0	0	0	0	0.00369276	0	0	0.0029723	0	0	0.00335053	0	0.0201005	0.00942329	0.00723668	0.0401606	0.0184264	0.018492	0	0	0.00682268	0	0.00730327	0	0	0	0.00249725	0.00290605	0.00883744	0.00917768	0.0165262	0.00317743	0	0	0.0119923	0	0.00258258	0.0073078	0.0032586	0
ASV_1843	Sandaracinus	0	0.00288442	0.00407208	0.00707089	0.00345471	0.0106922	0.00560224	0.00331225	0	0.00879869	0.00234847	0	0.00738552	0.00791912	0	0.0029723	0	0.00289268	0	0	0.0080402	0.00471165	0.00723668	0	0.0147411	0.00462299	0.00255395	0	0.00682268	0.00260335	0.0255614	0.00686884	0.00607128	0.00522193	0.00499451	0	0.00883744	0.00611845	0.0082631	0.00635486	0	0	0.00799488	0	0	0	0.0032586	0
ASV_1844	unknown	0	0.00432663	0.00407208	0.0282835	0.00172735	0	0	0.00331225	0	0	0	0.00303104	0	0.00791912	0.0025264	0.0059446	0	0.00289268	0	0	0.0241206	0	0.00361834	0.00892459	0.0110558	0	0	0	0	0	0	0	0	0.00522193	0	0	0.0132562	0.0152961	0.0165262	0.00953228	0	0	0.00799488	0.014766	0.00258258	0.0036539	0	0
ASV_1845	unknown	0	0.00144221	0	0	0	0.00427689	0	0	0	0.00586579	0	0	0	0.00527941	0	0.00891689	0	0	0	0	0.0160804	0.0188466	0.032565	0.0133869	0.0184264	0.00924599	0	0	0.00682268	0	0.0109549	0.00686884	0	0	0.00249725	0.00290605	0.0176749	0.00305923	0.00413155	0.0190646	0	0.00278559	0.00799488	0.00492199	0.00774773	0.0036539	0	0.00683948
ASV_1847	unknown	0	0	0.00203604	0	0.00172735	0.00213844	0	0.00331225	0	0.0029329	0.00234847	0	0	0.00791912	0.0025264	0	0	0	0	0	0.0201005	0.00471165	0.0144734	0.00446229	0.0110558	0	0	0	0.00341134	0	0.0109549	0.0103033	0	0	0.00499451	0.00581209	0.0265123	0	0.0247893	0.00635486	0	0	0.0159898	0.0295319	0.0129129	0.0073078	0	0.00341974
ASV_1848	Clostridium_sensu_stricto	0	0	0	0.00353544	0.00345471	0.00427689	0	0	0	0	0	0	0.00369276	0.00263971	0	0.0059446	0	0.00578536	0	0	0.0160804	0.0141349	0.0180917	0	0.0184264	0.00924599	0.00255395	0	0.00341134	0	0	0	0	0	0.00998901	0.00290605	0	0.0122369	0.0330524	0.0158871	0	0.00278559	0.0319795	0.0246099	0	0	0	0.00341974
ASV_1849	unknown	0	0	0	0	0.00172735	0	0	0	0	0.00879869	0	0	0	0.00527941	0.0025264	0.0059446	0	0	0	0.0105038	0.0160804	0.0141349	0.02171	0.00446229	0.00737055	0.00924599	0.00255395	0	0	0	0.00365163	0	0	0	0.00249725	0.00290605	0.0265123	0.0183554	0.0123946	0.0190646	0	0	0.0319795	0	0	0.0036539	0	0
ASV_185	Lysobacter	0.001489	0.00288442	0.00203604	0.00176772	0.00518206	0.0213844	0.0420168	0.0596204	0.0048315	0.164242	0.129166	0.0121242	0.0701625	0.26661	0.517912	0.0802521	0.479616	0.0404975	0.0603096	0.196072	0.0080402	0.0659631	0.00723668	0	0.0221117	0.00462299	0.0332014	0.113948	0.0648154	0.421743	0.0620778	0.415565	0.109283	0.0078329	0.174808	0.00871814	0.181167	0.0244738	0.0082631	0.00953228	0.0372276	0.0306415	0.0239846	0.0393759	0.0645644	0.0292312	0.0130344	0.0615553
ASV_1850	Steroidobacter	0	0	0	0	0.00345471	0	0	0.00331225	0	0.0029329	0	0	0.00369276	0.00527941	0	0.00891689	0	0	0	0	0	0.0235582	0.0434201	0	0.0147411	0.027738	0	0	0	0	0	0.00343442	0	0	0	0	0.0353497	0.0305923	0.00413155	0.0158871	0	0	0.0239846	0.0689078	0	0.0146156	0	0
ASV_1851	unknown	0	0	0	0	0	0.00213844	0	0	0	0.00586579	0	0	0	0	0	0	0	0	0	0	0.0160804	0.0141349	0.010855	0.0223115	0.00737055	0.018492	0	0	0	0	0.00365163	0	0	0	0	0	0.0220936	0.00611845	0.0165262	0.0508388	0	0	0.0119923	0.0196879	0	0.0109617	0	0
ASV_1852	Sphaerobacter	0	0	0	0	0	0.00213844	0	0	0	0.00879869	0	0	0	0	0.0025264	0.0029723	0	0.00289268	0	0	0.0040201	0.0329815	0.010855	0.0267738	0.0257969	0.018492	0	0.00258973	0.00341134	0	0.0219098	0.0103033	0	0	0	0	0.0132562	0.00305923	0.0247893	0.0158871	0	0	0.00799488	0	0	0	0	0
ASV_1853	unknown	0	0	0	0	0.00172735	0.00427689	0	0	0	0	0	0	0.00369276	0.00263971	0	0.0118892	0	0	0	0	0	0.0141349	0.0398017	0	0.0184264	0.032361	0	0	0	0	0	0	0.00303564	0	0	0	0.0353497	0.0183554	0.0206577	0.00953228	0	0	0.0159898	0.0344539	0	0.0073078	0	0
ASV_1855	unknown	0.00297801	0.00288442	0	0	0.0103641	0.019246	0	0	0.00241575	0.0029329	0	0	0	0.00263971	0.0050528	0.0118892	0	0.00289268	0	0	0.0120603	0.00471165	0.00723668	0.0133869	0.0147411	0	0	0.00258973	0	0	0.00365163	0.00343442	0.00910692	0.00261097	0.00249725	0	0.0176749	0.00305923	0.0082631	0.00635486	0.00338432	0.00278559	0.0159898	0.0196879	0	0.0109617	0	0.00341974
ASV_1856	unknown	0.001489	0	0.00203604	0	0.00518206	0.00855377	0	0	0	0	0.00469693	0	0.00369276	0.0131985	0.0050528	0.00891689	0	0	0	0	0.0241206	0.00471165	0	0.0178492	0.0184264	0.00924599	0	0	0	0	0.00365163	0.00343442	0	0	0	0	0	0.00305923	0.0206577	0.022242	0	0	0.0159898	0.0344539	0	0.0036539	0	0
ASV_1857	unknown	0.001489	0	0.00610811	0	0.00863677	0.0106922	0	0	0.00241575	0	0	0	0.0110783	0.0158382	0	0	0	0	0	0	0.0080402	0.00942329	0.00723668	0.0178492	0.00737055	0	0	0	0	0	0	0.0240409	0	0	0	0	0	0.0183554	0.0123946	0.0127097	0	0	0	0	0.0103303	0	0	0
ASV_1858	Labilithrix	0.001489	0	0.00203604	0	0.00172735	0.00213844	0	0	0.00241575	0	0	0	0	0.00263971	0.0025264	0.0029723	0	0	0	0	0.0080402	0.0141349	0.010855	0.00892459	0.0294822	0.036984	0	0	0	0	0	0	0	0.00261097	0	0	0.0265123	0.0214146	0.0206577	0.00317743	0	0	0.00399744	0.014766	0	0.0036539	0	0.00341974
ASV_1860	Methylophilus	0.00297801	0	0.00407208	0.00176772	0	0	0.0140056	0	0	0	0.0117423	0	0	0.00263971	0.0075792	0	0.0146821	0	0.0134021	0	0	0	0	0	0	0	0	0.0129487	0.00341134	0.0364469	0	0	0	0.0208877	0	0.00581209	0	0	0	0	0.00338432	0	0	0	0.00258258	0	0	0.00341974
ASV_1861	unknown	0.001489	0	0	0	0	0	0	0	0.00241575	0	0	0	0	0.00263971	0	0.0029723	0	0	0	0	0.0120603	0.00471165	0.0832218	0	0.00368528	0.00462299	0	0	0.00682268	0	0.00730327	0	0	0	0	0	0.00441872	0.00305923	0.0165262	0.00635486	0	0	0.00799488	0.0442979	0	0.0219234	0	0
ASV_1863	Rahnella	0	0.047593	0	0.0512639	0	0.00427689	0	0	0	0	0	0	0	0	0	0	0	0	0	0	0	0	0	0	0.00368528	0	0	0	0	0	0	0	0	0	0	0	0	0	0	0	0	0	0	0	0	0	0	0
ASV_1864	unknown	0	0.00144221	0	0	0	0.0106922	0	0	0.00241575	0	0	0	0.00369276	0.00527941	0	0.0029723	0	0	0	0	0.0160804	0.0329815	0.0144734	0.00892459	0.0110558	0.032361	0	0	0	0	0.00365163	0	0	0	0	0	0.00441872	0.0122369	0.0082631	0.0254194	0	0	0.0119923	0.014766	0.00258258	0	0	0
ASV_1865	unknown	0	0	0.00203604	0	0	0	0	0.00331225	0	0	0	0	0	0.00527941	0	0.0029723	0	0	0	0	0.0482412	0.0235582	0.0180917	0	0.0184264	0.00462299	0	0	0	0	0	0.00343442	0	0	0	0	0.0265123	0.0183554	0.0123946	0.0285968	0	0	0.00799488	0.00984397	0	0	0	0
ASV_1866	Kibdelosporangium	0	0	0	0.00176772	0	0	0.0112045	0	0.00241575	0	0.00469693	0.00303104	0	0.00791912	0.0050528	0.0148615	0	0.0115707	0.00335053	0	0	0.00942329	0	0	0.00737055	0.032361	0	0	0.00682268	0.00520671	0.00365163	0	0	0	0	0.00581209	0.00883744	0.00611845	0	0.00317743	0	0.00278559	0.0239846	0.0393759	0	0	0	0
ASV_1867	Hyalangium	0	0	0	0	0.00345471	0.00213844	0	0	0	0	0	0	0	0.00263971	0	0.0029723	0	0	0	0.00350128	0.0281407	0.0282699	0.0289467	0.00892459	0.00737055	0.013869	0.00255395	0	0	0	0.00365163	0	0	0	0.00249725	0.00290605	0.00441872	0.0122369	0.0206577	0.00317743	0	0	0.0319795	0.0196879	0	0	0	0
ASV_1868	unknown	0	0	0	0	0.00345471	0.00213844	0	0	0	0	0	0	0.0110783	0.00527941	0.0025264	0.0029723	0	0.00289268	0.00335053	0.00350128	0.0080402	0.00471165	0.00361834	0.0223115	0.0147411	0.018492	0	0	0.00682268	0	0.00730327	0.00343442	0.00303564	0	0	0	0.0220936	0.0122369	0.0165262	0.00317743	0	0	0.0199872	0.0344539	0	0	0	0
ASV_1869	unknown	0	0	0	0	0.00172735	0.0128307	0	0	0	0	0	0	0	0	0	0	0	0	0	0	0.0120603	0.00942329	0.0398017	0.0267738	0.0184264	0.023115	0	0	0	0	0	0	0	0	0	0	0.0220936	0.0183554	0.0165262	0.00635486	0	0	0.00799488	0.00492199	0	0.0073078	0	0
ASV_187	unknown	0.013401	0.0158643	0.0142523	0.0265158	0.0673668	0.0855377	0.0196078	0.0231857	0.0603938	0.11145	0.00469693	0.00909311	0.125554	0.102949	0.037896	0.240756	0.00489404	0.0202488	0.00670107	0.0420153	0.357789	0.438183	0.423346	0.48639	0.482771	0.545513	0.0459711	0.00517947	0.0579928	0.0130168	0.0839876	0.0309098	0.0273207	0.0078329	0.0549396	0.0261544	0.521409	0.55372	0.574285	0.695857	0.0135373	0.013928	0.423729	0.580794	0.0619819	0.105963	0.00977581	0.0444566
ASV_1872	unknown	0	0	0	0	0	0	0.00560224	0	0.00241575	0	0	0	0	0	0	0	0	0	0	0	0	0	0	0	0	0	0	0	0	0	0	0	0	0	0	0	0	0	0	0	0	0.144851	0	0	0	0.0109617	0	0.013679
ASV_1876	Paenibacillus	0.001489	0.00144221	0.00203604	0.00353544	0.00690942	0.0235229	0	0	0.00241575	0.00879869	0	0	0	0.0211177	0.0050528	0.0059446	0.00244702	0	0	0	0	0	0	0.00892459	0.0147411	0.00462299	0.00255395	0	0.010234	0	0.0146065	0.00343442	0.00910692	0	0.00249725	0.00290605	0.00441872	0	0.00413155	0	0	0.00557119	0.00399744	0	0	0.0036539	0	0.00341974
ASV_1877	Lysobacter	0.00446701	0	0	0.00353544	0.00172735	0.0128307	0	0	0.00241575	0.0029329	0	0	0.0110783	0.00263971	0.0101056	0.0178338	0	0.00289268	0	0	0.0160804	0.0188466	0	0.00446229	0	0.013869	0.00255395	0	0.00341134	0	0.0146065	0	0.00607128	0.00261097	0.00249725	0.00290605	0.00441872	0.00305923	0.00413155	0.00317743	0	0	0.0239846	0.00492199	0.00774773	0.0036539	0	0
ASV_1878	unknown	0.001489	0.00144221	0	0.00176772	0	0	0	0	0.0048315	0.00879869	0	0	0.00738552	0.00263971	0	0	0	0	0	0.00700256	0.0120603	0.0188466	0.0144734	0.00446229	0.00737055	0.00924599	0.00766186	0	0	0	0	0	0	0	0.00499451	0	0.0132562	0.0152961	0.00413155	0.0285968	0	0	0.00799488	0.00984397	0.00258258	0.0036539	0	0.00341974
ASV_188	Agromyces	0.0461591	0.0360553	0.0447928	0.0654057	0.12437	0.239506	0.0168067	0.0165612	0.118372	0.2229	0.00939386	0.0181862	0.077548	0.163662	0.0833712	0.184282	0.0220232	0.0260341	0.0234537	0.0665243	0.0562814	0.0612514	0.0723668	0.0133869	0.0331675	0.0462299	0.0383093	0.0077692	0.0784608	0.00260335	0.138762	0.0892949	0.127497	0.0365535	0.264709	0.197611	0.0397685	0.0795399	0.045447	0.022242	0.0203059	0.075211	0.103933	0.0196879	0.0800599	0.124233	0.0130344	0.0991724
ASV_1880	Kofleria	0.001489	0.00144221	0.00407208	0.00176772	0.00345471	0.0128307	0	0	0	0	0	0	0.00738552	0.0184779	0.0025264	0.00891689	0	0	0	0	0.0120603	0.0188466	0.00361834	0.00892459	0.0147411	0.013869	0.00766186	0	0.0136454	0	0.00365163	0.00343442	0	0	0	0	0.0132562	0.0122369	0.0082631	0.00635486	0	0	0.00399744	0.00984397	0.00516516	0	0	0
ASV_1881	unknown	0	0.00288442	0	0.00176772	0.00172735	0.00427689	0.00280112	0.00331225	0	0	0	0.00303104	0.00738552	0.00263971	0	0.0029723	0	0.00289268	0	0	0.0160804	0.00942329	0.00361834	0	0.0147411	0.00462299	0	0	0.00682268	0.00260335	0	0.00343442	0.00607128	0	0.00499451	0	0.00883744	0.00611845	0.0123946	0.022242	0.00338432	0.00278559	0.0119923	0.0246099	0	0.0109617	0	0.00683948
ASV_1883	unknown	0	0	0.00203604	0	0	0.00641533	0	0	0	0.00586579	0	0	0.00738552	0.00263971	0.0025264	0	0	0	0	0	0.0321608	0.0141349	0.0180917	0.00892459	0.0184264	0.00924599	0.00255395	0	0	0	0.00730327	0.00343442	0	0	0	0	0.0220936	0.0122369	0.0165262	0.0127097	0	0	0.00799488	0.00492199	0.00258258	0	0	0.00341974
ASV_1884	unknown	0	0	0	0	0.00172735	0.0128307	0	0	0.0048315	0.0029329	0	0	0	0	0.0025264	0.0059446	0	0	0	0	0.0160804	0.0188466	0.00361834	0.00892459	0.0294822	0	0	0	0.00341134	0	0.00730327	0.00343442	0	0	0.00249725	0	0.00441872	0.0122369	0.0206577	0.0158871	0	0	0.0199872	0.0196879	0	0	0	0
ASV_1886	unknown	0	0	0	0	0.00345471	0.00213844	0	0	0	0.0029329	0	0	0	0	0	0.0029723	0	0	0	0	0.0201005	0.0329815	0.0542751	0.00892459	0.0257969	0.00924599	0	0	0	0	0	0	0.00303564	0	0	0	0.0441872	0.0214146	0.0165262	0.0127097	0	0	0.0319795	0.0246099	0	0	0	0.00341974
ASV_1887	Solirubrobacter	0	0	0	0	0.00518206	0	0	0	0	0.00879869	0	0	0	0	0	0.0059446	0	0	0	0.00350128	0.0160804	0.0188466	0.0434201	0	0.00368528	0.027738	0	0	0	0	0	0	0	0	0	0	0.0265123	0.027533	0.00413155	0.0190646	0	0	0.0279821	0.014766	0	0.0036539	0	0
ASV_189	unknown	0.00297801	0	0	0	0.029365	0.0598764	0	0	0.0144945	0.00879869	0	0	0.0332349	0.110868	0.0404224	0.0653906	0	0	0.00335053	0.0175064	0.615075	0.650207	0.19539	0.227577	0.305878	0.397578	0.00255395	0	0.00682268	0	0.153369	0.0343442	0	0	0.00499451	0.00290605	0.247448	0.269212	0.367708	0.241484	0.00338432	0	0.331788	0.398681	0.0154955	0.0584624	0.0032586	0
ASV_1893	unknown	0.001489	0.00144221	0	0.00176772	0.00172735	0.00213844	0	0	0	0	0	0	0	0	0	0	0	0	0	0	0	0	0.0144734	0.0223115	0.0515939	0.0647219	0	0	0	0	0	0	0	0	0	0	0.0176749	0	0	0.00317743	0	0.00278559	0.035977	0.00984397	0	0.0036539	0	0.00341974
ASV_1894	unknown	0.00595601	0.00288442	0.0203604	0.012374	0.0103641	0	0	0	0	0.0029329	0	0.00909311	0.014771	0	0.0025264	0.0148615	0.00244702	0.00578536	0.0100516	0.00700256	0	0.00471165	0.00361834	0	0.00737055	0.00462299	0.00255395	0	0.00682268	0	0.00365163	0	0.00910692	0	0	0	0.00441872	0	0	0	0	0.00278559	0	0	0	0.0073078	0	0.00341974
ASV_1895	unknown	0.00297801	0	0	0	0.00345471	0	0	0	0	0.00586579	0.00234847	0	0	0	0	0.0059446	0	0	0	0.00350128	0.0160804	0.0141349	0.02171	0.0178492	0.0110558	0.018492	0.00766186	0	0.00682268	0	0.0109549	0	0.00303564	0	0.00249725	0	0.0220936	0.00917768	0.0082631	0.00635486	0	0.0111424	0.00399744	0.00984397	0.00258258	0	0	0.00341974
ASV_1896	Luteolibacter	0.001489	0	0.00407208	0.00176772	0.00172735	0.00641533	0	0	0	0.0029329	0	0	0.00369276	0.00263971	0.0075792	0.0118892	0	0.00289268	0.00335053	0	0.0281407	0.0141349	0	0.00446229	0.00737055	0.013869	0.0051079	0	0.010234	0.00260335	0.00365163	0.00343442	0	0	0	0	0.00441872	0	0.0123946	0.00317743	0	0.00278559	0.0119923	0.0196879	0.00258258	0.0036539	0	0
ASV_1897	Methylophilus	0.001489	0	0.0142523	0.00353544	0.00690942	0.00641533	0	0	0.00241575	0	0	0	0	0	0	0	0	0	0.0670107	0.00350128	0	0	0	0	0	0	0.00255395	0	0.020468	0.0156201	0	0.00686884	0	0.0104439	0	0	0	0	0.00413155	0	0	0	0.00399744	0	0	0	0	0
ASV_1898	unknown	0.001489	0.00144221	0.00203604	0.00176772	0.00690942	0.00213844	0	0	0	0.00586579	0	0	0.00369276	0.00791912	0	0	0	0	0	0.00700256	0.0201005	0.00471165	0.00723668	0.0133869	0.0110558	0.00462299	0	0	0.00682268	0	0.00730327	0.00686884	0	0	0	0	0.0176749	0.0367107	0.0206577	0.00635486	0	0	0.0199872	0	0.00258258	0	0	0.00683948
ASV_1899	unknown	0	0.00144221	0	0.00176772	0.00518206	0	0	0	0	0.0029329	0	0	0.00369276	0.00263971	0	0.0059446	0	0	0	0	0.0160804	0.0376932	0	0.00892459	0.00737055	0.00462299	0.00255395	0	0	0	0.00365163	0	0	0	0	0.00290605	0.0574433	0.00611845	0	0	0	0	0.0199872	0.0590638	0	0	0	0
ASV_19	Pseudomonas	1.04826	0.171623	0.425532	0.187378	0.127824	0.13686	1.32493	1.6495	0.09663	1.44885	23.6443	0.939622	0.971196	0.820949	6.2301	0.338842	24.3699	0.364478	1.06882	1.26396	0	0.00471165	0.02171	0.00892459	0	0	3.0341	0.613767	0.921062	0.294179	0.251963	0.161418	2.35566	0.0417755	4.42513	0.113336	0.00883744	0.00305923	0.0247893	0.00317743	0.104914	0.495836	0.00399744	0.00984397	0.0361561	0.270389	0.0391032	0.253061
ASV_1900	unknown	0	0	0	0.00176772	0.00172735	0.00427689	0	0	0	0	0	0.00303104	0.00738552	0	0	0	0	0	0	0	0.0201005	0.00942329	0.02171	0.0312361	0.00737055	0.013869	0.00255395	0	0.010234	0	0.00365163	0	0	0	0	0	0	0.00611845	0.0206577	0.00635486	0	0	0.0159898	0.00984397	0	0.0146156	0	0.00341974
ASV_1901	unknown	0	0	0	0.00176772	0.00172735	0.00213844	0	0	0.00241575	0.00586579	0	0	0.00369276	0.00263971	0.0050528	0.0029723	0	0	0	0	0	0.0235582	0.02171	0	0.00737055	0.027738	0	0	0	0	0.00365163	0	0	0	0	0	0.0220936	0.0367107	0.0206577	0.00635486	0	0	0.00799488	0.00984397	0	0	0	0
ASV_1902	Paenibacillus	0	0	0	0.00176772	0.00518206	0.019246	0	0.00331225	0.00241575	0.0029329	0.00234847	0	0	0.00263971	0	0.0118892	0	0	0	0	0.0040201	0.00471165	0	0.0356983	0.0110558	0.018492	0.00255395	0	0	0	0.00365163	0	0.0151782	0	0	0.00290605	0.0220936	0.0183554	0.0206577	0.00635486	0	0.00835678	0.0319795	0.0246099	0.00516516	0.0146156	0	0.0239382
ASV_1903	Solirubrobacter	0	0	0	0	0.00172735	0.00427689	0	0	0	0.0029329	0	0	0	0.00263971	0	0.00891689	0	0	0	0	0.0201005	0.0235582	0.0180917	0.00446229	0.00737055	0	0	0	0	0	0.00730327	0	0	0	0.00249725	0.00290605	0.0176749	0.0336515	0.0289208	0.0158871	0	0	0.0119923	0.014766	0	0.0036539	0	0
ASV_1904	unknown	0	0	0	0	0	0.00427689	0	0	0	0.0029329	0	0	0.014771	0.00263971	0	0	0	0	0	0	0.0321608	0.00942329	0.00723668	0.0178492	0.0110558	0.00462299	0	0	0	0	0.00365163	0	0	0	0	0	0.00441872	0.0122369	0.0702363	0.00317743	0	0	0.0159898	0.014766	0	0.0036539	0	0
ASV_1908	Desulfosoma	0	0	0	0	0	0	0	0	0.00241575	0	0	0	0	0.00263971	0	0.0029723	0	0	0	0	0.0040201	0.00471165	0	0.0356983	0.00368528	0.00462299	0	0	0	0	0	0	0	0	0	0	0.0486059	0.00917768	0.0371839	0.0413066	0	0	0.0159898	0.014766	0.00258258	0	0	0
ASV_1909	unknown	0	0	0	0	0	0	0	0	0	0.0029329	0	0	0	0.00263971	0	0.0059446	0	0	0	0.00350128	0	0	0.0434201	0	0.00737055	0.00924599	0	0	0	0	0.00365163	0	0	0	0	0	0.0883744	0.00305923	0.00413155	0.00635486	0	0	0.035977	0.0295319	0	0	0	0
ASV_191	Lysobacter	0.01489	0.0173065	0.0203604	0.0265158	0.110551	0.26089	0.0112045	0.00331225	0.0314048	0.108517	0.00469693	0.0151552	0.0443131	0.131985	0.0985296	0.148615	0.00489404	0.0173561	0.0100516	0.0420153	0.164824	0.226159	0.0976951	0.107095	0.210061	0.226527	0.0434172	0.00258973	0.0886948	0.00781006	0.153369	0.0789917	0.0364277	0.0078329	0.0374588	0.0145302	0.185586	0.223324	0.223104	0.158871	0.010153	0.0473551	0.355772	0.206723	0.0645644	0.0548085	0.00977581	0.0718145
ASV_1914	unknown	0.001489	0	0.00610811	0.00176772	0.00345471	0.00427689	0	0	0	0	0	0	0.0110783	0	0	0.0029723	0	0	0	0.00350128	0	0.0141349	0.010855	0.0133869	0.0294822	0.023115	0	0	0	0	0	0	0	0.00261097	0.00499451	0	0.0265123	0.0122369	0.0082631	0.022242	0	0.00278559	0.00799488	0.00492199	0.00258258	0.0036539	0	0
ASV_1915	Acinetobacter	0.00595601	0.0259598	0	0.0229804	0.00172735	0.019246	0	0	0	0	0	0	0	0	0.0025264	0	0	0	0	0	0	0	0.0180917	0	0	0	0	0	0	0	0	0	0	0	0	0	0	0	0	0	0	0	0.00399744	0.00984397	0	0.0109617	0	0.00341974
ASV_1916	Flavitalea	0.00446701	0	0.00407208	0.00176772	0.0103641	0	0	0	0.0048315	0	0.0070454	0	0.00369276	0.00527941	0.0151584	0.00891689	0.00244702	0.00578536	0.00335053	0.00350128	0	0.00942329	0	0	0.00368528	0	0	0.0077692	0.010234	0.00781006	0	0.0377786	0	0	0	0	0	0	0.0082631	0.00635486	0	0.00278559	0.0119923	0.00492199	0.0103303	0.0073078	0	0.00341974
ASV_1917	Curvibacter	0.00595601	0.00721105	0.0223964	0.00707089	0.00863677	0.0149691	0.00280112	0.00331225	0	0	0.00234847	0.00909311	0.00738552	0.00527941	0	0.00891689	0	0.00578536	0.00335053	0.0140051	0	0	0	0	0	0	0.00255395	0.00258973	0.00682268	0	0	0.00686884	0	0	0	0.00290605	0	0.00611845	0	0	0.00338432	0	0	0	0.00258258	0	0	0.00341974
ASV_1918	Nitrospira	0.001489	0.00144221	0.00203604	0	0.00690942	0.00427689	0	0	0	0	0	0	0	0.00527941	0.0050528	0.0059446	0	0	0.00335053	0.00350128	0.0040201	0.00942329	0.032565	0.00446229	0.0110558	0.00924599	0.00255395	0	0	0	0	0	0	0	0	0.00290605	0	0.00611845	0.00413155	0.0254194	0	0.00278559	0.0199872	0	0	0	0	0.00683948
ASV_1919	Rhizobium	0.00595601	0.00288442	0.00203604	0.00176772	0	0	0.0112045	0.026498	0.00241575	0	0.00469693	0	0.00738552	0.0131985	0	0	0	0	0.0134021	0.0210077	0	0	0.010855	0	0	0	0.00255395	0.00517947	0.0170567	0.00781006	0	0	0.00607128	0.0078329	0	0.0116242	0	0	0	0	0.00676865	0.00278559	0	0	0.00258258	0.0073078	0.0130344	0.0170987
ASV_192	unknown	0.011912	0.0201909	0.0142523	0.076012	0.0500933	0.457627	0.0140056	0.0662449	0.0893828	0.134913	0.0281816	0.0545587	0.0923191	0.308846	0.343591	0.243728	0.0146821	0.0925658	0.0234537	0.112041	0.0080402	0.0282699	0.0144734	0.0401606	0.0184264	0.00924599	0.0229856	0.00517947	0.0614041	0.00260335	0.372467	0.0240409	0.075891	0.0130548	0.0674258	0.0958996	0.0176749	0.00917768	0.0206577	0.00953228	0	0.0724254	0.0239846	0.0295319	0.018078	0.591932	0.00651721	0.0683948
ASV_1920	Bacillus	0.00446701	0.00144221	0.00203604	0	0	0	0	0	0	0	0	0.00606208	0.00369276	0.00263971	0	0	0.00489404	0	0	0	0	0.00942329	0.0144734	0.0178492	0.00737055	0.036984	0.00255395	0	0	0	0	0.00686884	0	0	0.00249725	0	0	0.00305923	0	0.00953228	0	0.00835678	0.035977	0.00984397	0	0.0036539	0	0.0205184
ASV_1921	Thiobacillus	0.001489	0.00144221	0	0	0.00518206	0.00213844	0	0	0.00241575	0.0029329	0	0	0.00369276	0.00263971	0	0.0029723	0	0	0	0	0.0120603	0.0188466	0.0144734	0.0178492	0.0221117	0.018492	0	0	0.00341134	0	0.00730327	0	0	0	0.00499451	0	0.0441872	0.0152961	0.0082631	0.0190646	0	0	0.0159898	0.014766	0	0	0	0
ASV_1923	unknown	0.001489	0.00144221	0	0.00176772	0.00518206	0.0106922	0	0	0	0.0029329	0	0.00303104	0	0.00263971	0	0.0148615	0	0.00289268	0	0	0.0201005	0.00471165	0.0144734	0.0133869	0.0110558	0.013869	0	0	0	0.00260335	0	0.00343442	0	0	0.00499451	0	0.030931	0.00917768	0.0206577	0.022242	0	0	0.0239846	0.014766	0.00258258	0.0036539	0	0.00341974
ASV_1925	Pseudonocardia	0	0	0	0.00176772	0	0.00641533	0	0	0	0	0	0	0.00738552	0.0158382	0.0101056	0.0148615	0	0	0.00335053	0.00350128	0.0120603	0.00471165	0.010855	0.0356983	0.0184264	0.032361	0.0051079	0	0	0.00260335	0	0.00343442	0	0	0.00249725	0	0.00441872	0.00305923	0.0123946	0.0254194	0	0.00278559	0.0279821	0.00984397	0.00516516	0.0036539	0	0
ASV_1926	unknown	0	0	0	0.00176772	0	0.00213844	0	0	0.00241575	0.0029329	0	0	0.00738552	0.00791912	0.0025264	0.0059446	0	0	0	0.00350128	0.0321608	0.00471165	0.0144734	0.0223115	0.0257969	0.018492	0	0	0.010234	0	0.0109549	0.00686884	0.00607128	0	0	0	0.0265123	0.0183554	0.0165262	0.00317743	0	0	0.0119923	0.0246099	0.00258258	0.0073078	0	0
ASV_193	Microbacterium	0.0253131	0.0230754	0.0223964	0.0194449	0.0984592	0.115476	0.0252101	0.0231857	0.195676	0.287424	0.0281816	0	0.0258493	0.134625	0.12632	0.0743075	0.0318113	0.00867804	0.00670107	0.0350128	0.080402	0.11308	0.0253284	0.0803213	0.0589644	0.018492	0.0332014	0.0103589	0.0989288	0.00781006	0.22275	0.133942	0.139639	0.0652742	0.372091	0.23539	0.061862	0.0703622	0.128078	0.0190646	0.0338432	0.0445695	0.0759514	0.0246099	0.209189	0.0950015	0.048879	0.064975
ASV_1931	Sphingobacterium	0.00297801	0	0	0	0.0120915	0	0	0	0	0	0	0	0	0	0.012632	0	0.00244702	0	0	0	0	0	0	0	0	0	0	0	0	0.0104134	0	0	0	0	0	0	0	0	0	0	0.0541492	0	0	0	0.0800599	0	0.0716893	0
ASV_1932	unknown	0.00744502	0.00432663	0.00203604	0.0141418	0.00172735	0.00427689	0	0.00331225	0.00724725	0	0	0	0	0.00791912	0	0	0	0	0	0.00700256	0	0	0	0.00446229	0	0	0	0	0	0.00781006	0	0.00343442	0	0.0234987	0	0.00581209	0	0	0	0	0.00676865	0.00278559	0	0	0.018078	0	0.016293	0
ASV_1933	Aeromicrobium	0.001489	0	0.00203604	0	0.00690942	0.00213844	0	0	0.009663	0.0029329	0	0	0.00369276	0.00527941	0.0050528	0.0059446	0	0.00867804	0	0.00700256	0.0160804	0.00471165	0.00361834	0.00446229	0.00368528	0.00462299	0	0	0.00341134	0	0	0	0.00303564	0	0.00499451	0.00581209	0.0132562	0	0.0123946	0.00317743	0	0.00557119	0.00399744	0.00492199	0.0129129	0.0146156	0.0032586	0.00683948
ASV_1934	unknown	0.001489	0	0.00203604	0.00353544	0.00172735	0.00641533	0	0	0	0	0	0.00303104	0	0.00527941	0.0025264	0.0237784	0	0.00867804	0	0	0	0	0	0.00446229	0	0	0	0	0	0	0	0.00686884	0	0	0.00249725	0	0.00883744	0.00611845	0.0247893	0.0254194	0	0	0.0239846	0.0639858	0.00258258	0	0	0
ASV_1935	Tissierella	0.001489	0	0	0	0.00518206	0	0	0.00331225	0.00241575	0.0029329	0	0	0	0	0	0.0059446	0	0	0	0.00350128	0.0040201	0.0141349	0.00723668	0.0133869	0.00737055	0.018492	0.00255395	0	0.00341134	0	0.00730327	0	0	0	0.00249725	0	0.00883744	0.0152961	0.0165262	0.0127097	0	0	0.0239846	0.0246099	0	0.0073078	0	0.00683948
ASV_1936	unknown	0.00297801	0.00576884	0.00610811	0.00530316	0.0120915	0.0171075	0.00280112	0	0.0048315	0	0	0	0	0	0.0025264	0.0059446	0.00244702	0.00867804	0	0.00350128	0	0	0.00723668	0	0	0	0.0051079	0	0.00682268	0.00260335	0.0109549	0.00686884	0.0151782	0	0.00998901	0	0	0.00611845	0	0.00317743	0	0.00557119	0.00399744	0	0	0.0073078	0	0.00341974
ASV_1937	Comamonas	0.001489	0.0360553	0.00203604	0.0353544	0	0.0106922	0.00280112	0.00662449	0	0	0.00234847	0	0	0	0.0025264	0	0.00978809	0	0	0.00350128	0	0	0.00361834	0	0.00368528	0	0	0	0	0	0	0	0	0	0	0	0	0	0	0	0	0	0	0	0	0	0	0
ASV_1938	Roseateles	0.00893402	0	0.0183243	0.00530316	0.00863677	0.00641533	0	0	0.00241575	0	0	0	0	0	0	0	0	0	0	0	0.0080402	0	0.00361834	0	0.00368528	0	0	0	0	0	0.00365163	0.0171721	0.00303564	0.00261097	0.00249725	0.0116242	0	0.00917768	0.0082631	0	0	0.00835678	0.00799488	0	0.00516516	0	0	0.00341974
ASV_1939	unknown	0	0	0.00203604	0	0.00690942	0.0235229	0	0	0.00241575	0.00879869	0	0	0.00369276	0.0131985	0.0050528	0.0029723	0	0	0	0	0.0120603	0.00471165	0	0.00446229	0.0147411	0	0.00255395	0	0.00341134	0	0.00365163	0.0103033	0	0	0.00249725	0	0.00883744	0.00917768	0.00413155	0.00317743	0	0.00278559	0.00399744	0	0.00774773	0	0	0
ASV_194	Vasilyevaea	0.0863622	0.0576884	0.219892	0.0724766	0.269467	0.156106	0.0308123	0.0496837	0.0555623	0.108517	0.0070454	0.0121242	0.151403	0.08975	0.0909504	0.0980858	0.0440464	0.00867804	0.0636601	0.0840307	0.040201	0.0141349	0.0144734	0.0133869	0.0221117	0.018492	0.053633	0.0155384	0.20468	0.0494637	0.138762	0.11677	0.136604	0.0913838	0.109879	0.136584	0.0176749	0.027533	0.0123946	0.0254194	0.0236903	0.0807822	0.0239846	0.00984397	0.0697296	0.0840398	0.0260688	0.12653
ASV_1940	unknown	0	0	0.00203604	0	0.00172735	0.00213844	0	0	0.00241575	0.0029329	0	0	0	0.00527941	0.0050528	0.0118892	0.00244702	0.00289268	0	0	0.0281407	0.0282699	0.0144734	0.00892459	0.00737055	0.013869	0	0	0.00341134	0	0.00365163	0	0	0	0.00499451	0.00581209	0.0132562	0.0152961	0.00413155	0.00953228	0	0	0.0119923	0.014766	0	0.0036539	0	0
ASV_1941	unknown	0	0	0	0.00176772	0	0	0	0	0.00241575	0.0029329	0	0	0.00369276	0.0105588	0	0.0029723	0	0.00289268	0	0	0.0120603	0.0282699	0.0144734	0.0178492	0.00737055	0.018492	0	0	0	0	0.00365163	0	0	0	0	0	0.00883744	0.0214146	0.0123946	0.00317743	0	0	0.0119923	0.0295319	0	0	0	0.00341974
ASV_1942	Caldalkalibacillus	0	0	0	0.00176772	0.00518206	0	0	0	0	0	0	0	0.00369276	0.00263971	0	0	0	0	0	0	0.0160804	0.0235582	0.0180917	0.0312361	0.0147411	0.00462299	0	0	0.00341134	0	0	0	0.00303564	0	0.00249725	0	0.0220936	0.00917768	0.0165262	0.00953228	0	0	0.0159898	0.00492199	0.00258258	0	0	0
ASV_1943	Kofleria	0	0	0	0.00353544	0.0103641	0.00641533	0	0	0	0.00586579	0	0	0.00738552	0	0	0.00891689	0	0.00289268	0	0	0.0040201	0.00471165	0.0144734	0.00892459	0.0184264	0.018492	0.00255395	0	0.00341134	0	0.00365163	0.00343442	0	0	0.00499451	0	0.0132562	0.0214146	0.0165262	0.00635486	0	0	0.00399744	0.014766	0.00258258	0	0	0
ASV_1944	unknown	0	0	0	0.00176772	0.00172735	0	0	0	0	0.00586579	0.00234847	0	0.00738552	0.00527941	0	0.0029723	0	0	0	0.00700256	0.0160804	0.00942329	0.00723668	0.00892459	0.0110558	0	0	0	0	0	0	0.0103033	0	0.00261097	0.00249725	0.00581209	0.00441872	0.0152961	0.0206577	0.0190646	0	0	0.035977	0.014766	0.0103303	0	0.0032586	0
ASV_1945	unknown	0	0	0	0	0.00518206	0.0171075	0	0	0	0.0117316	0	0	0.00369276	0	0.0025264	0	0	0	0	0.00350128	0.0160804	0.00471165	0.010855	0.0133869	0.0184264	0.013869	0	0	0	0	0.00365163	0	0	0	0	0.00290605	0.00441872	0.0183554	0.0123946	0.022242	0	0	0.00399744	0.00492199	0	0.0036539	0	0
ASV_1946	unknown	0	0	0	0	0.00172735	0.00213844	0	0	0	0	0	0	0	0.00263971	0.0025264	0.0029723	0	0	0	0	0.0120603	0.00942329	0.0361834	0.00446229	0.0184264	0.041607	0	0	0	0	0	0	0	0	0	0	0	0.00611845	0.0082631	0.022242	0	0	0.0199872	0.0393759	0	0	0	0
ASV_1948	unknown	0	0	0	0	0.00345471	0	0	0	0	0	0	0	0.00369276	0.00263971	0	0	0	0	0	0	0.0201005	0.0424048	0.0289467	0.00892459	0.00368528	0.013869	0	0	0	0	0.00730327	0.00343442	0	0	0	0.00290605	0.0132562	0.0305923	0.0082631	0.00953228	0	0	0	0	0.00258258	0.0073078	0	0
ASV_1949	unknown	0	0.00144221	0	0	0.00518206	0.00855377	0	0	0.00241575	0	0	0	0.00369276	0.00263971	0	0.0029723	0	0	0	0	0.0120603	0.0329815	0.0253284	0.0133869	0.00368528	0.013869	0	0	0.00341134	0	0	0	0	0	0	0	0.0265123	0.027533	0.0123946	0.00635486	0	0	0.0119923	0.00984397	0	0.0109617	0	0
ASV_195	Mesorhizobium	0.105719	0.0216332	0.189352	0.0530316	0.238375	0.119753	0.022409	0.0231857	0.0700568	0.164242	0.0140908	0.0242483	0.158789	0.0976691	0.106109	0.15456	0.0489404	0.0231415	0.0469075	0.0700256	0.225126	0.164908	0.144734	0.227577	0.158467	0.180297	0.0612949	0.0233076	0.115986	0.0182235	0.138762	0.137377	0.0364277	0.0522193	0.0874039	0.0813693	0.256286	0.131547	0.243761	0.158871	0.0541492	0.0668542	0.17189	0.113206	0.134294	0.13154	0.048879	0.109432
ASV_1950	unknown	0	0	0	0	0	0.00641533	0	0	0	0	0	0	0.00369276	0.00263971	0.0025264	0.00891689	0	0	0	0	0.0321608	0.00942329	0	0.0401606	0.00737055	0.00462299	0	0	0	0	0.0109549	0	0.00910692	0	0	0	0.0265123	0.0122369	0.0123946	0.022242	0	0	0.0119923	0.00984397	0.00258258	0	0	0
ASV_1951	unknown	0	0	0	0	0	0.00213844	0	0	0	0	0	0	0	0.00263971	0	0	0.00244702	0	0	0	0.0241206	0.0188466	0.0180917	0.0133869	0.0147411	0.018492	0	0	0	0	0	0	0	0	0	0	0.0132562	0.0489476	0.00413155	0.0190646	0	0	0.0159898	0.00492199	0	0	0	0
ASV_1952	Microlunatus	0	0	0	0	0	0.00641533	0.00280112	0.00331225	0.0048315	0.00586579	0	0	0.0110783	0.00527941	0.0025264	0	0	0	0	0.00700256	0.0080402	0.00942329	0	0	0	0	0.0127698	0.00258973	0.00682268	0	0.0146065	0.00343442	0	0	0.0149835	0.0116242	0.0132562	0.00305923	0.0247893	0	0	0	0.00399744	0	0.0103303	0	0.0032586	0
ASV_1957	unknown	0.00297801	0	0.0142523	0.00176772	0.0120915	0.00641533	0	0	0	0	0	0	0.00369276	0.00527941	0	0.0178338	0.00489404	0.00289268	0.00335053	0	0	0.0141349	0	0.00446229	0.00737055	0.00924599	0	0	0	0.00260335	0	0.00686884	0	0	0	0	0	0.00611845	0.0082631	0	0	0	0	0.0246099	0.00516516	0	0	0
ASV_1958	Bordetella	0.00297801	0	0	0	0.00518206	0	0.0112045	0	0.00724725	0	0	0	0	0	0	0	0	0	0.0201032	0	0	0	0	0	0	0.00462299	0	0.00258973	0	0.00520671	0	0	0	0	0	0	0	0.00305923	0.0082631	0	0.0541492	0	0	0	0.018078	0	0.048879	0
ASV_196	Microbacterium	0.0312691	0.0187487	0.0366487	0.0282835	0.0932771	0.0898146	0.0280112	0.0496837	0.149777	0.35488	0.0211362	0.0181862	0.121861	0.174221	0.0833712	0.107003	0.0318113	0.00867804	0.0201032	0.112041	0.0522613	0.0612514	0.02171	0.0624721	0.0257969	0.023115	0.0280935	0.0207179	0.163744	0.00781006	0.13511	0.137377	0.154818	0.0600522	0.332135	0.244108	0.0530246	0.027533	0.0867625	0.022242	0.0947611	0.0696398	0.0559642	0.0295319	0.24018	0.105963	0.0619135	0.0991724
ASV_1960	Pseudoxanthomonas	0	0.0302864	0	0.0353544	0	0.00855377	0	0.00331225	0	0	0	0	0	0	0	0	0	0	0	0	0	0	0	0	0	0	0	0	0	0	0.00365163	0	0	0	0.00499451	0.00290605	0	0	0	0	0	0.0194992	0	0	0	0.0036539	0.0032586	0.0205184
ASV_1963	unknown	0.001489	0.00144221	0	0	0.00518206	0.0128307	0	0	0.00724725	0.00879869	0	0	0.00369276	0.00791912	0	0.00891689	0	0.00289268	0	0.00350128	0.0040201	0.00942329	0.0180917	0.00892459	0	0.00462299	0	0	0.00341134	0.00260335	0.0109549	0.0103033	0.00303564	0	0.00499451	0	0.00883744	0.0122369	0.0082631	0.00317743	0	0.00557119	0.00799488	0.00984397	0.0129129	0	0	0
ASV_1966	Serratia	0	0	0	0	0	0	0	0.026498	0	0	0	0	0	0.00527941	0	0	0.00734107	0	0	0.0140051	0	0	0	0	0	0	0	0.0466152	0.00682268	0.00781006	0	0.00343442	0.00910692	0	0.00499451	0	0	0	0	0	0	0.0222847	0.00399744	0	0	0	0	0.00341974
ASV_1967	unknown	0	0	0	0	0	0	0	0	0.0048315	0.0146645	0	0	0.00369276	0.00263971	0	0	0.00244702	0.00289268	0	0	0.040201	0	0.02171	0	0.0110558	0.00462299	0	0	0	0	0.0146065	0	0	0	0.00249725	0	0.0265123	0.00611845	0.0206577	0.0158871	0	0.00278559	0	0	0	0	0	0.0102592
ASV_1968	unknown	0	0	0	0	0	0	0	0	0	0	0	0	0.00369276	0.00263971	0.0025264	0	0	0	0	0	0.0040201	0.0329815	0.0253284	0.0133869	0.0147411	0.00462299	0	0	0	0	0	0	0	0	0	0	0.0132562	0.0244738	0.0247893	0.0317743	0	0	0.00799488	0.00492199	0	0	0	0
ASV_1969	unknown	0	0	0	0	0	0	0	0	0	0	0	0	0.00738552	0	0	0.0059446	0.00244702	0	0	0	0.0080402	0.0612514	0.010855	0	0.00368528	0.00462299	0.00255395	0	0	0	0.00365163	0	0	0	0	0	0.00441872	0.00917768	0.0289208	0.0349517	0	0	0.0319795	0.0196879	0	0.0109617	0	0
ASV_197	Povalibacter	0.01489	0.0504774	0.11809	0.143185	0.129552	0.166799	0	0.00662449	0.0362363	0.0410605	0	0.0121242	0.0516987	0.044875	0.0277904	0.0326953	0.00978809	0.00578536	0.00670107	0.0560204	0.192965	0.263852	0.137497	0.165105	0.0958172	0.13869	0.0332014	0	0.143276	0.00260335	0.153369	0.0446475	0.0576771	0.0365535	0.0549396	0.104618	0.194424	0.272271	0.206577	0.231952	0	0	0.167893	0.201801	0.0258258	0.0328851	0.00977581	0.0102592
ASV_1971	Lutibaculum	0.00297801	0	0.00203604	0.00883861	0.0155462	0.0128307	0.00280112	0.00331225	0.009663	0.00586579	0	0	0.00369276	0.00791912	0	0	0	0	0	0	0.0361809	0.0329815	0.0144734	0.00446229	0.0294822	0.00462299	0	0	0.00682268	0	0.0182582	0.00343442	0.00607128	0.00261097	0.00998901	0.00581209	0.030931	0.0152961	0.0289208	0.0254194	0.00338432	0.00557119	0.035977	0.014766	0.00516516	0	0.0032586	0
ASV_1972	Nitrospira	0.001489	0	0.00203604	0.00176772	0.00345471	0.00427689	0	0	0.00241575	0.0029329	0	0	0	0	0.0075792	0	0	0	0	0.00350128	0.0241206	0.00471165	0.02171	0.00446229	0.00737055	0.018492	0	0	0	0	0	0.00343442	0.00303564	0	0.00499451	0	0.0176749	0.0152961	0	0.00953228	0	0	0.0119923	0.00492199	0	0.0036539	0	0
ASV_1973	Bacillus	0.001489	0	0	0	0.00172735	0.00213844	0	0	0	0.00586579	0	0	0.00369276	0.00263971	0.0025264	0.0029723	0	0.00289268	0.00670107	0	0	0.00942329	0.0253284	0.0223115	0.0221117	0.013869	0	0	0	0	0.00365163	0	0.00607128	0	0.00249725	0.00290605	0.00883744	0.00917768	0.0330524	0.0190646	0	0	0	0	0.00258258	0	0	0.00683948
ASV_1975	unknown	0.00297801	0.00288442	0.00407208	0.0106063	0.00863677	0.0106922	0.00280112	0	0.0048315	0.0029329	0	0	0	0.00263971	0.0075792	0.0118892	0.00244702	0.00578536	0.00670107	0	0.0040201	0.00471165	0	0	0.00368528	0	0.0051079	0	0.00341134	0.00260335	0.00365163	0.0137377	0	0	0.00499451	0	0	0	0	0.00317743	0	0.00278559	0.00399744	0	0	0	0	0.00341974
ASV_1976	Leptothrix	0.00297801	0.00288442	0.00610811	0.00176772	0.00345471	0.00213844	0.00280112	0	0	0	0	0	0	0	0	0.0029723	0	0.00289268	0	0	0.0040201	0.0141349	0.0289467	0	0.0257969	0.013869	0	0	0	0	0.00365163	0	0	0	0.00249725	0	0.00883744	0.00611845	0.0123946	0.00317743	0	0	0.0159898	0.00492199	0	0.0109617	0	0
ASV_1977	unknown	0.001489	0.00144221	0.00203604	0	0	0.0149691	0.00280112	0	0.0048315	0	0	0	0	0.0105588	0	0.0029723	0	0	0	0.00350128	0.0160804	0	0.010855	0.0223115	0.0110558	0	0.00766186	0.00258973	0.00341134	0	0	0	0.00303564	0.00522193	0	0	0.0132562	0.00611845	0.00413155	0.00953228	0.00676865	0	0.00399744	0.0246099	0.0129129	0	0.00977581	0
ASV_1978	Solirubrobacter	0.00446701	0.00144221	0.00610811	0.00176772	0.00345471	0.00427689	0	0	0.0048315	0.0175974	0	0	0	0	0.0025264	0.0118892	0	0	0	0.00350128	0.0201005	0.0376932	0.0470384	0.00446229	0.0294822	0.0647219	0.00255395	0	0.00682268	0	0	0.00343442	0	0	0.00249725	0.00290605	0.0265123	0.027533	0.0289208	0.022242	0	0.00557119	0.0239846	0.0344539	0.00774773	0.0109617	0	0.00341974
ASV_1979	Nocardioides	0	0.00288442	0	0.00176772	0.00690942	0.00641533	0	0	0	0.00879869	0.00469693	0.00303104	0	0.00527941	0.0050528	0.00891689	0	0.00289268	0	0	0	0	0	0.00446229	0	0	0	0	0.00682268	0	0.0182582	0.00686884	0	0	0.0274698	0	0	0.00917768	0	0	0	0.00278559	0.0119923	0.00984397	0.00516516	0.0036539	0.0032586	0
ASV_1980	unknown	0.00446701	0	0.00610811	0.00353544	0.0120915	0.00427689	0	0.00331225	0.00241575	0.0029329	0	0.00303104	0.00369276	0.0105588	0	0.0059446	0.00244702	0	0	0	0.0442211	0.0471165	0.0615117	0.0446229	0.066335	0.032361	0	0	0	0	0.0146065	0	0	0.00261097	0	0	0.0397685	0.0305923	0.0413155	0.0603711	0	0.00278559	0.0559642	0.0295319	0.00258258	0.0146156	0	0.00683948
ASV_1981	unknown	0	0	0.00203604	0.00353544	0.00345471	0.00213844	0	0	0.0048315	0.0029329	0	0	0.00738552	0	0	0.0059446	0	0	0	0	0.0120603	0.0141349	0.00361834	0.0356983	0.0184264	0.018492	0.00255395	0.00258973	0	0	0	0	0.00303564	0	0	0	0.00883744	0	0.00413155	0.00635486	0	0.00278559	0.0119923	0.00984397	0	0	0	0.00683948
ASV_1983	unknown	0.001489	0	0	0.00176772	0.00345471	0.00641533	0	0	0.00241575	0.0117316	0	0	0.00738552	0.00527941	0.0101056	0.0059446	0.00244702	0.00289268	0.00335053	0	0.0321608	0.0282699	0.0470384	0.0133869	0.0147411	0.023115	0.0102158	0	0.00341134	0	0.0109549	0	0	0	0.0124863	0	0.0265123	0.0305923	0.0247893	0.0285968	0.00338432	0.00278559	0.0159898	0.0442979	0	0.0109617	0.0032586	0
ASV_1984	Methylophilus	0	0	0	0	0	0.00213844	0.0140056	0	0.00241575	0	0	0	0	0	0	0	0	0	0.0301548	0	0	0	0	0	0	0	0	0.0129487	0.00682268	0.0833073	0	0	0	0.00261097	0	0	0	0	0	0	0	0	0	0	0	0	0	0
ASV_1986	unknown	0	0	0	0	0	0.00213844	0	0	0	0.0029329	0	0	0	0	0	0.0029723	0	0	0	0	0.0120603	0.00942329	0.0289467	0.0401606	0.0184264	0.00924599	0	0	0	0	0.00365163	0	0	0	0	0	0.0132562	0.00611845	0.0123946	0.022242	0	0	0.00799488	0.0295319	0	0	0	0
ASV_1987	unknown	0	0	0	0	0	0.00427689	0	0	0	0.0029329	0	0	0.00369276	0.00527941	0.0050528	0.0029723	0	0	0	0	0.0160804	0.0188466	0.00723668	0.0223115	0.0110558	0.018492	0	0	0.00341134	0	0.00365163	0	0	0	0	0	0.0353497	0.0244738	0.0289208	0.00953228	0	0	0.0199872	0.014766	0.00258258	0.0073078	0	0
ASV_1989	unknown	0	0	0	0	0	0.00641533	0	0	0	0	0	0	0.00369276	0.00791912	0	0.0059446	0	0	0	0	0.0562814	0.0376932	0.010855	0	0.0147411	0.00462299	0	0	0	0	0.0109549	0	0	0	0	0	0.0220936	0.00917768	0.0165262	0.0190646	0	0	0.00399744	0	0	0.0036539	0	0
ASV_199	unknown	0.00446701	0.00288442	0.0142523	0.00707089	0.0449112	0.0555995	0	0.00662449	0.0120788	0.0381276	0	0	0.0295421	0.0369559	0.0202112	0.0653906	0.0122351	0.00578536	0.00335053	0.00700256	0.281407	0.282699	0.354597	0.468541	0.324304	0.305118	0.0178777	0.00258973	0.010234	0.00260335	0.069381	0.0240409	0.0151782	0.00261097	0.00998901	0.00871814	0.543502	0.345693	0.285077	0.33363	0	0.013928	0.315798	0.285475	0.0413212	0.0511546	0	0.0273579
ASV_1990	Thioalkalivibrio	0	0	0	0.00176772	0	0.00213844	0	0	0.0048315	0	0	0	0.00738552	0.00263971	0.0025264	0.00891689	0	0.00289268	0	0	0.0361809	0.0141349	0.010855	0	0.0147411	0.00462299	0.00255395	0.00258973	0	0	0.00730327	0	0	0	0.00249725	0	0.0176749	0.0214146	0.0247893	0.0254194	0	0	0.0159898	0.00984397	0	0	0	0
ASV_1992	Paenibacillus	0.001489	0.00721105	0.00407208	0.0106063	0.0138188	0.019246	0	0.00662449	0.0048315	0.00586579	0	0	0	0.0105588	0	0.0029723	0	0	0	0.00700256	0.0040201	0.00471165	0.00723668	0.00892459	0	0	0	0	0	0	0.00730327	0	0.00303564	0	0	0.00871814	0.00441872	0.00305923	0.00413155	0	0	0.00557119	0.00399744	0	0	0.0036539	0	0
ASV_1994	unknown	0.00446701	0	0.00203604	0	0.00172735	0	0	0	0.009663	0.0029329	0	0	0.0110783	0.00527941	0.0075792	0.00891689	0	0.00578536	0.00670107	0.00350128	0.0040201	0.00471165	0.00361834	0	0	0	0.00255395	0.00258973	0.00341134	0.0104134	0.00730327	0.0137377	0	0.0078329	0.00499451	0.0116242	0.0220936	0	0	0.00317743	0.00676865	0	0	0.00492199	0.00516516	0.0036539	0	0
ASV_1995	Luteolibacter	0.00744502	0	0.00407208	0	0.00345471	0.00427689	0.0140056	0	0	0	0.00234847	0	0.0184638	0.00263971	0.0025264	0.0029723	0	0	0.0167527	0	0	0	0	0.00446229	0.0147411	0.00462299	0	0.0155384	0	0.00260335	0	0	0	0	0	0.00290605	0	0	0.0165262	0	0.00676865	0	0	0.014766	0.00516516	0	0.0032586	0.0102592
ASV_1997	Deinococcus	0.001489	0	0	0	0.00172735	0	0	0	0.0048315	0.0029329	0.00234847	0	0	0.00527941	0	0	0	0	0	0.00350128	0.0201005	0.0188466	0.00361834	0.00446229	0.0147411	0.00462299	0	0	0	0	0.00365163	0.00343442	0	0	0.00749176	0	0.0220936	0.0152961	0.00413155	0.0158871	0	0.00278559	0.00799488	0.014766	0.00258258	0.0036539	0	0.00341974
ASV_1998	unknown	0.00297801	0.00144221	0.00407208	0.00176772	0.00518206	0.00213844	0.00280112	0.00331225	0.00241575	0	0	0	0	0.00791912	0	0.0029723	0	0.00289268	0	0.00350128	0.0281407	0.00942329	0	0.0133869	0.00368528	0.00462299	0	0	0.00341134	0	0.00365163	0.00686884	0	0.00261097	0.00499451	0	0.0132562	0.00611845	0.0165262	0.0158871	0	0	0.0119923	0.014766	0	0	0	0
ASV_1999	unknown	0.00297801	0	0.00203604	0.00176772	0.00172735	0.00641533	0	0.00331225	0.00241575	0.0029329	0	0	0.00369276	0.00527941	0.0050528	0.0148615	0	0	0	0	0.0080402	0.00942329	0.00361834	0	0.0294822	0.013869	0.00255395	0	0.00341134	0	0	0.00343442	0.00303564	0	0	0	0.00441872	0	0.0165262	0.0158871	0	0.00278559	0.00399744	0.0246099	0.00258258	0.0036539	0.0032586	0
ASV_200	Chryseobacterium	0.138477	0	0.134378	0	0.302287	0.00213844	0	0	0	0	0.0117423	0	0	0	0.0909504	0	0.0318113	0	0	0	0	0	0	0	0	0.0600989	0	0.458383	0	0.752369	0	1.1574	0	0	0	0	0	0	0	0	0.0609178	0.061283	0	0	0.0129129	0.0219234	0.016293	0.0273579
ASV_2000	Sporosarcina	0	0.00144221	0	0	0	0.00427689	0	0	0.0048315	0	0	0.00303104	0.00738552	0	0	0.00891689	0	0	0	0.00350128	0.0040201	0.00471165	0.010855	0.00446229	0.0184264	0.013869	0.0051079	0	0	0.00260335	0	0.00686884	0.00303564	0	0.00249725	0	0.0176749	0.00917768	0.0206577	0.0158871	0	0	0.00799488	0.0393759	0	0.0036539	0	0.00683948
ASV_2001	unknown	0	0.00144221	0	0	0.00172735	0.00427689	0	0	0.00241575	0	0	0	0	0	0	0.0029723	0	0	0.00335053	0	0.0080402	0.0376932	0.0253284	0.0223115	0.00737055	0.032361	0	0	0	0	0	0	0	0	0	0	0.0220936	0.00305923	0.0082631	0.0127097	0	0	0.0199872	0.014766	0.00258258	0.0073078	0	0
ASV_2002	unknown	0	0.00144221	0.00203604	0.00353544	0.00518206	0.00641533	0	0	0.00241575	0	0	0	0	0	0	0.0029723	0	0	0	0	0.0241206	0.00942329	0.0180917	0	0.00737055	0.00462299	0	0	0	0	0.00365163	0	0	0	0.00499451	0	0.00883744	0.0122369	0.00413155	0.00953228	0.00338432	0.0111424	0	0	0.00516516	0.0219234	0	0.0102592
ASV_2003	unknown	0	0.00144221	0.00407208	0.00883861	0.0155462	0.0128307	0	0	0	0	0	0	0	0	0.012632	0	0.0122351	0	0	0.00700256	0	0.00942329	0	0	0	0	0.00255395	0	0.010234	0.00520671	0.00365163	0.041213	0	0	0	0	0.0132562	0	0	0	0	0	0.00799488	0	0.0206606	0	0	0.00341974
ASV_2004	unknown	0	0	0.00203604	0	0.00345471	0.00213844	0	0	0.00241575	0	0	0	0.00369276	0.00263971	0	0.00891689	0	0	0	0	0.040201	0.0188466	0.0361834	0.00892459	0.0294822	0.00462299	0	0	0	0	0	0	0	0	0	0.00290605	0.00441872	0.0152961	0.0082631	0.0127097	0	0.00278559	0.00399744	0.00492199	0	0	0	0.00341974
ASV_2006	unknown	0	0	0.00203604	0	0.00345471	0.00641533	0	0	0	0.0175974	0	0	0	0	0	0.0059446	0	0.00289268	0	0	0.0040201	0.00471165	0.010855	0.0133869	0.0221117	0.027738	0	0	0.00682268	0	0.00365163	0	0	0	0	0	0.00441872	0.00917768	0.0165262	0.0158871	0	0	0.00799488	0.014766	0	0.0036539	0	0
ASV_2007	unknown	0	0	0	0.00176772	0	0	0	0	0	0	0	0.00303104	0	0.0158382	0.0075792	0.0178338	0	0.00578536	0.00335053	0	0.0160804	0	0	0.00446229	0.00737055	0.00924599	0.00255395	0	0.00341134	0	0.00730327	0	0	0	0	0	0	0.00305923	0.00413155	0.0127097	0	0	0.0479693	0.0393759	0.00258258	0	0	0
ASV_2009	unknown	0	0	0	0.00176772	0.00172735	0.00427689	0	0	0.00241575	0	0	0	0	0	0.0025264	0	0	0	0	0	0.0120603	0.00471165	0.00723668	0.0133869	0.0442233	0.00924599	0	0	0	0.00260335	0	0.0103033	0	0	0	0.00290605	0.00441872	0.00611845	0.0082631	0.0158871	0.00338432	0.00278559	0.00399744	0.00492199	0.0154955	0.0036539	0.00977581	0
ASV_2010	Kofleria	0	0	0	0.00176772	0	0.00427689	0	0	0	0.00586579	0	0	0.00738552	0.0105588	0	0	0	0	0	0	0.0120603	0	0	0.0178492	0.00368528	0.013869	0	0	0.00341134	0	0.00730327	0	0	0	0	0	0.0220936	0.00305923	0.0165262	0.0381291	0	0.00278559	0.00799488	0.00492199	0.00516516	0	0	0
ASV_2012	Nocardioides	0	0	0	0.00176772	0.00172735	0.00213844	0.00280112	0.00331225	0.0048315	0	0	0	0	0	0.0025264	0	0	0	0	0.00350128	0.0361809	0.0141349	0.010855	0.00446229	0	0	0.0051079	0	0.00682268	0	0.0146065	0	0	0	0.0149835	0	0	0.00611845	0.0082631	0	0	0.00835678	0.00399744	0.00492199	0.00516516	0.0182695	0	0.0273579
ASV_2014	Vulgatibacter	0	0	0	0	0.00172735	0.00213844	0	0	0.00241575	0.0029329	0	0	0	0	0	0	0	0	0	0	0.0120603	0.0188466	0.0289467	0.0133869	0.0257969	0.00462299	0	0	0	0	0	0	0	0	0.00249725	0	0.0265123	0.027533	0.0206577	0.00953228	0	0	0.0159898	0.014766	0.00774773	0.0073078	0	0.00341974
ASV_2015	unknown	0	0	0	0	0.00345471	0.00213844	0	0	0	0	0	0	0	0	0	0.0029723	0	0	0	0	0.0120603	0.0235582	0.0180917	0.0178492	0.0147411	0.032361	0	0	0	0	0.0182582	0	0	0	0.00499451	0.00290605	0.0176749	0.00917768	0.00413155	0.00317743	0	0	0.0199872	0.00492199	0.00258258	0.0073078	0	0
ASV_2016	Nocardioides	0	0	0	0	0.00172735	0.0106922	0.00560224	0.00662449	0	0	0	0	0.014771	0.0184779	0	0	0	0	0	0.00350128	0.0241206	0.00471165	0.010855	0	0.0110558	0.00462299	0.00255395	0	0.00341134	0	0.0146065	0.00686884	0	0	0.00249725	0.00290605	0	0.00917768	0.0206577	0	0	0	0	0.00492199	0	0.0073078	0	0
ASV_2017	Ilumatobacter	0	0	0	0	0.00518206	0.00213844	0	0.00331225	0.00724725	0.0029329	0	0	0	0.0184779	0.0025264	0.00891689	0	0	0	0	0.0361809	0.0235582	0.0253284	0.00892459	0.0147411	0	0.00255395	0	0	0	0	0.0137377	0	0	0.00249725	0	0.030931	0.0122369	0.0082631	0.00317743	0	0	0.0119923	0	0.0103303	0.0036539	0	0
ASV_202	Rhizocola	0.001489	0.00432663	0.00407208	0.0106063	0.029365	0.0320766	0.0140056	0.00993674	0.0217418	0.0615908	0	0	0.0701625	0.0607132	0.0075792	0.0356676	0	0.00867804	0.0234537	0.0245089	0.152764	0.263852	0.166444	0.0892459	0.110558	0.624104	0.0051079	0.00258973	0.0136454	0.00260335	0.040168	0.0618196	0.00303564	0.00522193	0.019978	0.0145302	0.322566	0.336515	0.256156	1.00407	0	0.0250703	0.231852	0.201801	0.0206606	0.0109617	0	0.013679
ASV_2021	unknown	0	0	0	0	0	0.00427689	0	0	0	0.0029329	0	0	0	0.00263971	0.0025264	0.0029723	0	0	0	0	0.0120603	0.00471165	0.010855	0	0.0294822	0.013869	0	0	0.00341134	0	0	0	0	0	0	0	0.0353497	0.00305923	0.0082631	0.0158871	0	0	0.0159898	0.0492199	0	0.0073078	0	0.00341974
ASV_2023	unknown	0	0	0	0	0	0	0	0	0	0	0	0	0	0	0.0050528	0.0208061	0	0.00289268	0	0	0	0	0.02171	0	0	0.013869	0	0	0	0	0	0	0	0	0	0	0.00441872	0.0367107	0	0	0	0	0.0639591	0.0442979	0	0.0109617	0	0
ASV_2026	Actinocorallia	0.001489	0	0	0.00176772	0	0.00213844	0	0	0.0048315	0.00879869	0	0	0.00369276	0.00263971	0	0.00891689	0	0	0	0	0.0160804	0.00471165	0.010855	0.0178492	0.0110558	0.00462299	0	0	0	0	0	0.00343442	0	0.00261097	0.00249725	0	0.0176749	0.0122369	0.00413155	0.00317743	0	0	0.00799488	0.00984397	0.00774773	0.0073078	0	0.0102592
ASV_2027	Roseateles	0.00446701	0	0.00814415	0	0.0207283	0.00427689	0	0.00331225	0	0	0	0.00303104	0	0	0.0101056	0.0505291	0.00244702	0.00289268	0	0	0	0	0	0	0	0	0	0	0	0	0.00730327	0.00343442	0.00303564	0	0	0.00290605	0	0	0	0	0	0.00278559	0	0	0	0.0036539	0	0.00341974
ASV_2028	unknown	0.00297801	0	0.00203604	0	0.00172735	0.00427689	0	0	0.00241575	0	0	0	0.00738552	0.00527941	0	0	0.00244702	0	0	0	0.0040201	0.00471165	0.010855	0.00892459	0.00737055	0.023115	0.00255395	0	0	0	0.00365163	0	0	0.00261097	0.00249725	0	0.0176749	0.0152961	0.0082631	0.00953228	0	0	0.00799488	0.0295319	0.00258258	0.0073078	0	0
ASV_2029	Ralstonia	0.00446701	0.00144221	0	0	0.00345471	0.00427689	0.022409	0.00993674	0.00241575	0	0	0	0.014771	0.0184779	0.0050528	0.0029723	0	0	0.0234537	0.0210077	0	0	0.00361834	0	0	0.00924599	0.00255395	0	0.00341134	0	0	0	0	0	0	0	0	0	0.0082631	0	0	0	0	0	0.00516516	0	0	0
ASV_203	unknown	0.192081	0.0259598	0.307442	0.0477285	0.207283	0.0470457	0.0392157	0.00662449	0.0410678	0.0381276	0.0375754	0.0484966	0.0664697	0.0554338	0.12632	0.208061	0.0831987	0.0462829	0.0636601	0.0175064	0.0562814	0.0659631	0.133878	0.0490852	0.136355	0.106329	0.0357553	0.0336665	0.0579928	0.0364469	0.040168	0.0549507	0.0212495	0.0574413	0.0374588	0.061027	0.0883744	0.067303	0.0661048	0.0857905	0.0372276	0.0696398	0.135913	0.14766	0.0593993	0.0950015	0.0586548	0.106012
ASV_2030	Comamonas	0.00297801	0	0.00203604	0	0.00518206	0	0	0.00331225	0.009663	0.0029329	0	0	0	0	0.0050528	0.0118892	0.00734107	0.00578536	0	0	0	0	0	0	0	0	0.0102158	0.00258973	0.0341134	0	0.0365163	0.00343442	0.00607128	0.00522193	0.00499451	0.0116242	0	0.00611845	0	0	0	0	0	0	0	0	0.0032586	0
ASV_2032	Brevibacillus	0	0.00144221	0.00203604	0	0.00345471	0	0	0.00662449	0	0.00586579	0	0	0.014771	0.00263971	0	0.0029723	0	0	0	0.00350128	0.0040201	0.00942329	0.0180917	0.00446229	0.0147411	0.036984	0.00255395	0	0.00341134	0	0	0	0.00910692	0	0.00249725	0	0.0220936	0.00305923	0.0165262	0.00953228	0	0	0.0119923	0.00984397	0.00258258	0.0073078	0	0.0170987
ASV_2033	unknown	0	0.00144221	0	0.00353544	0	0.00427689	0.00280112	0.00331225	0	0.0029329	0	0	0	0.00263971	0.0025264	0.0029723	0	0	0	0.00350128	0.0120603	0.0141349	0.010855	0.00892459	0	0	0.0127698	0	0.00682268	0	0.0182582	0	0	0	0.00249725	0	0.0132562	0.00917768	0.0165262	0.00635486	0	0	0.00399744	0.00984397	0.0103303	0	0.0032586	0.00341974
ASV_2034	unknown	0	0.00144221	0	0	0	0	0	0	0.00241575	0	0	0	0.00369276	0	0	0	0	0	0.00335053	0	0	0.00471165	0.00723668	0.00446229	0.0257969	0.018492	0	0	0	0	0	0	0	0	0	0	0.030931	0.0336515	0.0123946	0.0317743	0	0	0	0	0	0.0109617	0	0
ASV_2035	Nocardioides	0	0.00144221	0.00407208	0	0.00518206	0	0	0	0.00241575	0	0	0	0.00369276	0.00527941	0.0050528	0.00891689	0	0	0.00335053	0	0.0160804	0.00471165	0.00723668	0.00446229	0.0110558	0	0	0	0.00341134	0	0.00365163	0.0137377	0.00303564	0.00522193	0.00998901	0.00871814	0	0.00305923	0.00413155	0	0.00338432	0	0.00799488	0.00492199	0.0103303	0.0109617	0	0.00341974
ASV_2036	Virgibacillus	0.001489	0.00144221	0.00407208	0.00176772	0.00172735	0.00213844	0	0	0	0.00879869	0	0.00303104	0.00369276	0.00263971	0.0025264	0.0059446	0.00244702	0	0.00335053	0.0105038	0.0080402	0.00471165	0.010855	0.0223115	0.0184264	0.00462299	0.00766186	0.00258973	0	0.00260335	0.0109549	0	0.00303564	0.00522193	0	0.00290605	0	0.00305923	0.0082631	0.0158871	0	0.00835678	0.00799488	0.0295319	0.00516516	0.0073078	0.0032586	0.013679
ASV_2037	unknown	0	0	0.00203604	0.00176772	0	0.00641533	0	0	0	0	0	0	0	0.00527941	0.0050528	0.0029723	0	0	0	0.00350128	0.0040201	0.00471165	0.0180917	0.00892459	0.00737055	0.013869	0	0	0	0	0.00730327	0	0.00303564	0	0	0	0	0.0244738	0.00413155	0.0381291	0	0	0.00799488	0.014766	0	0.0036539	0	0
ASV_2039	Methylocystis	0	0	0	0.00176772	0.00518206	0.00641533	0	0	0	0.0029329	0	0	0	0.00791912	0	0.0059446	0	0	0	0	0.0120603	0.00471165	0.0289467	0.0178492	0.0221117	0.00924599	0	0	0	0	0	0	0	0	0	0.00290605	0.00883744	0.0183554	0.0206577	0.0127097	0	0	0	0.0196879	0	0	0	0
ASV_204	Chelativorans	0.159323	0.0562462	0.474397	0.16263	0.224556	0.12403	0.0196078	0.00993674	0.147361	0.120249	0.0211362	0.00606208	0.0590842	0.0211177	0.0707392	0.0356676	0.0367053	0.00867804	0.0569591	0.0210077	0.0442211	0.0471165	0.0868401	0.0178492	0.0368528	0.101706	0.0612949	0.0103589	0.143276	0.0494637	0.116852	0.11677	0.075891	0.133159	0.0973929	0.168551	0.0397685	0.0336515	0.0330524	0.0317743	0.0439962	0.0473551	0.0479693	0.0492199	0.0593993	0.0438468	0.0423618	0.0854935
ASV_2040	Paenibacillus	0	0	0	0	0.00172735	0.0128307	0	0	0.00724725	0	0	0	0	0.00263971	0	0.0059446	0	0	0	0.00350128	0.0080402	0.00942329	0	0.00892459	0.00368528	0.00924599	0.00255395	0	0.00682268	0	0.00365163	0	0	0	0.00249725	0	0.00883744	0.0183554	0	0.00317743	0	0.00557119	0.00799488	0.0196879	0.00516516	0.0292312	0	0.00341974
ASV_2041	Actinomadura	0	0	0	0	0.00172735	0.00213844	0	0	0	0.0029329	0	0	0.00369276	0.00263971	0.0025264	0	0	0	0	0	0.0281407	0.0235582	0.032565	0.00892459	0.00737055	0.032361	0.00255395	0	0.00341134	0	0.00365163	0.00343442	0.00303564	0	0.00249725	0.00290605	0.030931	0.0244738	0.0123946	0.0285968	0	0.00278559	0.0279821	0.00492199	0.00516516	0.0073078	0	0
ASV_2042	unknown	0	0	0	0	0.00345471	0.00213844	0	0	0	0.0029329	0	0	0.00369276	0	0.0025264	0.0029723	0	0	0	0	0	0.00471165	0.0253284	0	0.0221117	0.018492	0	0	0	0	0.0109549	0	0	0	0	0.00290605	0	0.00611845	0.0123946	0.00317743	0	0.00278559	0.0319795	0.0492199	0	0.0036539	0	0.00341974
ASV_2044	Gordonia	0	0	0	0	0.00172735	0	0	0	0.0458993	0	0.00234847	0	0	0	0.025264	0	0.00244702	0	0	0	0.0040201	0.00471165	0.00361834	0	0	0.00924599	0	0.00258973	0	0	0.00365163	0.0137377	0	0.0078329	0	0.0232484	0	0.00305923	0.0082631	0	0	0	0	0	0.00516516	0	0	0
ASV_2045	unknown	0	0	0	0	0	0.00213844	0	0	0	0.0029329	0	0	0.00369276	0.00527941	0	0	0	0	0	0	0.0120603	0.0376932	0.0144734	0.00446229	0.0110558	0.00462299	0	0	0.00682268	0	0	0	0.00303564	0	0	0	0.0176749	0.0183554	0.0123946	0.0158871	0	0	0.0239846	0	0	0	0	0
ASV_2047	Bacillus	0	0	0	0	0	0.00855377	0	0	0	0	0	0.00909311	0.00369276	0	0.0050528	0.00891689	0	0.00289268	0.00335053	0.00350128	0.0080402	0.00471165	0.010855	0.0133869	0.00737055	0	0	0	0.00682268	0	0.00730327	0	0.00303564	0	0.00249725	0	0.0176749	0.0122369	0.0123946	0.0127097	0	0	0.0119923	0.00492199	0.00258258	0	0	0.00341974
ASV_2048	unknown	0	0	0	0	0	0	0	0	0.00241575	0.00586579	0	0	0.00369276	0.0158382	0	0.0059446	0	0	0	0	0.0160804	0.00471165	0.00361834	0.0133869	0.00737055	0.00462299	0.00255395	0	0.00341134	0	0.00730327	0	0.00303564	0	0.00249725	0	0.00441872	0.00611845	0.0330524	0.0285968	0	0	0.0119923	0.00984397	0.00258258	0	0	0.00341974
ASV_2049	Nannocystis	0	0	0	0	0	0	0	0	0	0.0029329	0	0	0.00738552	0.00263971	0	0	0	0	0	0.00350128	0.0241206	0.0188466	0.00361834	0.00892459	0.00737055	0.018492	0.00255395	0	0	0	0	0	0	0	0	0	0.00883744	0.00917768	0.0413155	0.0349517	0	0	0	0	0.00258258	0	0	0
ASV_205	Sphingobacterium	0.0312691	0.0461507	0.0590451	0.076012	0.0621848	0.019246	0.739496	0.013249	0.0048315	0	0.223104	0.0151552	0.398818	0	0.21727	0.0178338	0.362159	0.0173561	1.05877	0.0105038	0	0	0	0	0	0	0	0.139846	0	0.171821	0	0.041213	0	0.00261097	0.00249725	0.00581209	0	0.00305923	0.0289208	0	0.0676865	0	0.00799488	0	0.0697296	0.0036539	0.0814651	0
ASV_2050	unknown	0.001489	0	0	0	0.00172735	0	0	0	0	0.0029329	0	0	0	0.00263971	0.0025264	0.00891689	0.00244702	0	0	0	0.0160804	0.0188466	0.00723668	0.0267738	0.0221117	0.00924599	0	0	0	0	0	0	0.00303564	0	0	0	0.0397685	0.00305923	0.0413155	0.0190646	0	0	0.0199872	0.014766	0	0.0036539	0	0
ASV_2052	unknown	0.00446701	0.00144221	0	0	0.00518206	0.00641533	0.0112045	0.00331225	0.00241575	0	0	0.00303104	0.0110783	0.00791912	0	0.00891689	0	0.00289268	0.0201032	0.00350128	0	0	0.00361834	0.00892459	0.00368528	0.00462299	0	0	0.00341134	0	0.0146065	0	0	0	0.00249725	0.0145302	0	0	0.0082631	0.00317743	0	0	0.00799488	0	0.00258258	0	0	0
ASV_2053	Glycomyces	0.00297801	0	0.00203604	0	0.029365	0	0.00280112	0	0	0	0	0	0.00369276	0	0	0	0	0	0.0100516	0	0	0	0	0	0	0.032361	0	0	0	0	0	0.00343442	0	0	0	0	0	0	0.0082631	0	0.010153	0	0	0	0.0309909	0.0036539	0	0
ASV_2055	Amphiplicatus	0.00446701	0	0.0162883	0.00176772	0.0103641	0.00213844	0	0	0.00241575	0.0029329	0	0	0.00369276	0	0	0.0029723	0.00489404	0	0	0.00350128	0.0040201	0	0.0180917	0.0178492	0	0.00924599	0	0	0.00341134	0	0.00365163	0	0.00303564	0	0.00249725	0	0.00883744	0.00611845	0.0165262	0.0127097	0	0	0.00799488	0.0246099	0.00774773	0.0109617	0	0
ASV_2056	Cupriavidus	0.001489	0.00721105	0.00203604	0.00707089	0.00690942	0.00641533	0	0.00662449	0	0.00879869	0.00234847	0.00303104	0.00369276	0	0.0050528	0.0059446	0.00244702	0.00578536	0	0.00350128	0	0	0	0	0	0.00462299	0.00255395	0.00258973	0.00341134	0	0.00365163	0	0.00910692	0.00261097	0.00499451	0	0.00441872	0	0.00413155	0	0	0.00557119	0.0159898	0	0	0	0	0.00683948
ASV_2057	unknown	0	0.00144221	0	0	0	0	0	0	0.00241575	0.00586579	0	0	0	0.00263971	0	0	0	0	0	0	0.0080402	0.00471165	0.0361834	0.0178492	0.0147411	0.018492	0	0	0	0	0.00365163	0	0	0	0	0	0.0176749	0.0183554	0.00413155	0.0381291	0	0	0.00799488	0	0.00258258	0	0	0
ASV_2058	unknown	0	0.00144221	0.0101802	0	0.00518206	0.00213844	0	0	0	0	0	0	0	0	0.0050528	0.0059446	0	0.00289268	0	0	0.0201005	0	0.02171	0.0223115	0.0184264	0.00924599	0	0	0	0	0.00365163	0.00686884	0	0.00522193	0.00249725	0	0.0132562	0.00917768	0.0123946	0	0	0	0.0119923	0.00984397	0.00516516	0	0	0
ASV_2059	unknown	0	0.00144221	0	0.00176772	0	0.0171075	0	0	0	0	0	0	0	0	0.0050528	0	0	0	0	0	0	0.00942329	0	0.0223115	0.0257969	0.00924599	0	0	0	0	0	0	0	0	0	0.00290605	0	0.0152961	0.00413155	0	0.00338432	0.00278559	0.0479693	0.00492199	0.00258258	0	0.0032586	0
ASV_206	unknown	0	0.00144221	0.00203604	0.00176772	0.0397292	0.0555995	0	0	0.0169103	0.0234632	0	0.00303104	0.0332349	0.0607132	0.0202112	0.0921412	0.00244702	0.00289268	0	0	0.305528	0.339239	0.383544	0.339134	0.375898	0.295872	0	0	0.00341134	0.00260335	0.0766843	0.0343442	0	0	0.00749176	0	0.349079	0.339574	0.313998	0.451195	0.00338432	0.00278559	0.387752	0.408525	0.0232432	0.0475007	0	0.013679
ASV_2060	unknown	0	0	0.00203604	0	0	0	0.00280112	0	0	0.00586579	0	0	0	0	0	0.0059446	0	0	0	0	0.0080402	0.0188466	0.00361834	0.0133869	0.0184264	0.018492	0	0	0	0	0.00365163	0	0	0	0.00249725	0	0.00441872	0.0122369	0.0206577	0.0158871	0	0	0.0199872	0.014766	0	0.0036539	0	0
ASV_2062	Adhaeribacter	0	0	0	0	0.00518206	0.0171075	0	0	0.0048315	0.0117316	0	0	0	0	0	0.0029723	0	0	0	0	0.0080402	0.00942329	0.0144734	0	0.0331675	0.018492	0	0	0	0	0.00365163	0	0	0	0	0.00290605	0.0132562	0.0152961	0.0206577	0.00317743	0	0	0	0.00492199	0	0	0	0
ASV_2064	unknown	0	0	0	0	0.00172735	0.00213844	0	0	0.00241575	0	0	0	0	0	0	0.0029723	0	0	0	0	0.0281407	0.0329815	0.0253284	0.00446229	0	0.00924599	0	0	0	0	0	0.00343442	0	0	0.00249725	0	0.030931	0.027533	0.0247893	0	0	0	0.00799488	0.0196879	0	0.0036539	0	0
ASV_2065	Kofleria	0	0	0	0	0	0.00213844	0	0	0	0	0	0	0.00369276	0	0	0.0059446	0	0.00289268	0	0	0.0080402	0.00942329	0.0180917	0.0312361	0.0147411	0.00924599	0	0	0.00341134	0	0	0	0	0	0	0	0.0132562	0.00611845	0.0330524	0.0158871	0	0	0.0279821	0.0196879	0.00258258	0.0073078	0	0
ASV_2066	unknown	0	0	0	0	0	0.00213844	0	0	0	0.00586579	0	0	0.00738552	0.00791912	0	0.00891689	0	0	0	0	0.0080402	0.0141349	0.0253284	0.00446229	0	0.036984	0	0	0	0	0.0109549	0	0.00303564	0	0	0.00290605	0.030931	0.00917768	0.0165262	0.0158871	0	0	0.00399744	0.00984397	0.00258258	0.0036539	0	0
ASV_2067	unknown	0.00297801	0	0	0	0.0103641	0.019246	0	0	0.00241575	0.0351947	0	0	0.00738552	0.0211177	0.0151584	0.0148615	0.00489404	0.00289268	0	0	0.120603	0.0706747	0.0904584	0.0267738	0.0442233	0.0554759	0.00255395	0	0.00682268	0.00260335	0.0182582	0.0206065	0	0.00261097	0.00998901	0.00290605	0.0706995	0.104014	0.0661048	0.0413066	0.00338432	0	0.0879437	0.0836738	0.0258258	0.0292312	0.00651721	0.00683948
ASV_2068	unknown	0	0	0	0	0	0	0	0	0	0	0	0	0.00369276	0	0	0	0	0	0	0	0	0.00942329	0.0361834	0.0312361	0.0257969	0.032361	0	0	0	0	0	0	0	0	0	0	0	0.00305923	0.0165262	0.00635486	0	0	0.0279821	0.0246099	0	0.0036539	0	0
ASV_2069	unknown	0	0	0	0	0	0	0	0	0	0	0	0	0	0.00263971	0	0.0029723	0	0	0	0	0.0080402	0.0235582	0.0144734	0.00446229	0.0368528	0.018492	0	0	0	0	0	0	0	0	0	0	0.0353497	0.00611845	0.0123946	0.0127097	0	0	0.0239846	0.0295319	0	0	0	0
ASV_207	Vasilyevaea	0.136988	0.0245176	0.250433	0.0689411	0.347198	0.0898146	0.022409	0.0165612	0.0700568	0.0703895	0.0375754	0.0363725	0.0812408	0.0422353	0.0985296	0.199144	0.0489404	0.0231415	0.0636601	0.0245089	0.0281407	0.00942329	0.0180917	0.00446229	0.00737055	0.013869	0.0970502	0.0699228	0.180801	0.0911174	0.186233	0.185459	0.0455346	0.075718	0.0699231	0.12496	0.00441872	0.00917768	0.0123946	0	0.0270746	0.0445695	0.0119923	0.0246099	0.0464864	0.0584624	0.0456204	0.0889132
ASV_2070	Ectothiorhodospira	0	0	0	0	0	0	0	0	0	0	0	0	0	0	0	0	0	0	0	0	0.0040201	0	0.0180917	0	0.0257969	0.018492	0	0	0	0	0	0	0	0	0	0	0.00441872	0.0122369	0.0123946	0.0158871	0	0	0.0159898	0.0935177	0	0	0	0
ASV_2071	Alkaliphilus	0.001489	0.00144221	0	0.00176772	0	0	0	0	0	0	0	0	0.00738552	0	0.0025264	0.0029723	0	0	0	0	0.0080402	0.00471165	0.032565	0.00446229	0.0257969	0.013869	0.00255395	0	0.00341134	0	0	0	0	0	0	0.00290605	0.0176749	0.00611845	0.00413155	0.00953228	0	0.00278559	0.0119923	0.0196879	0.00258258	0	0	0
ASV_2073	unknown	0.001489	0	0	0	0.00172735	0	0	0	0	0	0	0	0.00369276	0.00527941	0.0050528	0.0059446	0	0	0	0	0.0040201	0.0141349	0.00361834	0.00446229	0.0221117	0.013869	0	0	0	0	0.00730327	0	0.00303564	0	0	0	0.0132562	0.0244738	0.0206577	0.00953228	0	0	0.00799488	0.0295319	0.00258258	0	0	0
ASV_2074	Roseateles	0.001489	0	0	0.00353544	0.00345471	0.00213844	0	0	0	0.00586579	0	0	0	0	0.0075792	0	0	0	0	0	0.0080402	0.00471165	0.00361834	0.0178492	0.0184264	0.00462299	0.00255395	0	0	0	0.00365163	0.00343442	0.00303564	0	0	0	0.00883744	0	0.0206577	0.0127097	0	0	0.0239846	0.014766	0.0103303	0	0.0032586	0
ASV_2076	unknown	0	0	0.00203604	0.00176772	0	0.00427689	0	0	0	0.00879869	0	0	0.00369276	0.0105588	0	0	0	0	0	0	0.0120603	0.00942329	0.032565	0.0178492	0.0110558	0.00924599	0	0	0.00341134	0	0.00365163	0	0	0	0	0	0.00883744	0.00917768	0.0082631	0.0349517	0	0	0.00399744	0.00492199	0	0.0109617	0	0.00341974
ASV_2079	unknown	0	0	0	0	0.00172735	0.0106922	0	0	0.0048315	0	0	0	0.00738552	0.00791912	0	0.00891689	0	0	0	0	0	0.0188466	0.0144734	0.0267738	0.0110558	0.036984	0	0	0	0	0	0	0	0	0	0	0.00441872	0.0152961	0.0206577	0.0127097	0	0	0.0159898	0.0295319	0	0	0	0
ASV_208	Devosia	0.0387141	0.0360553	0.0977298	0.0813152	0.120915	0.0983684	0.0196078	0.0165612	0.0821355	0.0997184	0.0234847	0.0303104	0.0553914	0.0765515	0.111162	0.0951135	0.105222	0.0404975	0.050258	0.0455166	0.0160804	0.00942329	0.0361834	0.00446229	0.0405381	0.00924599	0.10982	0.0233076	0.310432	0.0702905	0.153369	0.0858605	0.197316	0.0966057	0.174808	0.107524	0.00883744	0.0214146	0.0082631	0.00635486	0.165832	0.0445695	0.0119923	0.00984397	0.131711	0.073078	0.25743	0.109432
ASV_2081	Cerasibacillus	0	0	0	0	0.00518206	0	0	0	0	0	0	0	0	0	0.0075792	0.00891689	0.00244702	0.00289268	0	0	0.0040201	0.00471165	0.00361834	0.0178492	0.00737055	0.00462299	0.00255395	0	0	0	0	0	0.00303564	0	0.00249725	0.00290605	0.0132562	0.00611845	0	0	0	0	0.035977	0.0442979	0.00774773	0.0036539	0	0.00341974
ASV_2082	unknown	0	0	0	0	0.00518206	0.00213844	0	0	0	0	0	0	0.00369276	0	0	0	0	0	0	0	0	0.0329815	0.0180917	0.00892459	0.0221117	0.018492	0	0	0.00341134	0	0.00730327	0	0	0.00261097	0.00249725	0	0.00883744	0.0183554	0.00413155	0.00317743	0	0	0.0279821	0.0344539	0	0	0	0
ASV_2084	unknown	0	0	0	0	0.00172735	0.00213844	0	0	0.00241575	0	0	0	0.00369276	0	0	0.0059446	0.00244702	0	0	0	0.0201005	0.0282699	0.0180917	0.00446229	0.0294822	0.00924599	0	0	0	0	0	0.00686884	0	0	0.00249725	0	0.0132562	0.0183554	0.0165262	0.00317743	0	0	0.0119923	0.00492199	0	0	0	0.00341974
ASV_2085	Ureibacillus	0	0	0	0	0.00172735	0.00213844	0	0	0	0	0	0.00606208	0.00738552	0	0	0	0	0	0.00335053	0.00350128	0.0040201	0.0141349	0.0144734	0.0356983	0.0110558	0.00462299	0.00255395	0	0.00341134	0	0.00365163	0	0.00303564	0	0.00249725	0	0.0220936	0.00917768	0.0165262	0.00953228	0	0	0.00799488	0.00984397	0.00258258	0	0	0.00341974
ASV_2087	unknown	0	0	0	0	0	0	0.00280112	0	0	0	0.0258331	0	0.00369276	0.00263971	0.0075792	0	0.0244702	0	0.00335053	0.00350128	0	0.00471165	0	0	0	0	0	0.0233076	0.00341134	0.0338436	0.00365163	0.00343442	0	0	0	0	0	0	0	0	0	0	0	0	0	0	0	0
ASV_2088	Pontibacter	0	0	0	0	0	0	0	0	0.00241575	0.00586579	0	0	0	0.00263971	0	0.0029723	0	0	0	0	0.0201005	0.00471165	0	0.00446229	0.0110558	0.00462299	0	0	0	0	0	0.00343442	0	0	0	0	0.0176749	0.0152961	0.0206577	0.0317743	0	0	0.0199872	0.0246099	0	0	0	0
ASV_2089	unknown	0	0	0	0	0	0	0	0	0	0.00586579	0	0	0.00369276	0	0.0025264	0.0029723	0	0	0	0	0.0201005	0.00471165	0.0180917	0	0.0257969	0.00924599	0	0	0	0	0	0	0	0	0	0	0.00883744	0.00611845	0.0247893	0.0254194	0	0	0.0239846	0.014766	0	0	0	0
ASV_209	Microbacterium	0.0714722	0.0230754	0.120126	0.0406576	0.272922	0.0748455	0.2493	0.0397469	0.118372	0.129047	0.0446208	0.0181862	0.310192	0.0844706	0.176848	0.0861966	0.0783047	0.0202488	0.321651	0.0805294	0.0120603	0.0188466	0.010855	0.075859	0.0184264	0.041607	0.0051079	0.0673331	0.0170567	0.0728939	0.0292131	0.319401	0.109283	0.109661	0.239736	0.244108	0.00441872	0.0122369	0.0289208	0.0127097	0.856234	0.0362127	0.0239846	0.0344539	0.606906	0.073078	0.48879	0.0718145
ASV_2090	unknown	0	0	0	0	0	0	0	0	0	0	0	0	0	0.00527941	0.0025264	0	0	0	0	0	0.0040201	0	0.0687484	0.00446229	0	0	0	0	0	0	0	0	0	0	0	0	0.0220936	0.00611845	0.0082631	0.0127097	0	0.00278559	0	0	0	0.0328851	0	0.0102592
ASV_2092	Luteimonas	0.001489	0.00288442	0.00203604	0	0.00518206	0.0149691	0	0.00331225	0	0	0	0	0	0.0343162	0.0025264	0.0029723	0	0	0	0	0.0080402	0.00471165	0.00723668	0.00892459	0	0	0	0	0	0	0.0109549	0.00686884	0.00607128	0	0.00249725	0	0.00441872	0.00917768	0.00413155	0	0	0	0.00799488	0	0.00258258	0.0036539	0	0.00341974
ASV_2093	unknown	0.00446701	0.00144221	0.00407208	0.00353544	0.00863677	0	0.00280112	0	0.00724725	0.00586579	0.00234847	0	0.00738552	0	0.0025264	0.0059446	0.00244702	0.00867804	0	0	0	0	0	0	0	0	0	0	0.00682268	0	0	0	0.00303564	0	0.0124863	0	0	0	0	0	0	0.00278559	0	0	0	0.0146156	0	0.0307776
ASV_2094	Pseudenhygromyxa	0.00446701	0.00144221	0	0.00176772	0.00518206	0.00427689	0	0	0	0	0	0	0.00369276	0.00263971	0.0050528	0.0059446	0	0	0	0	0.0080402	0.00942329	0.00361834	0.00892459	0.0184264	0	0.0051079	0	0	0	0.00365163	0	0	0	0	0	0.0176749	0.00917768	0.0165262	0.0158871	0	0	0.00799488	0	0	0	0	0
ASV_2095	unknown	0.001489	0.00144221	0	0.00353544	0.00345471	0.00213844	0	0	0	0.0029329	0	0	0.0110783	0.0131985	0.0025264	0.0178338	0	0.00867804	0.0100516	0.0105038	0	0	0.00723668	0	0.00368528	0	0.0127698	0	0.00682268	0	0.00365163	0.00686884	0.00910692	0	0.00749176	0	0	0	0	0.00317743	0	0	0	0.00492199	0.00258258	0.0036539	0.0032586	0
ASV_2096	Phycisphaera	0.001489	0	0	0	0.00172735	0	0	0	0	0	0	0	0.00738552	0.00263971	0	0	0	0	0	0	0.0080402	0.00471165	0.0144734	0.00446229	0.0368528	0.041607	0	0	0	0	0	0	0	0	0	0	0.00883744	0.00305923	0.0371839	0.0190646	0	0	0.00799488	0.0246099	0	0	0	0
ASV_21	Pseudomonas	1.36691	3.55072	0.635244	2.86371	0.283286	1.42206	2.81513	2.8949	0.572533	0.610042	0.976962	2.57335	0.915805	0.945015	0.543176	0.936274	0.653355	0.809951	1.93326	2.27933	0.0201005	0.0329815	0.00361834	0.0312361	0.0147411	0	7.12553	4.03999	2.54145	3.37915	1.42779	2.2255	0.66784	0.375979	0.746679	0.444625	0.0132562	0.0122369	0.0289208	0.0158871	1.44849	1.49865	0.0119923	0.00492199	0.302162	0.387314	1.10792	1.3508
ASV_210	Actinomadura	0.00297801	0	0.00407208	0	0.0155462	0.0641533	0.00560224	0	0.0338205	0.0410605	0	0.00606208	0.0332349	0.113507	0.0202112	0.0980858	0	0.00289268	0.0100516	0.0175064	0.349749	0.395778	0.365452	0.209728	0.121614	0.203412	0.0153237	0	0.0307021	0	0.0657294	0.0583851	0.0182138	0.00261097	0.0149835	0.0145302	0.300473	0.339574	0.264419	0.511566	0.010153	0.0167136	0.13991	0.187035	0.067147	0.0657702	0	0.0307776
ASV_2100	unknown	0.00595601	0	0.00610811	0	0.0120915	0.00641533	0	0	0	0	0.00234847	0	0.00369276	0.00263971	0	0.0059446	0.00489404	0	0.00335053	0	0.0040201	0.00471165	0.00361834	0.0133869	0.00737055	0	0	0	0	0	0.00365163	0.00686884	0.00303564	0	0.00249725	0.00871814	0.00441872	0	0	0.00317743	0.00676865	0	0.00399744	0.00984397	0.0103303	0.0073078	0.00651721	0
ASV_2101	Oceanobacillus	0	0.00288442	0	0.00176772	0	0.00427689	0	0	0	0.0029329	0	0.00303104	0	0.00263971	0.0050528	0.0267507	0.00489404	0.0144634	0	0.00350128	0.0120603	0.00942329	0.010855	0.00446229	0.00737055	0	0.00255395	0	0.00682268	0	0.00365163	0.00343442	0.00303564	0	0.00249725	0	0.00883744	0.00917768	0	0.00953228	0	0	0.00799488	0.00984397	0	0	0	0.00341974
ASV_2102	Constrictibacter	0	0.00144221	0	0	0.00172735	0	0	0.00331225	0.00241575	0	0	0	0	0.00791912	0	0.0029723	0	0	0	0	0.0120603	0.00471165	0.0289467	0.00446229	0.00368528	0.023115	0	0	0	0.00260335	0.00730327	0	0	0	0.00249725	0	0.0176749	0.00611845	0.0165262	0.00317743	0	0	0.0199872	0.00492199	0.00516516	0.0146156	0.0032586	0
ASV_2103	unknown	0.001489	0.00432663	0.00203604	0.00530316	0.00172735	0.00427689	0	0	0	0	0	0	0	0.00263971	0	0	0	0	0	0.00700256	0	0	0.00361834	0	0	0.00462299	0.00766186	0	0.129631	0	0.0146065	0	0	0	0	0.00290605	0	0.00305923	0	0	0	0	0.00399744	0	0	0	0	0
ASV_2104	Povalibacter	0	0	0.00610811	0	0.00172735	0.00427689	0	0	0	0.0029329	0	0	0	0	0.0025264	0.0029723	0	0	0	0.00350128	0.0080402	0.00471165	0.010855	0.00446229	0.00737055	0.023115	0	0	0	0	0	0.00343442	0	0	0	0	0.00883744	0.00917768	0.0289208	0.022242	0	0	0.0119923	0.0541419	0	0	0	0
ASV_2106	Aquimarina	0	0	0	0.00176772	0	0	0	0	0	0	0	0	0	0	0	0.0029723	0	0	0	0	0.0040201	0	0	0.0178492	0	0.018492	0	0	0	0	0	0	0	0	0	0	0.0353497	0.0152961	0.0165262	0.0571937	0	0	0.0199872	0.014766	0.00258258	0	0	0
ASV_2107	Vulgatibacter	0	0	0	0	0.00345471	0.00641533	0	0	0	0	0	0	0	0	0	0.0029723	0	0	0	0	0.0080402	0.0329815	0.0180917	0.0223115	0.0331675	0.023115	0	0	0	0	0	0	0	0.00261097	0.00249725	0.00290605	0.030931	0.00917768	0.00413155	0.00317743	0	0.00278559	0.0119923	0.00492199	0.00258258	0.0036539	0	0
ASV_2108	Kineosporia	0	0	0	0	0.00172735	0.00213844	0	0	0	0	0	0	0.00738552	0.00263971	0.0050528	0	0	0	0	0.00350128	0.0201005	0.0141349	0.00723668	0.00892459	0	0.00924599	0	0.00258973	0	0	0	0.00343442	0	0	0.00249725	0.00290605	0.00441872	0.027533	0.0247893	0.0158871	0	0.00557119	0	0	0	0.0073078	0	0
ASV_2109	unknown	0	0	0	0	0.00172735	0	0	0	0	0	0	0	0.014771	0.00527941	0	0.0029723	0	0	0	0	0	0.0235582	0.02171	0	0.00368528	0.018492	0	0	0.00341134	0	0.00730327	0.00343442	0	0	0	0	0.0132562	0.00305923	0.0082631	0.0317743	0	0	0.0199872	0.014766	0	0	0	0
ASV_211	Kribbella	0.0327581	0.0115377	0.0488649	0.0159095	0.0570027	0.0342151	0.0952381	0.0165612	0.038652	0.140779	0	0.00606208	0.14771	0.102949	0.06316	0.0683629	0.00734107	0.00289268	0.12732	0.0455166	0.120603	0.0706747	0.166444	0.0401606	0.066335	0.0785909	0.132806	0.0103589	0.211503	0.0390503	0.230053	0.123639	0.0910692	0.0078329	0.122365	0.0261544	0.234192	0.0825991	0.0578417	0.0540163	0.0203059	0.250703	0.0519667	0.0590638	0.0387387	0.274043	0.0130344	0.253061
ASV_2110	unknown	0	0	0	0	0.00172735	0	0	0.00331225	0.00241575	0.0117316	0	0	0.00369276	0.00263971	0.0025264	0.0029723	0	0	0	0.00350128	0.0241206	0.0141349	0.0289467	0.00446229	0.00368528	0.00462299	0	0	0.00341134	0	0.00365163	0	0	0	0.00249725	0	0.0176749	0.0152961	0.0123946	0.00317743	0	0	0.00399744	0.00984397	0	0.0073078	0	0
ASV_2113	unknown	0	0	0	0	0	0	0	0	0	0.0029329	0	0	0	0.00263971	0	0.0118892	0	0	0	0	0	0.0141349	0.010855	0	0	0.00462299	0	0	0	0	0	0	0	0	0	0	0	0.00917768	0	0.0476614	0	0	0.0799488	0.0541419	0	0	0	0
ASV_2115	Niastella	0.00595601	0.00144221	0.00610811	0.00176772	0.00518206	0.00213844	0	0	0	0	0	0	0	0	0.0075792	0.0029723	0.0195762	0	0	0	0.0120603	0	0	0	0.00368528	0	0.0102158	0.00258973	0.00341134	0.00260335	0.00730327	0.00686884	0	0	0	0	0	0.00305923	0	0	0	0.00557119	0	0	0	0.0109617	0	0.0102592
ASV_2116	Shimazuella	0.001489	0	0	0.00353544	0	0.00213844	0	0	0.00241575	0.00586579	0	0	0	0.00527941	0	0	0	0	0	0.00700256	0.0201005	0.0141349	0.0144734	0.0133869	0	0.00462299	0.0153237	0	0.00341134	0	0.00365163	0	0.00303564	0	0	0	0.0176749	0.0122369	0.00413155	0.00317743	0	0.00278559	0	0.00492199	0	0.0036539	0	0
ASV_2117	unknown	0.001489	0	0	0.00353544	0.00345471	0.00427689	0	0	0	0	0	0	0	0.00263971	0	0.0059446	0	0	0	0	0.0120603	0.00471165	0.02171	0.0178492	0.0331675	0	0.00255395	0.00258973	0	0	0	0	0	0	0	0.00290605	0.00883744	0.00917768	0.0165262	0.00953228	0	0	0.0119923	0.00492199	0.00258258	0.0036539	0	0
ASV_2118	unknown	0	0.00144221	0.00203604	0.00176772	0.00172735	0.00213844	0	0	0.00241575	0.0117316	0	0	0	0	0	0	0	0	0	0.00350128	0.0281407	0.0376932	0	0.00892459	0.0110558	0.018492	0.00255395	0	0.00341134	0	0	0.00686884	0	0	0.00749176	0.00290605	0.0353497	0.00917768	0	0.00953228	0	0	0	0	0	0	0	0
ASV_2119	unknown	0	0.00144221	0	0	0.00345471	0.00213844	0	0	0	0	0	0.00303104	0.00738552	0.00791912	0	0	0	0	0	0	0.0120603	0.00942329	0.0253284	0.0446229	0.0110558	0.00924599	0	0	0	0	0	0	0.00303564	0	0.00249725	0	0.0132562	0.00305923	0.0082631	0	0	0.00835678	0	0.00492199	0.00516516	0.0073078	0	0
ASV_212	unknown	0.017868	0.0115377	0.0305406	0.00530316	0.029365	0.057738	0.0112045	0.013249	0.0434835	0.0469263	0.00234847	0.00606208	0.0480059	0.0871103	0.0277904	0.0445845	0.00978809	0.00578536	0.00670107	0.0315115	0.333668	0.183754	0.354597	0.133869	0.276396	0.175674	0.0459711	0	0.0648154	0.00781006	0.171627	0.0309098	0.0364277	0.0182768	0.0799121	0.0319665	0.362335	0.312041	0.34705	0.324098	0	0.0167136	0.13991	0.196879	0.0206606	0.0840398	0	0.0170987
ASV_2120	unknown	0	0	0.00203604	0.00176772	0.00863677	0.0106922	0	0	0.00241575	0.0117316	0	0.00303104	0.00738552	0.0105588	0	0	0	0	0	0	0	0	0.00361834	0.00892459	0.00737055	0.00924599	0	0	0	0.00260335	0.00730327	0	0.00303564	0	0	0.00290605	0.0132562	0.00305923	0	0.00953228	0	0	0.0239846	0	0.00774773	0	0	0.00683948
ASV_2121	unknown	0	0	0.00610811	0.00176772	0.00690942	0.00213844	0	0	0	0	0	0.00303104	0.00738552	0.00791912	0.0101056	0.0148615	0.00734107	0	0	0	0	0.0141349	0	0.00892459	0.0110558	0	0	0.00258973	0.00341134	0.00260335	0.00730327	0.0171721	0.00303564	0	0.00249725	0	0.00441872	0.0122369	0.0082631	0	0	0	0.0119923	0.014766	0	0.0036539	0	0
ASV_2122	unknown	0	0	0.00407208	0.00176772	0.00345471	0	0	0	0	0.0029329	0	0	0.00369276	0.00263971	0.0050528	0.0059446	0	0	0	0.00350128	0.0281407	0.0141349	0.0289467	0.0178492	0.0257969	0.018492	0	0	0	0	0.00365163	0.00343442	0	0	0.00249725	0	0.0265123	0.0305923	0.0247893	0.00953228	0	0.00278559	0.0159898	0.0246099	0	0.0073078	0	0
ASV_2124	Solirubrobacter	0	0	0.00203604	0	0.00172735	0.00213844	0	0	0	0.00586579	0	0	0.00369276	0.00527941	0	0.00891689	0	0	0	0	0.0120603	0.0141349	0.0144734	0	0.0257969	0.013869	0	0	0	0	0	0	0	0	0.00249725	0	0.0353497	0.00305923	0.0082631	0.00317743	0	0	0.0239846	0.0196879	0.00258258	0.0036539	0	0
ASV_2125	Terrimonas	0	0	0.0122162	0	0.0207283	0.0106922	0	0	0.00241575	0	0	0.00606208	0.00369276	0.00527941	0.0050528	0.0356676	0	0	0	0	0	0.00942329	0	0	0	0.00462299	0	0	0	0	0	0	0	0	0	0	0	0.00305923	0	0	0	0	0.00399744	0.00492199	0.00774773	0	0	0
ASV_2126	unknown	0	0	0.00203604	0	0	0	0	0	0	0.0029329	0	0	0	0	0.0025264	0.0059446	0	0	0	0	0.0040201	0.0235582	0	0	0	0	0.00766186	0	0	0	0	0.00343442	0.00303564	0	0	0	0.00441872	0.0305923	0.0123946	0	0	0	0.0199872	0.0590638	0	0	0	0
ASV_213	unknown	0.00595601	0.00721105	0.0223964	0.0300513	0.0500933	0.0641533	0.00840336	0.00662449	0.0507308	0.102651	0.00234847	0.00303104	0.0443131	0.0501544	0.0429488	0.109975	0.00734107	0.00289268	0.00670107	0.0210077	0.245226	0.334527	0.177299	0.178492	0.254284	0.596366	0.0229856	0.00258973	0.0375247	0.0156201	0.0657294	0.0618196	0.0151782	0.0104439	0.0249725	0.0261544	0.185586	0.360989	0.256156	0.41942	0.00338432	0.00835678	0.199872	0.211645	0.0309909	0.0803859	0.0032586	0.013679
ASV_2130	Saccharopolyspora	0	0	0	0	0.00518206	0	0	0	0	0.00879869	0	0	0	0	0	0	0	0	0	0	0.0281407	0.00942329	0	0.00446229	0.0110558	0.013869	0	0	0	0	0.00365163	0	0	0	0.00499451	0.00290605	0.0530246	0.0152961	0.00413155	0	0	0	0	0	0.00516516	0	0.0032586	0
ASV_2131	unknown	0	0	0	0	0.00172735	0.00641533	0	0.00331225	0.00241575	0	0	0	0.00369276	0.00527941	0.0075792	0.0059446	0	0	0	0	0.0080402	0.00471165	0.00723668	0.00446229	0.0110558	0.00462299	0	0	0	0	0.0109549	0.00686884	0	0	0	0	0	0.00305923	0.0082631	0.0190646	0	0	0.00399744	0.0295319	0.00516516	0.0073078	0	0
ASV_2133	Chitinophaga	0	0	0	0	0.00172735	0	0.00280112	0.00331225	0.00241575	0.0029329	0	0	0.014771	0.00263971	0	0	0.00244702	0	0.0100516	0	0	0	0	0	0	0	0.00255395	0.00258973	0.0170567	0.0104134	0.00730327	0.00686884	0	0	0	0	0.0132562	0.00611845	0	0	0	0.00278559	0	0	0.00258258	0.0182695	0.0032586	0.0170987
ASV_2134	Sphingobacterium	0	0	0	0	0.0103641	0	0	0	0	0	0	0	0	0	0.0050528	0	0.00244702	0	0	0	0	0	0	0	0	0	0	0.00258973	0	0.00260335	0	0.00343442	0	0	0	0	0	0	0	0	0.0507649	0	0	0	0.0464864	0	0.0651721	0
ASV_2136	unknown	0	0	0	0	0	0.00641533	0	0	0	0	0	0	0	0	0	0.0059446	0	0	0	0	0.0201005	0.0188466	0.02171	0.00892459	0.00737055	0.018492	0	0	0.00341134	0	0.00365163	0	0	0	0	0	0.0220936	0.0183554	0.0082631	0	0	0	0.0279821	0.00984397	0	0.0073078	0	0
ASV_2137	unknown	0	0	0	0	0.00172735	0.00427689	0	0	0	0.0029329	0	0	0	0.00263971	0.0025264	0.00891689	0	0	0	0	0.0120603	0.00471165	0.00723668	0.00446229	0.0294822	0.018492	0	0	0	0	0	0	0	0	0	0	0.00441872	0.0152961	0.0206577	0	0	0.00278559	0.0119923	0.0295319	0	0.0036539	0	0
ASV_2138	unknown	0	0	0	0	0.00172735	0	0	0	0	0.0029329	0.00234847	0	0.00738552	0.00791912	0.0277904	0.0178338	0.00489404	0	0.00335053	0	0.0040201	0	0	0.00892459	0	0	0.00255395	0	0	0	0.00365163	0.00686884	0	0	0	0	0	0.00305923	0	0	0	0	0.00399744	0.00492199	0.0232432	0	0.0032586	0
ASV_214	unknown	0.160812	0.113935	0.111982	0.0742443	0.0518206	0.0342151	0.0952381	0.0662449	0.00724725	0.029329	0.0422724	0.0424345	0.014771	0.0475147	0.0328432	0.029723	0.0342583	0.0491756	0.0670107	0.101537	0.0201005	0.00471165	0.00723668	0.00446229	0	0.00462299	0.403524	0.077692	0.477588	0.0728939	0.138762	0.0343442	0.130532	0.0313316	0.107382	0.0203423	0.0265123	0.00611845	0.0123946	0	0.162448	0.0194992	0	0	0.0929728	0	0.14012	0.0307776
ASV_2140	Labilithrix	0	0	0	0	0	0	0	0	0	0	0	0	0	0	0	0	0	0	0	0	0	0.00471165	0	0.00446229	0	0	0	0.00517947	0	0	0	0.0103033	0	0	0	0	0	0	0	0	0.0169216	0	0	0	0.0800599	0	0.0260688	0
ASV_2141	Phyllobacterium	0.011912	0.0115377	0.00610811	0.00353544	0	0	0.00840336	0.00662449	0.00241575	0	0.00234847	0.0121242	0.00369276	0	0	0	0	0.00289268	0.0134021	0.00350128	0	0	0	0	0	0	0.0153237	0	0	0.00520671	0	0	0.00303564	0	0.00499451	0	0	0	0	0	0.00338432	0.00557119	0	0	0	0	0	0.00683948
ASV_2142	unknown	0.00297801	0	0	0.00353544	0	0	0.00560224	0	0	0	0	0	0.00738552	0	0	0	0	0	0	0	0	0.0141349	0.0940768	0	0	0	0	0.00258973	0	0	0.00365163	0.00686884	0	0	0	0	0	0	0.0082631	0	0.00676865	0.00557119	0	0	0	0.0255773	0	0.00683948
ASV_2145	Herminiimonas	0.00595601	0.00865326	0.00203604	0.00176772	0	0.00213844	0.00280112	0.00993674	0.009663	0	0	0	0	0	0	0.0029723	0	0	0	0	0	0	0	0.00446229	0	0	0.00255395	0	0	0	0	0	0	0	0	0.00290605	0	0	0	0	0.0338432	0	0	0	0.0232432	0	0.0195516	0
ASV_2146	Lysobacter	0	0.00144221	0	0.00353544	0.0103641	0.00855377	0	0	0	0.00586579	0	0	0.00369276	0.00263971	0.0050528	0.0178338	0.00244702	0.00289268	0	0	0	0	0.00361834	0	0.00368528	0	0	0	0.00341134	0	0.0109549	0.00686884	0	0	0.00249725	0	0	0.00305923	0.00413155	0	0.00338432	0.00557119	0.0199872	0.00984397	0.00258258	0.0036539	0	0.00341974
ASV_2147	unknown	0	0	0.00203604	0.00176772	0	0	0	0	0	0	0	0.00303104	0	0.00263971	0.0050528	0.0029723	0	0.00289268	0	0	0	0.00471165	0.010855	0.0178492	0.0184264	0.018492	0	0	0	0	0.00730327	0	0.00303564	0	0	0	0.0132562	0.0122369	0.0082631	0.0158871	0	0	0.0119923	0.014766	0	0	0	0
ASV_2148	unknown	0	0	0.00407208	0	0.00172735	0.00213844	0	0	0	0	0	0	0	0	0.0050528	0.0059446	0	0	0	0	0.0080402	0.0141349	0.00723668	0	0.00737055	0.032361	0	0	0	0	0	0.00343442	0	0	0	0.00290605	0.0132562	0.0152961	0.0082631	0.0158871	0	0	0.0279821	0.0246099	0	0	0	0.00341974
ASV_2149	Mitsuaria	0.001489	0.00144221	0.00610811	0.00176772	0.00172735	0	0.0392157	0.00662449	0	0	0	0.00303104	0.0110783	0.0105588	0.0025264	0	0.00489404	0	0.0301548	0.0280102	0	0	0	0	0	0	0.0255395	0	0.0238794	0	0.00730327	0	0	0	0	0	0	0	0	0	0	0.00278559	0	0	0	0	0	0.0102592
ASV_2150	Tepidimicrobium	0	0	0	0.00176772	0.00345471	0.00213844	0	0	0.00241575	0.00586579	0	0	0	0	0	0	0	0	0	0.00350128	0.0281407	0	0.0144734	0.0312361	0.0147411	0	0	0	0.00341134	0	0.00730327	0	0	0	0	0	0.00441872	0.0122369	0.0165262	0.00635486	0.00338432	0.00278559	0.00799488	0.00492199	0.00258258	0	0	0.00341974
ASV_2151	Sphingobacterium	0.00297801	0	0.00407208	0	0.0172735	0	0.00280112	0	0.00724725	0	0	0	0.00738552	0	0.0176848	0	0.00734107	0	0.0100516	0.00350128	0	0	0	0	0	0	0	0	0	0.00781006	0	0.00686884	0.00303564	0.00261097	0	0	0	0	0	0	0.0304589	0	0	0	0.067147	0	0.0358446	0
ASV_2153	Planifilum	0	0	0	0	0.00172735	0.00427689	0	0.00331225	0.00241575	0	0	0	0	0.00263971	0.0025264	0.0059446	0	0	0	0	0.0040201	0.00942329	0.00361834	0.0267738	0.0294822	0.00924599	0	0	0	0	0	0	0.00607128	0	0	0	0.00441872	0.00917768	0.0165262	0.0158871	0.00338432	0.00278559	0.0119923	0.00492199	0	0	0	0
ASV_2155	Nocardioides	0	0	0	0	0.00172735	0.00213844	0	0	0.00241575	0	0.00234847	0	0	0.00527941	0.0025264	0	0	0	0	0	0.0120603	0.0188466	0.0144734	0	0.00737055	0.00924599	0	0	0.00341134	0	0.00365163	0	0.00607128	0	0.00249725	0.00290605	0.0132562	0.0152961	0.00413155	0.00317743	0	0	0.0159898	0.0196879	0	0.0036539	0	0
ASV_2156	Ectothiorhodospira	0	0	0	0	0.00345471	0.00427689	0	0.00331225	0	0	0	0.00303104	0.00369276	0.00527941	0	0.0029723	0	0	0	0	0.0201005	0.0188466	0.0144734	0.00892459	0.0110558	0.027738	0	0	0	0	0.00365163	0.00343442	0	0	0.00249725	0	0.0265123	0.00917768	0.0413155	0.0317743	0	0	0.0319795	0.0295319	0	0.0073078	0	0
ASV_2157	unknown	0	0	0	0	0	0.00641533	0	0	0	0	0	0	0	0.00263971	0.0025264	0.0029723	0	0	0	0	0.0080402	0.0188466	0.010855	0	0.0257969	0.018492	0	0	0	0	0.00365163	0	0	0	0	0	0.0132562	0.027533	0.045447	0.0285968	0	0	0.0279821	0.00984397	0	0	0	0
ASV_2158	unknown	0	0	0	0.00176772	0	0.00427689	0	0	0.0048315	0	0	0	0	0	0	0.0029723	0.00244702	0	0	0	0.0120603	0.0141349	0.032565	0.00446229	0.00368528	0.013869	0	0	0.00341134	0	0	0	0	0	0	0	0.00441872	0.027533	0.0123946	0.0381291	0	0.00278559	0.0119923	0.00492199	0	0.0109617	0	0
ASV_216	unknown	0.00297801	0.00144221	0.00203604	0.00530316	0.0224556	0.0470457	0.00560224	0.013249	0.0120788	0.0674566	0.00234847	0	0.0258493	0.124066	0.0328432	0.0445845	0	0.00289268	0	0.063023	0.639196	0.367508	0.17368	0.303436	0.221117	0.194166	0.0127698	0	0.0545814	0	0.0766843	0.0446475	0.0273207	0	0.019978	0.0174363	0.251867	0.192731	0.384234	0.225597	0	0.0334271	0.219859	0.152582	0.0206606	0.120579	0	0.013679
ASV_2161	unknown	0	0	0	0	0	0.00213844	0	0	0	0	0	0	0	0.00527941	0.0025264	0	0	0	0	0	0.0040201	0.00942329	0.0180917	0.00446229	0.0257969	0.00462299	0	0	0	0	0	0	0	0	0.00249725	0	0.0265123	0.0152961	0	0.0254194	0	0	0.00799488	0.014766	0	0	0	0.00341974
ASV_2163	unknown	0	0	0	0	0	0	0	0	0	0	0	0	0.00369276	0	0.0025264	0.00891689	0	0	0	0	0	0	0.0144734	0	0.0184264	0.036984	0	0	0	0	0	0	0	0	0	0	0	0	0.0537101	0.00635486	0	0	0	0.132894	0	0	0	0
ASV_2165	unknown	0	0	0	0	0.00172735	0	0	0	0	0	0	0	0	0.0105588	0.0025264	0.00891689	0	0	0	0	0.0281407	0.0141349	0.00361834	0.0312361	0.0110558	0.00924599	0	0	0	0	0	0	0	0	0	0	0.00441872	0.0183554	0.0165262	0.0254194	0	0	0.00399744	0	0.00258258	0.0036539	0	0
ASV_2167	unknown	0	0	0	0	0	0	0	0	0.00241575	0	0	0	0	0	0.0025264	0	0	0	0	0	0.0241206	0.00942329	0.0144734	0.0178492	0.0147411	0.013869	0	0	0	0	0.00365163	0	0	0	0.00249725	0	0.00883744	0.0183554	0.00413155	0.0190646	0	0	0.0239846	0.00492199	0	0.0073078	0	0
ASV_217	Pedobacter	0.00595601	0	0.00203604	0	0.0138188	0	0.0364146	0.00331225	0.0603938	0.0381276	0.0610601	0	0.125554	0.0184779	0.548229	0.0029723	0.210444	0	0.197681	0.0175064	0.0321608	0.0188466	0	0.00446229	0	0	0.0255395	0.0673331	0.129631	0.260335	0.0766843	0.515163	0.00303564	0.0234987	0.0274698	0.0377786	0	0.00611845	0.0082631	0.00953228	0.10153	0.0111424	0.00399744	0	0.353813	0.0292312	0.195516	0.013679
ASV_2173	unknown	0.001489	0	0.0101802	0	0.00518206	0	0	0	0	0	0	0.00606208	0	0	0	0.00891689	0	0	0.00335053	0	0	0	0	0	0.0221117	0.00924599	0.00255395	0	0.0136454	0	0	0.00343442	0	0.00261097	0	0	0.0132562	0.0122369	0.0082631	0.00317743	0.00338432	0	0.00399744	0.00984397	0.00516516	0.0036539	0	0
ASV_2174	unknown	0	0.00144221	0.00203604	0.0106063	0.0120915	0.0106922	0	0	0	0.0029329	0	0	0	0.00527941	0.0075792	0.0029723	0	0.00289268	0.00335053	0.00700256	0	0	0	0	0.00368528	0.00924599	0.00255395	0	0.00682268	0	0.0109549	0.00343442	0	0	0	0.00290605	0	0.00611845	0.00413155	0	0	0	0.00399744	0.00492199	0	0	0	0
ASV_2175	unknown	0	0.00432663	0	0	0.00345471	0.00213844	0	0	0.00241575	0	0	0	0.00369276	0.00527941	0	0	0	0	0	0.00700256	0.0160804	0.00471165	0.0144734	0.0178492	0.0184264	0.013869	0.0102158	0	0	0	0.00730327	0	0.00607128	0	0.00249725	0	0.00883744	0.00611845	0.0206577	0.0158871	0	0.00278559	0.00399744	0	0.00258258	0.0036539	0	0.00683948
ASV_2176	unknown	0	0.00144221	0	0	0	0.00213844	0.00280112	0	0	0	0	0	0.00738552	0.00527941	0.0025264	0.0118892	0	0.00289268	0	0.00350128	0	0.00471165	0	0	0.00368528	0	0	0	0	0	0	0	0	0	0	0	0.00441872	0	0.0165262	0.044484	0	0	0.0199872	0.0246099	0	0	0	0
ASV_2177	unknown	0	0	0.00203604	0	0	0.00213844	0	0	0	0.0029329	0	0	0	0	0	0	0	0	0	0	0.0241206	0.0141349	0	0.0133869	0.0110558	0	0.00255395	0	0.00682268	0	0.0182582	0.00343442	0.0151782	0	0.00998901	0	0.0265123	0.0214146	0	0.00317743	0	0	0	0.00492199	0	0	0	0
ASV_218	Methylobacillus	0.0238241	0.0173065	0.140487	0.0618702	0.545844	0.19246	0.00840336	0.00993674	0.077304	0.140779	0.0070454	0.00303104	0.17356	0.129346	0.138952	0.0445845	0.0146821	0.00578536	0.0234537	0.0910332	0.0844221	0.0188466	0.0144734	0	0.0110558	0.00462299	0.0153237	0	0.105752	0	0.149717	0.161418	0.0637484	0.0104439	0.0899011	0.0929935	0.00883744	0.0214146	0.00413155	0.00953228	0	0.0222847	0.0199872	0.00492199	0.00774773	0.0840398	0	0.0410369
ASV_2181	unknown	0	0	0	0	0	0.00427689	0	0	0.00241575	0	0	0	0	0	0	0.0029723	0	0	0	0.00350128	0.0241206	0.0188466	0.0289467	0.00892459	0.0368528	0.027738	0	0	0	0	0	0.00343442	0	0	0	0.00290605	0.0220936	0.0183554	0.0206577	0.022242	0	0	0.0159898	0.00492199	0	0	0	0
ASV_2184	unknown	0	0	0	0	0.00172735	0	0	0	0	0	0	0	0.0110783	0.00527941	0	0.0178338	0	0.00289268	0	0	0	0.00471165	0	0.0133869	0.00368528	0	0	0	0	0	0.00365163	0.00686884	0	0	0.00249725	0	0.0132562	0.00305923	0.0206577	0.0190646	0	0	0.0439719	0.142738	0.00258258	0	0	0
ASV_2185	unknown	0	0	0	0	0	0	0	0	0.00241575	0	0	0	0.00369276	0	0.0025264	0	0	0	0	0	0.0160804	0.0188466	0.00723668	0.00892459	0.0147411	0	0.00255395	0	0	0.00260335	0	0.00343442	0.00607128	0	0	0.00290605	0.0220936	0.00305923	0.0206577	0.00953228	0	0	0.0319795	0.014766	0	0	0	0
ASV_2186	unknown	0	0	0	0	0	0	0	0	0	0	0	0	0	0	0.0025264	0.0029723	0	0	0	0	0	0	0.0144734	0.0133869	0.00368528	0.00462299	0	0	0	0	0.00365163	0	0	0	0	0	0.00883744	0.00611845	0.0123946	0.0762583	0	0	0	0.00984397	0	0	0	0
ASV_2187	Sphingobacterium	0	0	0	0	0	0	0	0	0	0	0	0	0	0	0	0	0	0	0.00335053	0	0	0	0	0	0	0	0	0	0	0	0	0.00343442	0	0	0	0	0	0	0	0	0.00676865	0	0	0	0.103303	0	0.0260688	0
ASV_219	unknown	0.0342471	0.0447085	0.0488649	0.0707089	0.0310924	0.091953	0.0168067	0.0364347	0.0048315	0.0263961	0.0117423	0.0121242	0.0849335	0.126706	0.0303168	0.0416122	0.0244702	0.0173561	0.0703612	0.147054	0.0522613	0.0895213	0.0289467	0.00892459	0.0110558	0	0.130252	0.0699228	0.300198	0.140581	0.131459	0.11677	0.0182138	0.0078329	0.0374588	0.0145302	0.0927931	0.0550661	0.0082631	0.00317743	0.0507649	0.108638	0.0519667	0.0344539	0.103303	0.321543	0.11731	0.338554
ASV_2191	Azospirillum	0.00297801	0	0	0	0.00345471	0	0	0	0	0	0	0	0	0.00263971	0	0.0059446	0	0	0	0	0.0080402	0.0235582	0	0.0178492	0.0110558	0.027738	0	0	0.00682268	0	0	0	0	0	0	0.00290605	0.00883744	0.00917768	0.00413155	0.00317743	0	0	0.0199872	0.00984397	0.00258258	0	0	0
ASV_2192	unknown	0.001489	0	0	0	0.00172735	0	0	0	0	0	0	0	0.00369276	0	0	0.0029723	0	0	0	0.00350128	0.0201005	0.0141349	0.0289467	0.0178492	0.00737055	0.00462299	0.00255395	0	0.00341134	0	0	0.00343442	0	0	0	0.00290605	0.0176749	0.00305923	0.0123946	0.0127097	0	0	0.0159898	0.014766	0	0.0073078	0	0.00683948
ASV_2193	Blastochloris	0.00297801	0	0	0	0	0.00855377	0.00280112	0	0	0	0	0.00303104	0	0.0131985	0.0050528	0.0059446	0	0.00289268	0	0.00350128	0.0080402	0.00942329	0.00361834	0.00446229	0	0.018492	0	0	0	0	0.00365163	0.00343442	0	0	0	0.00290605	0.0132562	0.00305923	0.0165262	0.0127097	0	0	0	0.00492199	0	0	0	0
ASV_2195	Nocardioides	0	0.00288442	0.00203604	0	0.00863677	0.00855377	0	0	0.00724725	0	0.00234847	0	0	0.00791912	0.0075792	0	0.00244702	0.00289268	0	0	0.0080402	0.00471165	0.010855	0	0	0	0	0	0.00341134	0	0.00365163	0.00343442	0.00303564	0	0.00749176	0.0203423	0	0.00917768	0	0	0.00338432	0	0	0	0.00258258	0.0073078	0	0
ASV_2196	Bacillus	0	0.00144221	0.00203604	0	0.00172735	0	0	0	0	0.0029329	0	0	0.00369276	0	0	0	0	0.00289268	0	0.0140051	0.0160804	0.00942329	0.00361834	0	0.0110558	0.013869	0	0	0.00341134	0	0.00365163	0.00343442	0	0	0.00749176	0	0.00883744	0.00305923	0.0123946	0.0127097	0	0.00278559	0.00799488	0	0	0.0255773	0	0
ASV_2197	unknown	0	0.00288442	0.00203604	0.00176772	0	0.00213844	0	0	0.00241575	0	0	0	0.00738552	0	0	0	0	0	0	0	0.0040201	0.0141349	0.0398017	0.0133869	0.00737055	0.00462299	0	0	0	0	0.00730327	0.00343442	0	0	0	0	0	0.0152961	0.0082631	0	0	0.00557119	0.00799488	0	0.00258258	0.0073078	0	0.0102592
ASV_2198	unknown	0	0	0.00203604	0	0.00345471	0.00427689	0	0	0	0.0029329	0	0	0	0	0.0075792	0	0	0.00289268	0	0	0.0120603	0.0188466	0.00723668	0.0133869	0.0184264	0.018492	0	0	0	0	0	0	0	0	0	0	0.00883744	0.00917768	0.0082631	0.00953228	0.00338432	0	0.00399744	0.014766	0	0.0073078	0	0
ASV_2199	unknown	0	0	0.00407208	0	0.00690942	0.00641533	0	0	0.00241575	0.0029329	0	0	0.00369276	0.00527941	0	0.0029723	0	0	0.00335053	0	0.0080402	0.0329815	0.0144734	0.00446229	0.00368528	0	0	0	0	0	0	0	0.00303564	0	0.00249725	0	0.00883744	0.0183554	0.0123946	0.0158871	0	0	0.00799488	0.00984397	0	0.0073078	0	0
ASV_2200	Cohnella	0	0	0.00203604	0	0.00690942	0.00641533	0	0	0	0	0	0.00909311	0.00738552	0.00527941	0	0.00891689	0	0.00289268	0	0	0.0080402	0.00942329	0	0.00446229	0	0	0	0	0	0	0.00365163	0.00343442	0	0	0	0	0.00441872	0.0122369	0.0206577	0.022242	0	0	0.0199872	0.00984397	0	0.0036539	0	0
ASV_2201	Nannocystis	0	0	0.00203604	0	0.00345471	0	0.00280112	0	0	0.00586579	0	0	0.00369276	0.00263971	0.0050528	0	0	0	0.00335053	0	0.0120603	0	0.00361834	0.0133869	0.0110558	0.018492	0	0	0	0	0	0.00343442	0	0	0.00249725	0.00581209	0.0220936	0.0152961	0.0165262	0.044484	0	0	0.00799488	0.00984397	0.00258258	0	0	0.00341974
ASV_2202	Bacillus	0	0	0	0.00176772	0	0.00427689	0	0	0	0.0029329	0	0	0	0.00263971	0	0.0059446	0	0	0	0	0.0120603	0.0235582	0.010855	0	0.0184264	0.00462299	0.0051079	0	0.010234	0	0.00730327	0	0	0	0.00749176	0	0	0.00611845	0	0.00635486	0	0	0.00799488	0.00492199	0	0.0146156	0	0.00341974
ASV_2203	Paenibacillus	0	0	0	0.00176772	0.00345471	0	0	0	0	0	0.00234847	0	0.00738552	0.00263971	0	0	0	0	0	0	0.0080402	0	0.0180917	0.0223115	0.0221117	0	0	0	0.00341134	0	0	0	0	0	0	0	0.00441872	0.00305923	0.0165262	0.0127097	0.00338432	0.00557119	0	0.0196879	0	0.0073078	0	0
ASV_2204	Bacillus	0	0	0	0	0.00518206	0	0	0.00331225	0	0	0	0.00303104	0.00369276	0.00263971	0	0.0148615	0.00244702	0	0	0	0.0120603	0.0188466	0.00723668	0.0267738	0.0110558	0.00462299	0	0	0	0	0	0	0.00607128	0	0.00499451	0.00290605	0.00441872	0.00305923	0.00413155	0	0	0.00278559	0.00399744	0.014766	0	0.0073078	0	0.00341974
ASV_2205	Vulgatibacter	0	0	0	0	0.00172735	0.00213844	0	0	0	0.0029329	0	0	0.00738552	0	0.0025264	0.0029723	0	0	0	0	0	0.00471165	0.0180917	0.0401606	0.0184264	0.00462299	0	0	0	0	0	0	0	0	0	0	0.0132562	0.0214146	0.00413155	0	0	0.00278559	0.00799488	0.014766	0.00516516	0	0	0
ASV_2206	unknown	0	0	0	0	0.00690942	0.00427689	0	0	0.00241575	0.0029329	0	0	0	0.00263971	0	0.0029723	0	0	0	0	0.0080402	0.00942329	0.00723668	0.00446229	0.0147411	0.013869	0	0	0	0	0	0	0.00303564	0	0	0	0.00441872	0.0152961	0	0	0.00338432	0	0.0199872	0.00984397	0.0103303	0.0073078	0	0
ASV_2207	unknown	0	0	0	0	0.00345471	0.00427689	0	0	0	0	0	0	0.00369276	0.00263971	0	0.0178338	0	0	0	0.00350128	0.0080402	0.0141349	0.00361834	0.0178492	0.0147411	0.00462299	0	0	0.00341134	0	0.00365163	0.00343442	0	0	0	0.00290605	0.0132562	0.00305923	0.0247893	0.00635486	0	0	0.00399744	0.00984397	0.00258258	0	0	0
ASV_2208	unknown	0	0	0	0	0	0.00427689	0	0	0	0	0	0	0.00369276	0.00263971	0	0	0	0	0	0	0.040201	0.0235582	0.00723668	0.00892459	0.0147411	0.00462299	0	0	0	0	0.00365163	0	0	0	0	0	0.0132562	0.0214146	0.0206577	0.00953228	0	0	0.0239846	0.0196879	0	0.0036539	0	0
ASV_2209	Mizugakiibacter	0	0	0	0	0	0.00641533	0	0	0	0	0	0	0.0110783	0.00263971	0	0.0148615	0	0	0	0	0.0120603	0.00471165	0.02171	0	0.0147411	0.018492	0.00255395	0	0	0	0	0.00343442	0	0	0.00249725	0	0.0132562	0.00917768	0.0123946	0.00317743	0	0	0.0159898	0.014766	0	0.0109617	0	0.00683948
ASV_221	Solirubrobacter	0.001489	0.00288442	0	0.00176772	0.024183	0.0299382	0	0.00662449	0.028989	0.0967855	0	0	0.0184638	0.0395956	0.0227376	0.0475568	0	0.00289268	0	0	0.337688	0.310969	0.336505	0.294511	0.243228	0.49466	0	0	0.00682268	0.00260335	0.0255614	0.0343442	0	0.00522193	0.00749176	0.0116242	0.441872	0.351811	0.264419	0.270081	0	0.00557119	0.267829	0.275631	0.0568167	0.0328851	0	0.00341974
ASV_2210	unknown	0	0	0	0	0	0.00213844	0	0	0	0	0	0	0	0.00527941	0	0	0	0	0	0	0.0201005	0.0235582	0.00361834	0	0.00737055	0.013869	0	0	0	0	0	0	0	0	0.00249725	0	0.0265123	0.0183554	0.0206577	0.0127097	0	0	0.0119923	0.0196879	0	0	0	0
ASV_2211	unknown	0	0	0	0	0.00172735	0.00641533	0	0	0	0.0029329	0	0	0.014771	0.0184779	0	0	0	0	0	0.00350128	0.0241206	0.0141349	0.0144734	0.0401606	0.0257969	0.036984	0	0	0	0	0.0219098	0	0	0	0	0	0.00883744	0.0244738	0.0413155	0.0254194	0	0	0.035977	0.00984397	0.00258258	0.0109617	0	0
ASV_2213	unknown	0	0	0	0	0	0.00213844	0	0.00331225	0.00241575	0.00586579	0	0	0	0.00791912	0	0.00891689	0	0	0.00335053	0	0.0160804	0	0	0.0133869	0.0184264	0.00924599	0	0	0	0	0.00365163	0	0	0	0	0	0.00441872	0.0152961	0.0165262	0.022242	0	0	0	0.00492199	0	0	0	0
ASV_2214	unknown	0	0	0	0	0	0.00641533	0	0	0.00241575	0.0029329	0	0	0.00369276	0	0	0.0029723	0	0	0	0	0.0201005	0.0188466	0.0253284	0	0	0.013869	0	0	0	0	0.0109549	0	0	0	0.00249725	0	0.00441872	0.00917768	0.0082631	0.0127097	0	0.00278559	0	0.00984397	0.00516516	0.0109617	0	0.013679
ASV_2215	unknown	0	0	0	0	0	0	0.00280112	0	0	0.0029329	0	0	0	0.00527941	0	0	0	0	0	0	0.0040201	0.0235582	0.0253284	0.0133869	0.00368528	0.013869	0	0	0	0	0.00365163	0	0	0	0.00249725	0	0.0176749	0.00917768	0.0165262	0.00953228	0	0.00278559	0.0159898	0.014766	0	0	0	0
ASV_2220	Aeromonas	0.0223351	0.0144221	0	0.00353544	0	0	0	0	0	0.0029329	0	0	0	0.00263971	0	0	0	0	0	0.00700256	0	0	0	0	0	0	0.00766186	0	0	0	0	0	0	0	0	0	0	0	0.0330524	0	0.0169216	0.00278559	0	0	0	0	0.0032586	0
ASV_2221	Symbiobacterium	0.00595601	0	0.00203604	0.00353544	0.00518206	0.00855377	0	0	0	0	0	0	0.00369276	0	0	0.0029723	0	0	0	0	0	0.00471165	0	0.0223115	0.0294822	0	0.00255395	0	0	0	0.00730327	0	0	0	0	0	0	0	0.0123946	0	0.010153	0.00835678	0	0.00492199	0.0103303	0.0036539	0	0.00341974
ASV_2222	unknown	0.00297801	0.0620151	0	0.00530316	0	0	0.0308123	0.00662449	0	0.00586579	0.0563632	0.0212173	0	0	0.0025264	0	0.0244702	0	0	0	0	0	0	0	0	0	0	0	0	0	0	0	0.00607128	0.00522193	0.00499451	0	0	0	0	0	0.00338432	0.00835678	0	0	0	0	0	0.00341974
ASV_2223	unknown	0.00744502	0	0.00407208	0.00176772	0.0120915	0.00213844	0	0	0.00241575	0	0	0	0.00369276	0	0.0075792	0.00891689	0.00978809	0	0.00670107	0	0	0	0	0	0	0	0	0	0	0	0	0.00686884	0.00303564	0.0130548	0	0	0	0.00305923	0	0	0	0	0	0	0.018078	0	0.00651721	0
ASV_2224	unknown	0.00744502	0	0.00610811	0.00176772	0.0224556	0	0	0	0	0	0.00234847	0.00303104	0	0.00263971	0.0025264	0.0059446	0	0.00578536	0.00335053	0.00350128	0	0.00471165	0	0	0.00737055	0	0	0.00258973	0.00341134	0	0	0.00343442	0	0	0	0.00290605	0	0.00305923	0	0.00317743	0.00338432	0	0.0119923	0.00492199	0.00516516	0	0	0.00341974
ASV_2225	unknown	0.011912	0.00865326	0.00407208	0.00530316	0.0138188	0.00427689	0	0.00331225	0.0169103	0.0146645	0.00469693	0	0.00738552	0	0.0075792	0.0029723	0.00734107	0.00289268	0.00335053	0	0	0.00471165	0	0	0	0	0	0.0207179	0	0.0156201	0.0146065	0.00686884	0.00303564	0.0208877	0.00499451	0.00290605	0	0	0	0	0.0169216	0.00278559	0	0	0.0387387	0	0.00977581	0.00341974
ASV_2227	Steroidobacter	0	0.00144221	0.00203604	0	0.00172735	0	0	0	0	0.0029329	0	0	0	0.00527941	0	0.0059446	0	0	0	0.00700256	0.0080402	0.00942329	0.0144734	0.00892459	0	0.00924599	0.00255395	0	0.00341134	0	0.00730327	0.00343442	0.00303564	0	0.00249725	0	0.00883744	0.0122369	0.0206577	0.0127097	0	0	0	0.00492199	0	0	0	0.00341974
ASV_2228	unknown	0	0.00144221	0	0	0.00172735	0.00641533	0	0.00331225	0	0.0029329	0	0	0.00738552	0	0.0025264	0	0	0	0	0	0.0160804	0.00471165	0.00723668	0	0.0110558	0.00924599	0	0	0	0	0.00730327	0.00343442	0	0	0	0	0.00883744	0.00917768	0.0165262	0.0158871	0	0	0.0159898	0.00492199	0	0.0073078	0	0
ASV_2229	unknown	0	0.00144221	0	0.00176772	0.00172735	0.00213844	0	0	0	0	0	0	0	0	0.0025264	0	0	0	0	0.00350128	0.0241206	0.0141349	0.0144734	0.00446229	0.00737055	0.00924599	0	0	0	0	0	0	0	0	0	0	0.0220936	0.0214146	0.0165262	0.00953228	0	0	0.00799488	0.00492199	0	0	0	0
ASV_223	Aeromonas	0.010423	0.141337	0.00203604	0.0265158	0.00172735	0.0128307	0.0392157	0.629327	0.00241575	0.372478	0.0164393	0.139428	0	0.0527941	0	0.0118892	0.00244702	0.124385	0.00335053	0.731767	0	0	0	0	0	0	0.0408632	0.0103589	0	0.00260335	0	0	0.434096	0	0.479473	0.00290605	0.00441872	0	0.0082631	0.00953228	0.0135373	0.0222847	0.0159898	0	0	0	0.0032586	0
ASV_2230	unknown	0.001489	0	0.00203604	0	0.00172735	0.00427689	0	0.00662449	0.00241575	0.0029329	0	0.00303104	0.00369276	0.0105588	0.0025264	0.0237784	0	0	0	0.0175064	0.0040201	0	0	0	0	0	0.0051079	0	0.010234	0	0.00365163	0	0.0212495	0	0.00499451	0.00290605	0	0	0	0.00317743	0	0.00278559	0.00799488	0	0	0.0073078	0	0.00341974
ASV_2231	unknown	0	0	0	0.00176772	0.00518206	0.00855377	0	0.00331225	0.00241575	0.00879869	0	0	0.00738552	0.00263971	0.0025264	0.00891689	0	0.00289268	0	0.00700256	0.0080402	0.00942329	0.00723668	0.00446229	0.0110558	0.013869	0	0	0	0	0.00730327	0.00343442	0	0	0	0	0	0	0.00413155	0.00317743	0	0	0.0199872	0	0	0.0036539	0	0
ASV_2233	unknown	0	0	0	0	0.00172735	0.00213844	0	0	0	0	0	0.00303104	0	0	0	0	0	0	0	0	0.0040201	0.00471165	0.0144734	0.0178492	0.00737055	0.013869	0	0	0	0	0.00365163	0	0	0	0.00249725	0	0.0220936	0.00917768	0.0123946	0.0127097	0	0	0.0159898	0.014766	0.00258258	0.0036539	0	0
ASV_2234	unknown	0	0	0	0	0.00172735	0.00427689	0	0	0	0	0	0	0	0.00527941	0.0025264	0.00891689	0	0	0	0	0.0120603	0.0188466	0.00723668	0.00446229	0.0110558	0.00462299	0	0	0	0	0	0	0	0	0	0	0.0132562	0.00611845	0.0082631	0.0254194	0	0	0.0279821	0.00492199	0	0	0	0
ASV_2235	unknown	0	0	0	0	0.00345471	0.00213844	0	0	0.00724725	0.0029329	0	0	0	0	0.0025264	0.0029723	0	0.00289268	0	0	0.0040201	0.0141349	0.0180917	0	0.0147411	0.013869	0	0	0	0	0.00365163	0	0.00303564	0	0.00249725	0	0.0132562	0.0183554	0.0082631	0.00953228	0	0	0.0119923	0.00492199	0	0.0036539	0	0
ASV_2236	Flavobacterium	0	0	0	0	0.00172735	0.00213844	0	0	0	0.0029329	0	0	0.00738552	0.00527941	0	0	0.00244702	0	0.00335053	0.00350128	0	0	0	0.00446229	0	0	0	0	0	0	0	0.0171721	0	0.00261097	0.00249725	0	0	0	0	0.00317743	0.0203059	0	0	0	0.0542341	0	0.00977581	0
ASV_2238	unknown	0	0	0	0	0	0.00213844	0	0	0.00241575	0.00879869	0	0	0.00369276	0.00263971	0	0.0118892	0	0.00289268	0	0.00350128	0.0160804	0.0188466	0.00361834	0.00892459	0.00737055	0.018492	0	0.00258973	0	0	0	0	0	0	0	0	0.00883744	0.0152961	0.0123946	0.0190646	0	0.00278559	0	0.00492199	0.00516516	0.0036539	0	0
ASV_2239	unknown	0	0	0	0	0	0.00213844	0	0	0	0	0	0	0.00369276	0.00527941	0	0.0029723	0	0	0	0	0.0120603	0.0141349	0.00723668	0.00446229	0.0147411	0.018492	0	0	0	0	0	0	0.00607128	0	0.00249725	0	0.00883744	0.00305923	0.0082631	0.0254194	0	0	0.0119923	0.00492199	0	0.0036539	0	0
ASV_224	Microvirga	0.0312691	0.0144221	0.0753334	0.012374	0.0967318	0.130445	0.0140056	0.00331225	0.0603938	0.0791882	0	0.00909311	0.125554	0.0527941	0.0833712	0.0802521	0.0146821	0.00289268	0.0201032	0.0105038	0.164824	0.268564	0.220719	0.142793	0.20269	0.203412	0.0561869	0.0258973	0.0648154	0.0182235	0.153369	0.0721228	0.0485702	0.00261097	0.0649286	0.0261544	0.247448	0.232501	0.305735	0.088968	0.0135373	0.0640686	0.20387	0.162426	0.0568167	0.179041	0.0130344	0.0820737
ASV_2240	unknown	0	0	0	0	0	0	0	0.00331225	0	0	0	0	0	0.00527941	0.0025264	0.0029723	0	0	0	0	0.0080402	0.0282699	0.00361834	0.00892459	0.00368528	0.00924599	0	0	0	0	0.00365163	0	0	0	0	0	0	0.0183554	0.00413155	0.0381291	0	0	0.0159898	0.014766	0	0	0	0
ASV_2241	unknown	0	0	0	0	0.00172735	0	0	0	0	0	0	0	0.00369276	0	0	0	0	0	0	0	0.0040201	0.00942329	0.010855	0.0446229	0.00737055	0.013869	0	0	0	0	0.00730327	0.00343442	0	0	0	0	0.0132562	0.00917768	0.00413155	0.0127097	0	0	0.0199872	0.00492199	0.00258258	0.0073078	0	0.00341974
ASV_2242	unknown	0	0	0	0	0	0	0	0	0	0	0	0	0	0.00791912	0	0	0	0	0	0	0	0.00471165	0.032565	0	0.0110558	0.013869	0	0	0	0	0.00365163	0.00686884	0	0	0.00249725	0	0.00883744	0.0214146	0.0165262	0.00953228	0	0	0.0119923	0	0	0.0109617	0	0
ASV_2249	unknown	0.00595601	0.00721105	0.0203604	0.00530316	0.024183	0.0106922	0.00280112	0	0.00241575	0	0.0070454	0	0	0	0.012632	0.0059446	0	0.00289268	0	0	0	0	0.00361834	0	0	0.00462299	0.00255395	0.00258973	0.010234	0.00260335	0.00730327	0.00686884	0	0	0	0	0	0.00305923	0	0	0	0.0167136	0.00399744	0	0	0.0073078	0	0.0102592
ASV_225	unknown	0.00595601	0	0	0.00353544	0.0172735	0.0406304	0	0.00331225	0.009663	0.0263961	0	0.00303104	0.0406204	0.0659927	0.012632	0.0326953	0	0.00289268	0.00670107	0.0140051	0.38593	0.395778	0.28223	0.191879	0.412751	0.147936	0.00255395	0	0.010234	0	0.040168	0.0206065	0.0182138	0	0.0224753	0.00871814	0.322566	0.247797	0.359445	0.463904	0	0.0111424	0.247841	0.177192	0.00774773	0.0475007	0.0032586	0.0376171
ASV_2251	Tumebacillus	0.001489	0.00144221	0	0	0.00345471	0	0	0	0	0	0	0	0.00738552	0.00527941	0.0025264	0.0029723	0	0	0	0	0.0120603	0.0141349	0.010855	0.0133869	0.00368528	0.023115	0	0	0	0	0.00730327	0	0.00303564	0	0	0	0.00441872	0.00917768	0.0123946	0.00635486	0	0.00278559	0.00799488	0	0.00258258	0.0036539	0	0
ASV_2252	Paenibacillus	0.001489	0.00144221	0	0	0.00345471	0.00213844	0	0	0	0	0	0	0.00369276	0	0	0.0148615	0	0.00289268	0	0	0.0080402	0.00471165	0.00361834	0.00892459	0.00368528	0.018492	0	0	0	0	0.00730327	0	0.00303564	0	0	0.00290605	0.00883744	0.00917768	0.0165262	0.00635486	0	0	0	0.00984397	0	0.0073078	0	0
ASV_2253	unknown	0	0.0389397	0	0.0229804	0	0.00427689	0	0	0	0.0029329	0	0	0	0	0.0025264	0	0.00489404	0	0	0	0	0	0	0	0	0	0	0	0	0	0	0	0	0	0.00249725	0	0	0	0	0	0	0	0.00799488	0.00492199	0	0	0	0.00683948
ASV_2254	Parasegetibacter	0	0.00144221	0.00203604	0	0.00172735	0.00213844	0	0	0	0	0	0.00303104	0	0.00263971	0	0.0148615	0	0	0	0	0	0.00471165	0	0	0.0147411	0.036984	0	0	0	0	0	0	0	0	0.00249725	0	0	0.00305923	0.00413155	0.00953228	0	0	0.0319795	0.0196879	0	0	0	0
ASV_2255	unknown	0	0.00144221	0	0	0.00345471	0.00213844	0	0	0	0	0	0	0	0	0	0.0029723	0	0	0	0.00350128	0.0120603	0.0235582	0.00723668	0.0446229	0.00368528	0.013869	0	0	0.00341134	0	0	0	0	0	0	0	0.0176749	0.00611845	0.0123946	0.00953228	0.00338432	0.00278559	0.00799488	0.00984397	0.00258258	0	0	0.00341974
ASV_2257	unknown	0	0.00144221	0	0	0	0.00427689	0	0	0	0	0	0	0	0	0	0	0	0	0	0	0.0080402	0	0	0.0133869	0.0257969	0.00924599	0	0	0	0	0	0	0	0	0	0	0.0132562	0.00917768	0.0082631	0.0317743	0	0	0.00799488	0.0295319	0	0	0	0
ASV_2258	Lysinibacillus	0	0	0.00203604	0.00176772	0	0.00213844	0	0	0.0048315	0	0	0	0	0	0	0	0	0.00289268	0.00335053	0.00350128	0.0040201	0	0.0253284	0	0.0147411	0.00924599	0	0	0.00341134	0	0	0	0.00303564	0	0	0	0	0.00611845	0.0289208	0.0254194	0	0.00835678	0.0159898	0.014766	0	0.0109617	0.0032586	0.00683948
ASV_226	Nocardioides	0.0238241	0.0605728	0.0346126	0.0159095	0.0984592	0.0962299	0.0756303	0.0198735	0.028989	0.0997184	0.0164393	0	0.21418	0.129346	0.0682128	0.0416122	0.0318113	0.00289268	0.0636601	0.0490179	0.0080402	0.0235582	0.0289467	0.0446229	0.0442233	0.036984	0.0102158	0.00517947	0.0307021	0	0.0474712	0.041213	0.075891	0.0261097	0.212267	0.127866	0.0176749	0.0244738	0.0743679	0.0190646	0.0473805	0.275774	0.0399744	0.0295319	0.111051	0.310582	0.016293	0.427467
ASV_2260	Steroidobacter	0	0	0	0	0.00345471	0.00641533	0	0	0	0.00586579	0	0	0	0.00263971	0	0	0	0	0	0	0.0160804	0.0282699	0.02171	0	0	0.00924599	0	0	0	0	0.00365163	0.00343442	0.00303564	0	0	0.00581209	0.0132562	0.00917768	0.0082631	0.0127097	0	0.00278559	0.00399744	0	0	0.0036539	0	0
ASV_2261	unknown	0	0	0	0	0.00518206	0	0	0	0	0.00586579	0	0	0	0.00263971	0	0	0	0	0	0.00350128	0.0321608	0.00471165	0.0180917	0.00446229	0.00368528	0.013869	0.0051079	0	0	0	0.0109549	0	0	0	0	0	0.00883744	0.00611845	0.0082631	0.00317743	0	0.00278559	0.00799488	0.00984397	0	0.0036539	0	0
ASV_2263	unknown	0	0	0	0	0.00172735	0.00213844	0	0.00331225	0.0048315	0	0	0	0	0	0	0	0	0	0	0.0105038	0	0.00471165	0.0180917	0.00892459	0	0	0.00255395	0	0.00341134	0	0.0109549	0.00343442	0	0	0.00249725	0.00290605	0	0.00305923	0.0123946	0.0158871	0	0.00557119	0	0	0.00258258	0.0219234	0	0.00683948
ASV_2264	Glycomyces	0	0	0	0	0.00172735	0	0	0	0	0	0	0	0.0110783	0.00527941	0	0	0	0	0.00670107	0.00350128	0.0160804	0.00942329	0.00361834	0.0133869	0.00737055	0	0	0	0	0	0.00730327	0	0	0	0	0	0	0.00305923	0.0413155	0.0381291	0	0	0	0	0	0	0	0
ASV_2265	unknown	0	0	0	0	0.00172735	0.00427689	0	0	0	0	0	0	0	0.00263971	0	0.0029723	0	0	0	0	0.0080402	0.0188466	0.00361834	0.00446229	0.0184264	0.00924599	0	0	0	0	0.00365163	0	0	0	0	0.00290605	0.00441872	0.0305923	0.0165262	0.00953228	0	0.00278559	0.0159898	0.014766	0	0	0	0
ASV_2266	unknown	0	0	0	0	0.00172735	0	0	0	0	0	0	0	0	0.00263971	0	0.0029723	0	0	0	0.00350128	0	0.00471165	0.0180917	0.00446229	0.00737055	0	0	0	0	0	0	0	0	0	0	0	0.00441872	0.0122369	0	0.0190646	0	0	0.0199872	0.0689078	0	0	0	0
ASV_2267	unknown	0	0	0	0	0.00172735	0	0	0.00331225	0	0.00586579	0	0.00303104	0	0.00263971	0.0025264	0.00891689	0	0	0	0	0.0040201	0.0141349	0.00723668	0.00446229	0.00737055	0.00924599	0	0	0	0.00260335	0.00365163	0	0	0	0.00499451	0	0.00883744	0.0122369	0.00413155	0.00317743	0	0	0.0279821	0	0	0	0	0.00341974
ASV_2268	unknown	0	0	0	0	0.00172735	0	0	0	0	0.0029329	0	0	0	0.00527941	0	0.0059446	0	0.00289268	0	0	0.0160804	0.00471165	0.010855	0.0133869	0.0147411	0.00924599	0	0	0	0	0	0	0	0	0	0	0.00441872	0.0152961	0.0165262	0.0158871	0	0.00278559	0.0239846	0.014766	0	0.0036539	0	0
ASV_2269	unknown	0	0	0	0	0	0.00427689	0	0	0	0	0	0	0	0	0	0.0029723	0	0	0	0.00350128	0.0160804	0.0141349	0.0180917	0.0356983	0.00368528	0.00924599	0.00255395	0	0	0	0	0	0	0	0	0	0.00441872	0.0152961	0.0165262	0.0158871	0	0	0.00799488	0.00492199	0.00258258	0.0073078	0	0
ASV_227	unknown	0.00446701	0.00721105	0.0122162	0.00707089	0.0414565	0.0641533	0.00280112	0.00662449	0.0144945	0.0205303	0.00234847	0	0.062777	0.0290368	0.0303168	0.0772798	0.00489404	0	0.00670107	0.0140051	0.277387	0.348662	0.296704	0.539938	0.342731	0.328233	0.0178777	0.00517947	0.0272907	0.00781006	0.102246	0.0377786	0.00607128	0	0.00998901	0.0174363	0.198842	0.226383	0.194183	0.162049	0.00338432	0.0194992	0.147905	0.226411	0.0593993	0.0986554	0.0032586	0.0239382
ASV_2270	unknown	0	0	0	0	0	0.00427689	0	0	0	0.0029329	0	0	0	0	0	0.0059446	0	0	0	0	0.0040201	0.0329815	0.0180917	0.0178492	0.0110558	0.00924599	0	0	0	0	0	0.00343442	0	0	0	0	0.00441872	0.027533	0.0123946	0	0	0	0.0119923	0.00492199	0	0	0	0
ASV_2271	unknown	0	0	0.00203604	0	0.00172735	0.00641533	0	0	0.00241575	0	0	0	0	0.00263971	0	0.0148615	0	0	0	0.00350128	0.0040201	0.0141349	0.010855	0.0223115	0.0221117	0.00924599	0	0	0.00341134	0	0.0182582	0	0	0	0.00249725	0	0.0220936	0.0152961	0.0082631	0.0127097	0	0	0.0119923	0.014766	0	0.0036539	0	0.00341974
ASV_2272	unknown	0	0	0	0.00176772	0	0.00213844	0	0	0	0	0	0	0	0	0	0	0	0	0	0	0.0120603	0.0188466	0.02171	0.00892459	0.00368528	0.013869	0	0	0	0	0.0146065	0	0	0	0	0	0.00441872	0.0214146	0.0082631	0.00953228	0	0	0.0119923	0.00492199	0	0.0109617	0	0
ASV_2281	Luteolibacter	0.00297801	0	0	0	0.00345471	0.00641533	0	0	0	0	0	0	0	0.0131985	0.0025264	0	0	0	0.00335053	0.00700256	0	0	0.00723668	0.00892459	0.0221117	0.023115	0	0	0.00341134	0	0	0	0	0	0	0.00581209	0	0	0.0082631	0.022242	0	0	0	0.014766	0.00258258	0.0036539	0	0
ASV_2282	Mycobacterium	0.001489	0	0	0	0	0.00213844	0.00280112	0.00331225	0	0	0	0	0	0.0158382	0	0.0208061	0	0	0	0.0105038	0	0.0141349	0.00361834	0.00892459	0.00368528	0.00462299	0	0	0	0	0.00730327	0	0	0	0.00249725	0	0.00883744	0.00611845	0.0082631	0.00953228	0	0.00278559	0.00799488	0.00984397	0	0	0	0
ASV_2283	unknown	0.001489	0	0.00203604	0.00176772	0.00172735	0.00213844	0	0	0	0	0	0	0.00738552	0.00263971	0	0	0	0	0	0	0	0.00471165	0.00361834	0	0.0294822	0.023115	0	0	0	0	0	0	0.00303564	0	0	0	0.00883744	0	0.00413155	0.022242	0	0	0.00799488	0.0295319	0	0.0036539	0	0
ASV_2284	unknown	0.001489	0	0	0.00176772	0.00345471	0.00427689	0	0	0	0.00586579	0	0	0.00369276	0	0.0025264	0	0	0	0	0	0.0040201	0.00942329	0.02171	0	0.00368528	0.00462299	0	0	0.00682268	0	0	0.00686884	0.00303564	0	0	0	0	0.00305923	0.0082631	0.00635486	0	0.00278559	0.0119923	0.0393759	0	0	0	0.00683948
ASV_2285	Bradyrhizobium	0.013401	0.00721105	0.0244325	0.00176772	0.00863677	0.00427689	0.00280112	0	0.00241575	0	0	0	0.00738552	0	0.0025264	0	0	0	0.00670107	0	0	0	0	0.00446229	0	0.00462299	0.0051079	0.00258973	0.00682268	0.00260335	0.00365163	0.00686884	0	0.0078329	0.00499451	0.0145302	0.00441872	0	0.00413155	0	0.00338432	0	0	0	0	0	0.0032586	0.00341974
ASV_2287	unknown	0.00595601	0.00432663	0.0183243	0.00530316	0.00863677	0	0.00560224	0.00331225	0.0120788	0.0029329	0.00234847	0	0	0	0.0176848	0.0029723	0.00734107	0	0.0167527	0.00700256	0	0	0	0	0	0	0.0127698	0	0.010234	0	0.00730327	0.00343442	0.00303564	0.0234987	0	0.00581209	0	0	0	0	0.00676865	0.00278559	0	0	0.00516516	0	0	0
ASV_2288	unknown	0	0.00865326	0	0.012374	0	0.0106922	0	0.00662449	0.028989	0	0	0	0	0.00263971	0	0	0	0	0	0.00700256	0	0	0	0	0.00368528	0	0	0.00258973	0	0	0	0	0.00303564	0.0182768	0	0.0581209	0	0.00305923	0	0	0	0	0	0	0	0	0	0
ASV_2289	unknown	0	0.00144221	0	0.00530316	0	0.00427689	0.00280112	0	0	0	0	0	0.00369276	0	0	0.0059446	0	0.00289268	0	0	0.0201005	0.00471165	0.00723668	0.00892459	0.00368528	0.00924599	0	0	0.00341134	0	0.0146065	0.00343442	0	0	0.00249725	0	0.0132562	0	0.00413155	0.0127097	0	0	0.00399744	0	0.00258258	0	0	0
ASV_229	Bacillus	0.013401	0.0245176	0.0162883	0.102528	0.0880951	0.451211	0.00840336	0.00662449	0.0893828	0.0791882	0	0.00606208	0.0923191	0.0791912	0.194533	0.151587	0.0122351	0.00867804	0.0167527	0.0210077	0.0884422	0.155484	0.0687484	0.075859	0.154782	0.120198	0.0178777	0.00258973	0.0307021	0.00260335	0.142414	0.0240409	0.0303564	0.0182768	0.0524423	0.0842754	0.194424	0.0703622	0.115683	0.120742	0	0.0501407	0.111928	0.167348	0.0129129	0.358082	0.00651721	0.0512961
ASV_2290	unknown	0	0.00144221	0	0.00353544	0.00172735	0.00855377	0	0	0	0.00586579	0	0	0	0	0	0	0	0	0	0	0.0080402	0.0141349	0	0.0267738	0.0110558	0.013869	0	0	0.00341134	0	0.0146065	0.00343442	0	0	0	0	0.00441872	0.00305923	0.0082631	0.022242	0	0	0	0	0	0	0	0
ASV_2292	unknown	0	0	0.00203604	0.00176772	0.00518206	0.00427689	0	0	0	0	0	0	0	0.00527941	0	0.0059446	0.00489404	0	0	0	0.0120603	0	0.00723668	0	0.0110558	0.00924599	0	0	0	0	0	0	0	0	0	0	0.030931	0.00611845	0.0247893	0.0190646	0	0	0.0639591	0.0689078	0	0	0	0
ASV_2294	Sphaerobacter	0	0	0.00203604	0.00176772	0.00345471	0.00641533	0	0	0	0.00586579	0	0	0	0	0.0025264	0	0	0	0	0	0.0201005	0.00942329	0.00361834	0.0178492	0	0.023115	0	0	0	0	0	0	0	0	0.00249725	0.00290605	0.00883744	0.00305923	0.0123946	0.00635486	0	0.00278559	0.00399744	0.00984397	0.00258258	0.0036539	0	0
ASV_2295	Kinneretia	0	0	0.00407208	0.0141418	0.00863677	0.0106922	0	0	0.0048315	0.0029329	0	0	0	0.00263971	0.0025264	0	0	0	0	0.00700256	0	0	0	0	0	0	0.0051079	0.00258973	0.010234	0	0.00730327	0	0.0151782	0.00522193	0.00249725	0.0174363	0.00883744	0	0	0	0	0	0	0	0	0.0073078	0.0032586	0
ASV_2296	Rummeliibacillus	0	0	0	0.0106063	0.00172735	0.00641533	0.00280112	0.00331225	0	0	0	0.00303104	0.00738552	0	0	0.0029723	0	0.00289268	0.00335053	0	0.0040201	0.00471165	0.00361834	0	0.0110558	0	0	0	0	0	0	0	0	0	0	0	0.00441872	0.00305923	0.0165262	0.0285968	0	0	0.00399744	0.00984397	0	0.0073078	0	0.00683948
ASV_2299	unknown	0	0	0	0.00883861	0	0.0128307	0	0	0	0	0	0	0	0.00791912	0	0.00891689	0	0	0	0.00700256	0.0080402	0.0141349	0	0.0312361	0.00737055	0.013869	0	0	0	0	0.00365163	0	0.00303564	0	0	0	0.00441872	0.00611845	0	0	0	0	0	0.00492199	0.0154955	0	0	0
ASV_23	Rhodococcus	1.27757	0.243734	1.55553	0.726533	1.45961	0.566687	0.557423	0.0496837	1.59198	0.812412	0.481435	0.518307	1.23338	0.227015	1.81396	1.08489	0.876034	0.726063	0.834283	0.140051	0.912563	0.551263	0.26052	0.232039	0.147411	0.443807	1.28719	2.56643	2.26854	3.8816	1.61402	5.21688	0.725518	0.817232	0.869044	2.1127	0.773276	0.446647	0.470997	0.174759	2.08474	1.24516	0.623601	0.566028	2.29849	1.41041	3.692	1.56966
ASV_230	unknown	0.001489	0.00288442	0.00203604	0.00353544	0.0190009	0.038492	0.00280112	0	0.0048315	0.0175974	0	0	0.0110783	0.0158382	0.0176848	0.0237784	0	0	0.00335053	0	0.172864	0.235582	0.322032	0.423918	0.342731	0.859877	0.0051079	0	0.00341134	0	0.0292131	0.00686884	0.00303564	0	0.00249725	0.00871814	0.247448	0.290627	0.276814	0.403533	0	0.00278559	0.355772	0.324851	0.0103303	0.0511546	0	0.013679
ASV_2300	unknown	0	0	0	0	0.00345471	0	0	0	0.0048315	0.00879869	0	0	0	0.0131985	0	0	0	0	0	0	0.0201005	0.0141349	0	0	0	0.00462299	0.00766186	0	0	0	0.00365163	0	0.00303564	0	0.00749176	0.00581209	0.0220936	0.00611845	0	0.00953228	0	0	0.00399744	0	0	0	0	0
ASV_2301	Symbiobacterium	0	0	0	0	0.00172735	0.00855377	0	0	0	0	0	0	0.0110783	0	0	0.0059446	0	0	0	0	0.0201005	0	0	0.0267738	0.00368528	0.00462299	0	0	0.00682268	0	0	0	0	0	0.00249725	0	0	0.00305923	0.0082631	0.0127097	0	0.00278559	0.0159898	0.00492199	0.0103303	0.0036539	0	0.00341974
ASV_2302	unknown	0	0	0	0	0.00345471	0.00427689	0	0	0.00241575	0	0	0	0	0	0.0050528	0.0029723	0	0.00289268	0	0	0.0201005	0.0235582	0.0180917	0.00892459	0.0221117	0.023115	0	0	0.00341134	0	0	0	0	0	0	0	0.030931	0.0244738	0	0	0	0	0.0119923	0.00492199	0	0.0036539	0	0
ASV_2304	unknown	0	0	0	0	0	0.00213844	0	0	0	0.0029329	0.00234847	0	0	0	0	0	0	0	0	0	0.0120603	0.0235582	0.00723668	0.00446229	0.00737055	0.00924599	0.0051079	0	0	0	0	0	0	0	0.00499451	0	0.0132562	0.0214146	0.0123946	0	0	0	0.0159898	0.00492199	0	0.0036539	0	0
ASV_2305	unknown	0	0	0	0	0	0.00213844	0	0	0	0	0	0	0.00369276	0	0.0025264	0.0029723	0	0	0	0.00350128	0.0120603	0	0.0144734	0	0.00368528	0.032361	0	0	0	0	0	0	0	0	0	0	0.0176749	0.00611845	0	0.0285968	0	0	0.0279821	0.0393759	0	0	0	0
ASV_2306	Oceanobacillus	0	0	0	0	0	0.00855377	0	0.00331225	0.00241575	0	0.00234847	0.00303104	0.00369276	0.00791912	0.0050528	0.0208061	0.00244702	0.00289268	0	0	0.0120603	0.00471165	0.00723668	0.00892459	0.00737055	0	0.00255395	0	0	0	0.00365163	0	0	0	0	0.00290605	0.00441872	0.00917768	0	0.00635486	0	0	0.00399744	0.00984397	0.00258258	0	0	0
ASV_2307	Kofleria	0	0	0	0	0	0	0	0	0.00241575	0	0	0	0	0.00263971	0	0.0059446	0	0	0.0100516	0	0.0160804	0.0141349	0.0289467	0.00446229	0.00737055	0.00462299	0	0	0	0	0	0	0	0	0	0	0.0176749	0.0122369	0.0082631	0.0158871	0	0.00278559	0.0199872	0.00984397	0.0103303	0	0	0
ASV_231	Mycobacterium	0.001489	0.00144221	0	0.00176772	0.024183	0.0491842	0.00280112	0	0.0314048	0.0586579	0	0	0.0369276	0.0923897	0.0202112	0.101058	0	0	0.00670107	0.00350128	0.317588	0.254429	0.188154	0.258813	0.206376	0.240396	0.0102158	0.00517947	0.0136454	0.00260335	0.113201	0.0171721	0.00607128	0	0.039956	0.00581209	0.353497	0.208027	0.40076	0.374936	0.00338432	0.0111424	0.331788	0.315007	0.0309909	0.0438468	0	0.013679
ASV_2313	unknown	0.001489	0	0	0	0.00172735	0.00213844	0	0	0	0.0029329	0	0	0	0.00263971	0	0.0118892	0	0	0	0	0.0120603	0.0235582	0.00723668	0.0223115	0.00737055	0.00924599	0	0	0	0	0.00365163	0	0	0	0	0.00290605	0.00441872	0.00305923	0.00413155	0.00317743	0.00338432	0	0.00799488	0.0196879	0	0	0	0
ASV_2314	unknown	0.001489	0	0.00203604	0.00176772	0.0207283	0.00213844	0	0	0.00241575	0	0	0	0.00738552	0	0.0050528	0	0	0	0.00335053	0	0	0.00471165	0	0.0133869	0.00368528	0	0	0	0	0	0	0.00343442	0	0	0	0	0	0.00611845	0.0206577	0.00635486	0	0	0.0119923	0.00492199	0.00774773	0	0.0032586	0
ASV_2315	unknown	0.001489	0	0	0	0	0.00427689	0	0	0	0.0029329	0	0	0.00369276	0.00527941	0	0.0059446	0	0	0	0	0.0201005	0.0282699	0.0470384	0.0223115	0.00368528	0.013869	0.00255395	0	0.00682268	0	0.00365163	0.00343442	0	0	0.00249725	0	0.0486059	0.0152961	0.0289208	0.0285968	0	0.00278559	0.0239846	0.0295319	0.00258258	0.0036539	0	0.00683948
ASV_2316	Clostridium_sensu_stricto	0.001489	0	0	0	0.00345471	0.00213844	0	0	0.00241575	0	0	0	0.00738552	0	0.0050528	0.0059446	0	0.00578536	0	0	0.0040201	0.00942329	0.02171	0.0178492	0	0.013869	0	0	0	0	0	0.00343442	0	0	0.00249725	0	0	0.0183554	0	0	0	0	0.0199872	0.00492199	0.00258258	0.0036539	0	0
ASV_2317	unknown	0.001489	0.00288442	0.00407208	0.00353544	0.00518206	0.00427689	0	0.00331225	0	0.00586579	0	0	0	0.00791912	0	0.0059446	0	0	0	0	0.0040201	0.00471165	0.00361834	0	0	0.018492	0	0.00258973	0	0	0.00365163	0.00343442	0	0	0	0.00290605	0	0.00917768	0.0082631	0.00953228	0	0.00278559	0.0159898	0.00984397	0	0.0073078	0	0.00341974
ASV_2318	unknown	0	0.00144221	0	0.00176772	0.00345471	0.00213844	0	0	0	0	0	0	0.00738552	0.00527941	0.0025264	0	0	0	0	0.00350128	0.0160804	0	0.00361834	0.00892459	0.0147411	0.00924599	0	0	0.00682268	0	0	0	0	0	0	0	0	0.0122369	0.00413155	0.00953228	0	0	0.0239846	0.00984397	0.00258258	0.0073078	0	0
ASV_2319	Povalibacter	0	0.00144221	0	0	0	0	0	0	0	0.0029329	0	0	0.00369276	0.00527941	0.0025264	0.0059446	0	0	0	0	0	0.00471165	0.0253284	0.00892459	0.0184264	0.013869	0.00255395	0	0	0.00260335	0.00365163	0.00343442	0	0	0.00249725	0	0.0353497	0.00917768	0.00413155	0.00953228	0	0	0.0119923	0.00492199	0	0	0	0
ASV_232	Povalibacter	0.001489	0.00144221	0.00610811	0.00353544	0.0259103	0.0342151	0	0	0.009663	0.0117316	0	0.00303104	0.0516987	0.0501544	0.0050528	0.0356676	0	0	0	0.00700256	0.273367	0.28741	0.202627	0.281124	0.309563	0.337479	0.00255395	0	0.00341134	0	0.0657294	0.0171721	0	0	0.00998901	0	0.371172	0.31816	0.50818	0.34634	0	0.00278559	0.355772	0.285475	0.0129129	0.0146156	0	0.0102592
ASV_2320	Aquihabitans	0	0	0.00407208	0	0	0.00213844	0	0	0	0.0029329	0	0.00303104	0	0.00263971	0	0.0029723	0	0	0	0	0	0.00471165	0.0253284	0	0.0184264	0.013869	0	0	0	0	0	0	0	0	0	0	0.0132562	0.0152961	0	0.00317743	0	0	0.0399744	0.0196879	0	0.0109617	0	0
ASV_2325	unknown	0	0	0	0	0.00345471	0	0	0	0	0.00586579	0	0	0.00369276	0	0.0025264	0	0	0	0	0	0.0040201	0.0141349	0	0.00446229	0.00368528	0	0.00255395	0.00258973	0.00341134	0	0.00730327	0	0.00303564	0	0.00499451	0.00290605	0.0176749	0.00917768	0	0.00635486	0	0.00557119	0.0199872	0.0196879	0.00258258	0.0036539	0	0
ASV_233	unknown	0	0.00432663	0	0.00176772	0.00690942	0.0342151	0	0	0.009663	0.0234632	0	0	0.0184638	0.0184779	0.0151584	0.029723	0	0.00289268	0	0.0105038	0.205025	0.292122	0.484857	0.245426	0.232172	0.295872	0.00255395	0	0.00682268	0	0.0146065	0.0309098	0.00303564	0	0.00499451	0.00290605	0.406522	0.412996	0.148736	0.295501	0	0.00835678	0.315798	0.433135	0.00516516	0.0182695	0	0.0239382
ASV_2330	Thermobacillus	0	0	0	0.00176772	0	0.00427689	0	0	0	0	0	0.00303104	0.00369276	0	0	0	0	0.00289268	0	0.00700256	0.0080402	0	0.0144734	0.00446229	0.0184264	0.023115	0	0	0	0.00260335	0.00365163	0.00343442	0	0	0	0	0	0.00611845	0.0123946	0	0	0.00278559	0.0239846	0.00984397	0.00774773	0.0109617	0	0
ASV_2331	unknown	0	0	0	0	0	0	0	0	0	0	0.00234847	0	0	0	0.0151584	0.0029723	0	0	0	0	0.0120603	0.0188466	0.0180917	0.00446229	0	0.013869	0	0	0	0	0.00365163	0	0	0	0	0.00290605	0.0176749	0.0214146	0	0	0	0	0.0239846	0	0.00516516	0	0	0
ASV_2333	unknown	0	0	0	0	0	0	0	0	0	0	0	0	0.00738552	0.00263971	0.0025264	0	0	0	0	0	0.0201005	0.0188466	0.00723668	0.0178492	0.0110558	0.013869	0	0	0	0	0.0109549	0	0	0	0	0	0.00883744	0.00305923	0.0123946	0.0285968	0	0	0.0199872	0.014766	0	0	0	0
ASV_2334	unknown	0	0	0	0	0	0	0	0	0	0	0	0	0.00369276	0.00263971	0	0	0	0	0	0	0.0201005	0	0	0.00446229	0.0147411	0	0	0	0	0	0	0	0	0	0	0	0.00441872	0.00917768	0.0123946	0.0476614	0	0	0.0119923	0.0196879	0	0	0	0
ASV_2337	unknown	0.00297801	0.00432663	0.00407208	0.00530316	0.00690942	0.0106922	0	0	0	0.00586579	0.00234847	0	0	0.00263971	0	0	0	0	0	0.00350128	0	0	0.00361834	0.00446229	0	0	0.00255395	0	0	0	0	0.00686884	0.00303564	0.00261097	0	0.00871814	0	0	0.00413155	0	0.00338432	0	0	0	0.00774773	0.0036539	0.00651721	0.00341974
ASV_2339	Arenimonas	0.00446701	0	0.00610811	0	0.00518206	0.00641533	0	0	0.00241575	0.0029329	0	0.00303104	0	0.0105588	0.0075792	0.0148615	0	0.00578536	0.00335053	0.00350128	0	0	0	0	0.00368528	0.00924599	0	0	0	0	0	0.0103033	0.00303564	0	0	0.00290605	0	0	0	0	0	0.00278559	0.0119923	0.00492199	0	0	0	0
ASV_234	unknown	0.0893402	0.0764372	0.0794055	0.0459608	0.126097	0.091953	0.0672269	0.026498	0.128035	0.108517	0.0375754	0.0272793	0.0480059	0.0369559	0.088424	0.0564737	0.0342583	0.0433902	0.0603096	0.0210077	0.0120603	0.0612514	0.010855	0.00892459	0.0368528	0.032361	0.107266	0.103589	0.0921062	0.0781006	0.124156	0.133942	0.0971404	0.0626632	0.0973929	0.0842754	0.0265123	0.027533	0.0247893	0.0127097	0.280899	0.0779966	0.0239846	0.0393759	0.201441	0.0548085	0.218326	0.0615553
ASV_2341	Oceanobacillus	0.001489	0.00144221	0	0	0.00172735	0.00213844	0	0	0.00724725	0	0	0	0	0.00263971	0.0050528	0.0059446	0	0.00578536	0	0	0.0080402	0.00942329	0.010855	0.0356983	0.0110558	0.00462299	0.00255395	0.00258973	0	0	0.0146065	0	0	0.00261097	0.00249725	0.00290605	0.0132562	0.0152961	0.0082631	0.00317743	0	0.00835678	0.00799488	0.00984397	0.00774773	0.0036539	0.0032586	0
ASV_2342	Niastella	0.00446701	0.00144221	0.00610811	0.0106063	0.0224556	0.00427689	0	0	0	0	0	0.00303104	0.00369276	0.00263971	0.0101056	0.0029723	0	0.00578536	0.0100516	0	0	0	0	0	0.00368528	0	0.00255395	0	0	0	0	0	0.00303564	0	0	0	0	0	0	0	0	0.00278559	0	0.00984397	0.00258258	0	0	0.013679
ASV_2343	Pedomicrobium	0.00297801	0.00288442	0.00407208	0.00353544	0	0.00641533	0	0.00331225	0.0048315	0	0.00234847	0	0	0.0105588	0.0025264	0.0178338	0	0.00578536	0	0.00350128	0.0120603	0.0141349	0.0506567	0.0133869	0.0221117	0.00462299	0.0051079	0	0.00341134	0	0.0109549	0.00686884	0	0.00522193	0.00249725	0.00581209	0.0441872	0.00917768	0.0413155	0.0317743	0.00338432	0	0.0159898	0.0196879	0.00774773	0.0109617	0	0
ASV_2344	unknown	0.00744502	0.00288442	0.00203604	0.00530316	0.00345471	0	0.0308123	0	0	0	0	0	0	0	0	0	0	0	0.0234537	0	0	0	0	0	0	0	0	0	0	0	0	0	0	0	0	0	0	0	0	0	0	0.0167136	0	0	0	0	0	0.0170987
ASV_2345	Parachlamydia	0.00446701	0	0	0	0.00690942	0.00213844	0	0	0.0048315	0	0	0	0	0	0.0025264	0	0	0	0	0	0	0.00942329	0	0.0401606	0	0.00924599	0	0	0	0	0.00730327	0.00343442	0.00607128	0	0.00249725	0.00290605	0.0132562	0	0	0	0.00338432	0	0.00399744	0.00492199	0.00258258	0.0073078	0	0
ASV_2346	Cohnella	0	0.00144221	0	0	0.00172735	0.00641533	0	0	0	0	0	0.00303104	0.00369276	0.00263971	0	0	0	0	0	0.00700256	0	0	0.0253284	0.00892459	0.00368528	0.00924599	0	0	0.00682268	0	0.00365163	0.00343442	0.00303564	0	0	0.00581209	0.00441872	0.0183554	0.0165262	0.022242	0	0.00835678	0	0.00492199	0	0.0036539	0	0.013679
ASV_2347	Cellvibrio	0	0.00288442	0	0.00353544	0.00172735	0.00855377	0	0	0	0.0029329	0	0	0	0.00791912	0.0050528	0	0.00244702	0	0.00335053	0.0105038	0.0080402	0.00942329	0.00361834	0.00446229	0.00368528	0	0	0	0	0	0	0.00343442	0	0	0	0.00290605	0.00883744	0	0	0.00953228	0.0203059	0	0	0	0.0232432	0	0.0293274	0
ASV_2348	unknown	0	0.00144221	0	0	0.00345471	0.00213844	0	0	0	0.0029329	0	0	0.00369276	0.00263971	0	0	0.00244702	0	0	0	0.0120603	0.0188466	0.0253284	0.0178492	0.0110558	0.013869	0.00255395	0	0.00341134	0	0	0	0	0	0	0.00290605	0.0265123	0.0152961	0.0082631	0.00317743	0	0	0.0159898	0.014766	0	0.0073078	0	0.0102592
ASV_235	Pseudonocardia	0.00744502	0.00432663	0.00610811	0.0194449	0.0345471	0.0491842	0	0.00331225	0.0265733	0.0938527	0	0.00303104	0.062777	0.0527941	0.0303168	0.0386399	0.00244702	0	0.00670107	0.0140051	0.329648	0.174331	0.199009	0.42838	0.213746	0.443807	0.0051079	0.0103589	0.0238794	0	0.0730327	0.0137377	0.00303564	0	0.0274698	0.00871814	0.176749	0.11931	0.243761	0.387646	0.0135373	0.0222847	0.219859	0.152582	0.0439038	0.0657702	0	0.0307776
ASV_2350	Paenibacillus	0	0	0.00203604	0	0	0.00427689	0	0	0	0.0029329	0	0	0.00738552	0	0	0.0029723	0	0	0	0	0.0040201	0.00471165	0.0144734	0.0446229	0.0110558	0.00462299	0	0	0	0	0.00365163	0	0	0	0.00749176	0	0.0132562	0.00305923	0.0082631	0.00953228	0	0	0.00799488	0	0.00258258	0.0073078	0	0
ASV_2351	unknown	0	0	0.00203604	0	0.00345471	0	0	0	0	0.0029329	0	0	0.00738552	0	0	0.0059446	0	0	0	0	0.0080402	0	0	0.0223115	0.0184264	0.023115	0.00255395	0	0	0	0.00365163	0	0	0	0.00749176	0	0.00441872	0	0.0082631	0.00635486	0	0.00557119	0.00799488	0.00492199	0.00516516	0.0146156	0	0.00341974
ASV_2352	Clostridium_sensu_stricto	0	0	0.00407208	0	0.0138188	0.00427689	0	0	0	0	0	0	0.00369276	0.00263971	0	0.00891689	0	0	0	0	0	0.0188466	0.00361834	0	0	0.027738	0.00255395	0	0	0	0	0	0.00303564	0	0	0	0	0.00611845	0.0123946	0.00635486	0	0.00278559	0.0239846	0.00492199	0	0	0	0.00341974
ASV_2353	unknown	0	0.00144221	0.00203604	0.00530316	0.00172735	0.00213844	0	0	0.0048315	0.0029329	0	0	0	0	0.0075792	0.0118892	0	0.00289268	0	0.00350128	0.0120603	0.00942329	0.0253284	0.00892459	0	0.023115	0.00255395	0	0	0	0.00365163	0.00343442	0.00303564	0	0.00249725	0	0.00883744	0.00917768	0.0082631	0.0190646	0	0	0.00799488	0.0196879	0	0.0036539	0.00651721	0.00341974
ASV_2356	unknown	0	0	0	0	0.00172735	0.00213844	0	0	0	0	0	0	0	0.00263971	0	0	0	0	0	0	0.0080402	0.0141349	0.00361834	0.00892459	0.0110558	0.018492	0	0	0	0	0	0.00343442	0	0	0	0	0	0.0122369	0.0123946	0.0127097	0	0	0.0239846	0.00984397	0	0	0	0
ASV_2358	Desertibacter	0	0	0	0	0.00345471	0	0	0	0	0	0	0	0	0	0	0.0029723	0	0	0	0	0.0201005	0.0188466	0.032565	0.00446229	0.0147411	0.00924599	0	0	0.00341134	0	0	0	0	0	0.00499451	0	0.0220936	0.00611845	0.0082631	0.00317743	0	0	0.0119923	0.00492199	0	0	0	0
ASV_236	Actinomadura	0.001489	0.00288442	0.00203604	0.00176772	0.0380018	0.0470457	0	0	0.019326	0.0410605	0.00234847	0	0.0516987	0.0659927	0.0151584	0.0624183	0.00734107	0.00289268	0	0.0105038	0.273367	0.301545	0.311177	0.477465	0.191634	0.203412	0.0153237	0	0.0136454	0	0.0292131	0.0343442	0.00303564	0.00261097	0.00749176	0.00871814	0.190005	0.232501	0.326392	0.390824	0.00338432	0.00278559	0.259834	0.221489	0.0516516	0.0657702	0.00977581	0.0170987
ASV_2360	unknown	0	0	0	0	0.00172735	0	0.00280112	0	0	0.0029329	0	0	0	0	0.0025264	0	0.00244702	0	0	0	0	0.0141349	0.0398017	0	0.00737055	0.00924599	0	0	0	0	0	0.00343442	0	0	0.00249725	0	0.00883744	0.00611845	0.0082631	0.00953228	0	0	0.00799488	0	0.00258258	0.0182695	0	0.00341974
ASV_2361	unknown	0	0	0	0	0.00690942	0.00213844	0	0	0.00241575	0	0	0	0.00369276	0	0	0.0029723	0	0	0	0	0.0040201	0.00942329	0.00361834	0.00892459	0.0147411	0.00924599	0	0.00258973	0.00341134	0	0.00365163	0.00343442	0	0	0.00249725	0.00290605	0.0132562	0.00611845	0.0206577	0.00317743	0	0	0.00799488	0.00492199	0.00516516	0.0073078	0	0.00341974
ASV_2362	unknown	0	0	0	0	0	0.00213844	0	0	0	0.0029329	0	0	0	0.00263971	0	0.0059446	0	0	0	0.00350128	0.0120603	0	0	0.0133869	0.0257969	0.00462299	0.00255395	0	0	0.00260335	0	0	0	0	0	0	0.00883744	0.00917768	0.0123946	0.0158871	0	0	0.0159898	0.0295319	0	0	0	0.00341974
ASV_2363	unknown	0	0	0	0	0	0.00213844	0	0	0.00724725	0	0	0	0.00369276	0	0.0025264	0.0118892	0	0	0	0	0.0040201	0.0188466	0.0180917	0.0267738	0.0110558	0.013869	0.00255395	0	0	0	0	0	0	0	0.00249725	0.00290605	0.0265123	0.0214146	0.0206577	0.0158871	0	0	0.0159898	0.0393759	0	0	0	0.00341974
ASV_2364	Mycobacterium	0	0.00144221	0	0	0	0.00427689	0	0	0.0048315	0	0	0	0.00738552	0.00527941	0.0050528	0.0029723	0	0	0	0.00350128	0.0160804	0.00942329	0	0.00892459	0.00737055	0.00462299	0	0	0.00341134	0	0.00730327	0.00343442	0	0	0.00499451	0	0.00883744	0.0122369	0.0247893	0.0158871	0	0	0.0119923	0	0.00516516	0.0109617	0	0
ASV_2366	Kofleria	0	0	0	0	0	0.00213844	0	0.00331225	0	0.0029329	0	0	0	0	0	0	0	0	0	0	0.0201005	0.0188466	0.010855	0.0223115	0.00737055	0.00924599	0	0	0	0	0	0	0	0	0	0	0.0132562	0.00611845	0.0165262	0.0127097	0	0	0.0159898	0.00492199	0.00258258	0	0	0
ASV_2367	unknown	0	0	0	0	0	0.00213844	0	0	0.00241575	0.0029329	0	0	0	0.00791912	0	0	0	0	0	0	0.0241206	0.0188466	0.0180917	0.00446229	0.0184264	0.023115	0	0	0	0	0	0	0.00303564	0	0	0	0.00883744	0.00611845	0.0165262	0.0127097	0	0	0.0159898	0.00984397	0	0	0	0
ASV_2368	Bacillus	0	0	0	0	0	0	0	0	0	0.0029329	0	0	0	0.00263971	0	0.0029723	0.00244702	0	0	0.00350128	0.0040201	0.00942329	0.00361834	0.00446229	0.00368528	0.027738	0	0	0	0	0.00365163	0.00686884	0	0	0	0.00290605	0.00883744	0.0122369	0.0082631	0.0127097	0	0	0.0119923	0.00492199	0	0.0073078	0	0
ASV_2371	unknown	0.010423	0.00144221	0.00610811	0.00176772	0.00690942	0	0.00280112	0	0.0169103	0	0.00234847	0	0.00738552	0.00263971	0.0050528	0	0.00489404	0	0	0	0	0	0	0	0	0.00462299	0.00255395	0	0.00682268	0.00260335	0.00365163	0.00343442	0	0.0130548	0	0.00290605	0	0	0	0	0.0135373	0	0	0	0.0129129	0	0.00651721	0.00683948
ASV_2372	unknown	0.00446701	0	0	0.00176772	0.00518206	0.00213844	0	0.00331225	0	0	0	0	0.00738552	0.00791912	0.0050528	0.0178338	0	0.00289268	0	0	0	0.0141349	0	0.00446229	0	0.00462299	0	0	0	0	0	0.0137377	0	0	0	0	0.00883744	0.00611845	0.0082631	0	0	0	0.00799488	0	0.00774773	0.0036539	0	0
[truncated: 64,065 more rows]
[truncated: 96 more columns]

[truncated: 15 more sheets: Fig.S3, Fig.S4, Fig.S5, Fig.S6, Fig.S7, Fig.S8, Fig.S9, Fig.S11, TableS12, TableS13, TableS14, TableS15, TableS16, TableS17, TableS19]
